# Supplementary material for: Cellular immune endophenotypes separating early and late-onset myasthenia gravis
Source: JCI Insight. 2025 Nov 27;11(1):e199679. doi: 10.1172/jci.insight.199679 (PMC12890496; doi:10.1172/jci.insight.199679)
Supplement: Supplemental tables 1-4 [file jciinsight-11-199679-s199.xlsx]

## Sheet: Supplementary_table_1
	Common markers to both panels:
	Laser	Flourochrome	Antigen	Clone	Company	Cat. No
	UV 355	BUV395	CD45	H130	BD	563792
	UV 355	BUV496	CD4	SK3	BD	612936
	UV 355	BUV661	IgD	IA6-2	BD	741637
	UV 355	BUV661	TCR-gd	11F2	BD	750019
	UV 355	BUV805	CD8	RPA-T8	BD	749366
	V 405	PacB	CD2	TS1/8	Biolegend	309216
	V 405	BV510	CD19	SJ25C1	Biolegend	363020
	V 405	BV570	CD3	UCHT1	Biolegend	300436
	V 405	BV650	CD27	O323	Biolegend	302827
	B 488	Green	DCM***	-	Invitrogen	L34970
	B 488	FITC	CD1a	HI149	Biolegend	300104
	B 488	FITC	CD14	TUK4	LifeTechnologies	MHCD14014
	B 488	FITC	CD123	6H6	BioLegend	306014
	B 488	FITC	FcER1a	AER-37	BioLegend	334608
	YG 561	PE-Cy5	CD7	CD7-6B7	BioLegend	343110
	R 639	APC-Cy7	CCR7	G043H7	BioLegend	353212
	B/T-panel specific antibodies
	Laser	Flourochrome	Antigen	Clone	Company	Cat. No
	UV 355	BUV563	CD194/CCR4	1G1	BD	752566
	UV 355	BUV737	CD71	M-A712	BD	749295
	V 405	BV605	CD11b	ICRF44	Biolegend	301329
	V 405	BV711	CD64	10.1	Biolegend	305042
	V 405	BV750	CD20	SH7	BD	747062
	V 405	BV785	CD45RA	HI100	Biolegend	304140
	B 488	Green	DCM***	-	Invitrogen	L34970
	B 488	BB630	CD95	DX2	BD	624294
	B 488	PerCP-Cy5.5	CD152/CTLA4	14D3	eBioscience	46-1529-41
	B 488	BB790-P	CD25	2A3	BD	624296
	YG 561	PE	CD31	WM59	Biolegend	303105
	YG 561	PE-CF594	CD161	HP-3G10	BioLegend	339939
	YG 561	PE-Cy5.5	CD24	ALB9	Beckman Coulter	B23133
	YG 561	PE-Cy7	IgM	MHM-88	BioLegend	314532
	R 639	AF647	KLRG1	13F12F2	eBioscience	17-9488-41
	R 639	AF700	CD38	HB-7	Biolegend	356624
	ILC/NK-panel specific antibodies
	Laser	Flourochrome	Antigen	Clone	Company	Cat. No
	UV 355	BUV563	CD16	3G8	BD	748851
	UV 355	BUV615	CD34	8G12	BD	751483
	UV 355	BUV737	CD56	NCAM16.2	BD	612766
	V 405	BV605	CD127	A019D5	Biolegend	351333
	V 405	BV711	CD57	QA17A04	Biolegend	393328
	V 405	BV785	NKG2A	S19004C	Biolegend	375138
	B 488	Green	DCM***	-	Invitrogen	L34970
	B 488	BB700	CD183	1C6	BD	566533
	B 488	BB790-P	CD161	DX12	BD	624296
	YG 561	PE	NKG2C	S19005E	Biolegend	375004
	YG 561	PE-CF594	CRTH2	BM16	Biolegend	350126
	YG 561	PE-Cy5.5	CD117	104D2D1	Beckman Coulter	B96754
	YG 561	PE-Cy7	CD218a	H44	BioLegend	313812
	R 639	APC	NKp30	P30-15	BioLegend	325212
	R 639	AF700	HLA-DR	LN3	BioLegend	327014

## Sheet: Supplementary_table_2
	logFC	logCPM	F	PValue	FDR	Population	Cluster number in publication
CST7	-6.08399	9.50514	203.665	8.14e-15	2.63e-12	CD8T_LOMGlow_1	33
NKG7	-5.60594	10.8909	203.175	8.39e-15	2.63e-12	CD8T_LOMGlow_1	33
GZMA	-4.70029	9.24238	163.264	1.36e-13	1.52e-11	CD8T_LOMGlow_1	33
CCL5	-4.08363	11.4508	113.164	1.27e-11	6.63e-10	CD8T_LOMGlow_1	33
PRF1	-3.35897	8.64438	109.117	1.74e-11	8.53e-10	CD8T_LOMGlow_1	33
EFHD2	-3.3212	8.43893	123.881	3.44e-12	2.7e-10	CD8T_LOMGlow_1	33
LGALS1	-3.28091	8.27172	102.413	3.55e-11	1.37e-09	CD8T_LOMGlow_1	33
KLRG1	-3.24354	7.91278	167.539	3.42e-14	5.36e-12	CD8T_LOMGlow_1	33
GZMK	-3.15579	8.85141	67.2579	4.09e-09	8.13e-08	CD8T_LOMGlow_1	33
ACTN4	-2.54843	7.69659	162.683	1.78e-14	3.98e-12	CD8T_LOMGlow_1	33
ITGB1	-2.52891	8.27481	102.557	2.9e-11	1.2e-09	CD8T_LOMGlow_1	33
AHNAK	-2.43612	9.04057	216.295	4.29e-16	3.37e-13	CD8T_LOMGlow_1	33
DUSP2	-2.16184	8.91141	62.0389	8.95e-09	1.54e-07	CD8T_LOMGlow_1	33
S100A11	-2.13953	8.30335	158.297	2.8e-14	4.88e-12	CD8T_LOMGlow_1	33
ANXA1	-2.03304	9.352	83.0165	3.67e-10	1.03e-08	CD8T_LOMGlow_1	33
CD248	1.97201	6.41517	43.5229	2.6e-07	2.55e-06	CD8T_LOMGlow_1	33
ACTN1	1.91644	7.7104	45.8513	1.71e-07	1.79e-06	CD8T_LOMGlow_1	33
S100A4	-1.91596	11.0575	271.015	3.04e-18	4.77e-15	CD8T_LOMGlow_1	33
CCR7	1.84597	9.28986	41.6663	4.16e-07	3.8e-06	CD8T_LOMGlow_1	33
CD99	-1.82716	9.4068	165.741	1.43e-14	3.74e-12	CD8T_LOMGlow_1	33
AIF1	1.66148	7.42748	24.9753	2.42e-05	0.00012081	CD8T_LOMGlow_1	33
CRIP1	-1.6433	9.79254	124.568	1.19e-12	1.04e-10	CD8T_LOMGlow_1	33
CTSC	-1.61502	7.9255	102.762	5.87e-12	3.91e-10	CD8T_LOMGlow_1	33
TRABD2A	1.6053	7.74015	75.2547	7.29e-10	1.87e-08	CD8T_LOMGlow_1	33
SAMD3	-1.59178	8.01205	55.4214	2.15e-08	3.31e-07	CD8T_LOMGlow_1	33
KLF6	-1.56199	8.96493	41.6403	3.93e-07	3.63e-06	CD8T_LOMGlow_1	33
CERS6	1.49878	6.36132	27.3895	1.17e-05	6.36e-05	CD8T_LOMGlow_1	33
LEF1	1.49741	9.77393	46.7956	1.4e-07	1.51e-06	CD8T_LOMGlow_1	33
CD74	-1.4892	10.4263	170.003	3.53e-15	1.84e-12	CD8T_LOMGlow_1	33
SYNE1	-1.4399	7.96741	84.4003	7.81e-11	2.55e-09	CD8T_LOMGlow_1	33
SPINT2	1.43583	6.67318	38.6665	6.45e-07	5.47e-06	CD8T_LOMGlow_1	33
SRGN	-1.42433	9.35809	74.315	8.16e-10	2.04e-08	CD8T_LOMGlow_1	33
FAM117B	1.41617	6.79985	75.998	2.83e-10	8.07e-09	CD8T_LOMGlow_1	33
MAL	1.39289	7.88792	25.6079	2e-05	0.000102583	CD8T_LOMGlow_1	33
BACH2	1.39159	8.34211	43.867	2.41e-07	2.4e-06	CD8T_LOMGlow_1	33
CD63	-1.38011	7.65996	62.9643	3.03e-09	6.25e-08	CD8T_LOMGlow_1	33
IL10RA	-1.37609	8.17743	124.433	1.7e-13	1.78e-11	CD8T_LOMGlow_1	33
TXN	-1.36857	7.56853	88.8349	2.04e-11	9.15e-10	CD8T_LOMGlow_1	33
SATB1	1.35173	7.72269	66.1022	2.31e-09	4.9e-08	CD8T_LOMGlow_1	33
ARPC5L	-1.33775	7.65664	96.5071	6.16e-12	3.91e-10	CD8T_LOMGlow_1	33
NELL2	1.31139	8.86872	37.7626	9.18e-07	7.1e-06	CD8T_LOMGlow_1	33
CAPN2	-1.31136	7.65767	82.2925	6e-11	2.05e-09	CD8T_LOMGlow_1	33
PPP2R5C	-1.29867	8.61492	131.192	7.83e-14	1.12e-11	CD8T_LOMGlow_1	33
LDLRAP1	1.28717	8.20716	45.5572	1.56e-07	1.65e-06	CD8T_LOMGlow_1	33
TXK	1.26552	7.7703	21.4963	6.58e-05	0.000286875	CD8T_LOMGlow_1	33
RCAN3	1.26462	8.30085	38.5672	7.41e-07	6e-06	CD8T_LOMGlow_1	33
FLNA	-1.25606	8.84383	102.334	4.22e-12	3.15e-10	CD8T_LOMGlow_1	33
SSBP4	-1.2534	7.86558	130.421	8.54e-14	1.12e-11	CD8T_LOMGlow_1	33
SYNE2	-1.25228	8.56808	87.4906	4.08e-11	1.52e-09	CD8T_LOMGlow_1	33
CD81	-1.25101	9.05674	100.601	6.22e-12	3.91e-10	CD8T_LOMGlow_1	33
CFLAR	-1.2461	7.6399	89.3757	1.74e-11	8.53e-10	CD8T_LOMGlow_1	33
SNX9	1.22532	6.71223	17.8307	0.000205839	0.000781991	CD8T_LOMGlow_1	33
PASK	1.21688	7.13415	18.4315	0.000171063	0.000662713	CD8T_LOMGlow_1	33
IL6ST	1.20098	7.07912	24.0769	3e-05	0.000145118	CD8T_LOMGlow_1	33
ITGA6	1.18553	6.87983	48.3399	5.35e-08	7.24e-07	CD8T_LOMGlow_1	33
MYO1G	-1.18362	7.82027	76.7296	1.37e-10	4.21e-09	CD8T_LOMGlow_1	33
ABLIM1	1.18097	8.66408	67.4705	1.65e-09	3.69e-08	CD8T_LOMGlow_1	33
REEP5	-1.17822	7.40163	94.3262	8.41e-12	4.71e-10	CD8T_LOMGlow_1	33
NAA16	1.15688	6.87532	44.5218	1.23e-07	1.38e-06	CD8T_LOMGlow_1	33
MYC	1.13862	7.52018	22.0062	5.53e-05	0.000248557	CD8T_LOMGlow_1	33
CD55	1.13083	8.58325	24.6907	2.54e-05	0.00012595	CD8T_LOMGlow_1	33
SERINC5	1.1304	7.81652	28.3121	9.02e-06	5.07e-05	CD8T_LOMGlow_1	33
PRKCA	1.12999	7.28215	30.0667	5.39e-06	3.2e-05	CD8T_LOMGlow_1	33
PIK3IP1	1.12577	8.94356	44.5572	1.77e-07	1.84e-06	CD8T_LOMGlow_1	33
OXNAD1	1.12341	8.59475	33.3353	2.5e-06	1.67e-05	CD8T_LOMGlow_1	33
CHMP7	1.12278	6.90302	40.7859	2.94e-07	2.81e-06	CD8T_LOMGlow_1	33
RABGAP1L	-1.10407	8.12708	92.8619	1.04e-11	5.63e-10	CD8T_LOMGlow_1	33
MAML2	1.09951	8.55514	48.4587	6.71e-08	8.42e-07	CD8T_LOMGlow_1	33
SPN	-1.09759	7.96466	38.9522	4.87e-07	4.36e-06	CD8T_LOMGlow_1	33
CTSW	-1.0973	10.1513	30.4792	5.3e-06	3.16e-05	CD8T_LOMGlow_1	33
TESPA1	1.09458	7.90455	44.6429	1.38e-07	1.49e-06	CD8T_LOMGlow_1	33
NDFIP1	1.08989	9.36537	51.0743	4.3e-08	6.08e-07	CD8T_LOMGlow_1	33
NOSIP	1.08478	9.90016	50.2379	5.57e-08	7.35e-07	CD8T_LOMGlow_1	33
ITGB2	-1.06297	9.75527	73.1024	5.38e-10	1.41e-08	CD8T_LOMGlow_1	33
APBB1	1.05959	6.91887	66.1124	8.21e-10	2.04e-08	CD8T_LOMGlow_1	33
DNMT3A	1.05771	6.19669	44.2699	7.59e-08	9.22e-07	CD8T_LOMGlow_1	33
SELL	1.05384	9.96932	53.2253	2.78e-08	4.2e-07	CD8T_LOMGlow_1	33
RUNX3	-1.04611	8.37851	55.515	1.04e-08	1.74e-07	CD8T_LOMGlow_1	33
TGFBR2	1.04519	8.42875	88.8152	2.04e-11	9.15e-10	CD8T_LOMGlow_1	33
SLC9A3R1	-1.03517	8.94309	83.6234	4.49e-11	1.6e-09	CD8T_LOMGlow_1	33
HMGB2	-1.01935	7.98391	26.6053	1.33e-05	7.12e-05	CD8T_LOMGlow_1	33
MBP	-1.00037	8.36132	74.9427	1.73e-10	5.03e-09	CD8T_LOMGlow_1	33
RAB3GAP1	1.00037	6.46645	29.2213	4.89e-06	2.93e-05	CD8T_LOMGlow_1	33
SMPD1	0.988013	6.68132	76.6809	1.29e-10	4.05e-09	CD8T_LOMGlow_1	33
ARL4C	-0.985768	9.23283	82.0476	5.75e-11	2.01e-09	CD8T_LOMGlow_1	33
FYN	-0.985762	9.09426	120.066	2.85e-13	2.8e-11	CD8T_LOMGlow_1	33
IQGAP2	-0.985677	7.9809	88.4222	2.01e-11	9.15e-10	CD8T_LOMGlow_1	33
FOXP1	0.974236	9.31122	68.8696	8.32e-10	2.04e-08	CD8T_LOMGlow_1	33
PDE3B	0.969871	8.97941	48.3027	5.86e-08	7.51e-07	CD8T_LOMGlow_1	33
PCED1B	0.969567	8.36476	55.6547	1.02e-08	1.73e-07	CD8T_LOMGlow_1	33
RGS10	0.969301	9.14325	56.3059	1.04e-08	1.74e-07	CD8T_LOMGlow_1	33
DGKA	0.966034	7.77391	37.6867	6.1e-07	5.25e-06	CD8T_LOMGlow_1	33
BEX2	0.965282	6.72566	56.4157	5.36e-09	9.89e-08	CD8T_LOMGlow_1	33
CISH	0.957667	7.19472	9.85179	0.00381585	0.00981488	CD8T_LOMGlow_1	33
TCF7	0.947577	10.0489	53.0776	2.25e-08	3.43e-07	CD8T_LOMGlow_1	33
A1BG	0.946977	6.79591	51.089	1.64e-08	2.65e-07	CD8T_LOMGlow_1	33
YWHAQ	-0.935889	8.36951	87.8443	2.19e-11	9.55e-10	CD8T_LOMGlow_1	33
FBXW5	-0.934829	7.56393	75.2698	1.64e-10	4.85e-09	CD8T_LOMGlow_1	33
SUSD3	0.934751	6.49836	16.8144	0.000265095	0.00097181	CD8T_LOMGlow_1	33
TMEM106B	0.93473	6.72782	55.7065	6.19e-09	1.13e-07	CD8T_LOMGlow_1	33
RGCC	0.926619	7.65462	20.5411	8.22e-05	0.000348629	CD8T_LOMGlow_1	33
ZNF609	0.918369	6.69367	45.3019	5.96e-08	7.55e-07	CD8T_LOMGlow_1	33
SH3BGRL3	-0.906946	11.2338	127.019	1.26e-13	1.52e-11	CD8T_LOMGlow_1	33
CKLF	-0.899379	7.8036	85.1217	3.33e-11	1.34e-09	CD8T_LOMGlow_1	33
CAST	-0.892942	8.43279	62.8489	1.51e-09	3.49e-08	CD8T_LOMGlow_1	33
FAM102A	0.888204	6.93721	21.842	4.99e-05	0.000228294	CD8T_LOMGlow_1	33
CYBA	-0.888126	10.2283	140.89	2.72e-14	4.88e-12	CD8T_LOMGlow_1	33
ALOX5AP	-0.885966	7.61893	35.772	7.23e-07	5.94e-06	CD8T_LOMGlow_1	33
BEX4	0.883086	6.69389	22.3612	3.94e-05	0.000182853	CD8T_LOMGlow_1	33
NUCB2	0.88194	8.41612	65.0715	1.04e-09	2.5e-08	CD8T_LOMGlow_1	33
MACF1	-0.861888	7.78	54.6468	7.7e-09	1.36e-07	CD8T_LOMGlow_1	33
LSR	0.855194	6.68583	19.7592	9.24e-05	0.000383518	CD8T_LOMGlow_1	33
S100A10	-0.854133	10.0486	77.9672	1.04e-10	3.34e-09	CD8T_LOMGlow_1	33
ABHD17A	-0.852303	8.8562	48.4	3.66e-08	5.32e-07	CD8T_LOMGlow_1	33
TNFSF8	0.849507	7.05354	7.25885	0.011491	0.0257194	CD8T_LOMGlow_1	33
CD27	0.847205	8.71223	24.2327	2.64e-05	0.000130011	CD8T_LOMGlow_1	33
SUPT3H	0.844595	7.42338	47.8387	3.4e-08	5.04e-07	CD8T_LOMGlow_1	33
TMEM243	0.843823	7.49545	44.584	7.55e-08	9.22e-07	CD8T_LOMGlow_1	33
TGFB1	-0.842789	9.5556	63.1277	1.6e-09	3.65e-08	CD8T_LOMGlow_1	33
SIRPG	0.832527	7.3464	21.6909	5.21e-05	0.000237087	CD8T_LOMGlow_1	33
ALKBH7	0.831526	8.1661	61.4464	1.98e-09	4.36e-08	CD8T_LOMGlow_1	33
ATP6V0E2	0.830885	7.27798	56.8317	4.92e-09	9.3e-08	CD8T_LOMGlow_1	33
LDHB	0.82908	10.6385	37.9599	6.13e-07	5.25e-06	CD8T_LOMGlow_1	33
PDE7A	0.827809	8.23067	47.9545	3.97e-08	5.72e-07	CD8T_LOMGlow_1	33
EZR	-0.817466	8.45947	60.6542	2.31e-09	4.9e-08	CD8T_LOMGlow_1	33
IL32	-0.811109	11.6533	36.9915	7.42e-07	6e-06	CD8T_LOMGlow_1	33
UTRN	-0.810235	8.10374	61.3811	2e-09	4.36e-08	CD8T_LOMGlow_1	33
UXS1	0.808244	6.42474	45.3642	5.88e-08	7.51e-07	CD8T_LOMGlow_1	33
TLN1	-0.80482	8.20542	68.8542	4.99e-10	1.33e-08	CD8T_LOMGlow_1	33
IQGAP1	-0.804636	8.24451	47.6341	3.54e-08	5.19e-07	CD8T_LOMGlow_1	33
FOXO1	0.803251	7.42568	45.6164	5.55e-08	7.35e-07	CD8T_LOMGlow_1	33
HSPA5	-0.797896	8.50955	57.2858	4.49e-09	8.7e-08	CD8T_LOMGlow_1	33
IRF1	-0.79081	8.4539	17.1631	0.000244557	0.000909266	CD8T_LOMGlow_1	33
EEF1B2	0.790803	11.9503	69.6233	4.35e-10	1.18e-08	CD8T_LOMGlow_1	33
P4HB	-0.788284	8.09388	95.577	7.03e-12	4.24e-10	CD8T_LOMGlow_1	33
RORA	-0.788185	8.03625	45.3985	5.83e-08	7.51e-07	CD8T_LOMGlow_1	33
BCL2	0.783384	8.39816	17.3467	0.000234092	0.000876586	CD8T_LOMGlow_1	33
LCP1	-0.783067	9.51665	103.998	2.19e-12	1.81e-10	CD8T_LOMGlow_1	33
CRLF3	0.783047	7.23884	43.2083	9.75e-08	1.13e-06	CD8T_LOMGlow_1	33
SASH3	-0.781474	7.54177	27.9308	6.2e-06	3.65e-05	CD8T_LOMGlow_1	33
CLEC2B	-0.7757	8.17772	41.9458	1.34e-07	1.47e-06	CD8T_LOMGlow_1	33
PIM2	0.768834	7.3676	29.373	4.31e-06	2.62e-05	CD8T_LOMGlow_1	33
TMEM123	0.765973	8.99281	39.1344	3.55e-07	3.33e-06	CD8T_LOMGlow_1	33
LEPROTL1	0.761392	9.33502	57.4827	4.41e-09	8.65e-08	CD8T_LOMGlow_1	33
CAMK4	0.76105	8.75519	28.7593	6.15e-06	3.63e-05	CD8T_LOMGlow_1	33
ZFP36	-0.758137	9.73526	8.47267	0.00678073	0.0164435	CD8T_LOMGlow_1	33
CDKN2D	-0.756169	7.42412	27.4028	7.02e-06	4.09e-05	CD8T_LOMGlow_1	33
FLT3LG	0.753325	8.61094	46.8931	4.29e-08	6.08e-07	CD8T_LOMGlow_1	33
TUBA1B	-0.750293	8.69059	10.6181	0.00277764	0.00738029	CD8T_LOMGlow_1	33
RNF138	0.749669	6.85634	31.022	2.28e-06	1.55e-05	CD8T_LOMGlow_1	33
SEC61B	-0.748711	8.39963	83.6389	4.19e-11	1.53e-09	CD8T_LOMGlow_1	33
PPP1CA	-0.73745	8.80529	81.0939	6.28e-11	2.1e-09	CD8T_LOMGlow_1	33
GRAMD1A	0.735123	7.22133	35.5816	6.57e-07	5.51e-06	CD8T_LOMGlow_1	33
MT2A	-0.73305	8.8362	25.681	1.44e-05	7.65e-05	CD8T_LOMGlow_1	33
PPP1R18	-0.732969	8.20842	31.8829	2.03e-06	1.4e-05	CD8T_LOMGlow_1	33
ST13	0.729959	9.02263	98.4998	4.65e-12	3.32e-10	CD8T_LOMGlow_1	33
PGAM1	-0.726883	8.04923	41.9936	1.3e-07	1.45e-06	CD8T_LOMGlow_1	33
GZMM	-0.720419	8.9088	26.8156	1.02e-05	5.68e-05	CD8T_LOMGlow_1	33
PTGER2	-0.719188	7.58338	20.5483	6.58e-05	0.000286875	CD8T_LOMGlow_1	33
RAPGEF6	0.71843	7.60223	35.9598	5.95e-07	5.16e-06	CD8T_LOMGlow_1	33
S100A6	-0.71672	10.5123	115.412	5.04e-13	4.65e-11	CD8T_LOMGlow_1	33
DSTN	-0.716555	7.69189	36.9107	4.64e-07	4.19e-06	CD8T_LOMGlow_1	33
HSPB1	0.716429	8.42342	52.2119	1.29e-08	2.1e-07	CD8T_LOMGlow_1	33
PABPC4	0.711746	7.08071	36.4688	5.21e-07	4.62e-06	CD8T_LOMGlow_1	33
PYCR2	0.710816	7.50922	50.3566	1.92e-08	3.06e-07	CD8T_LOMGlow_1	33
FERMT3	-0.710322	7.47494	41.846	1.35e-07	1.47e-06	CD8T_LOMGlow_1	33
STX16	0.701546	6.87474	30.7237	2.48e-06	1.67e-05	CD8T_LOMGlow_1	33
EEF1G	0.700476	11.2957	58.4514	3.56e-09	7.25e-08	CD8T_LOMGlow_1	33
EIF2S3	0.700195	8.67909	29.991	3.85e-06	2.36e-05	CD8T_LOMGlow_1	33
ARHGDIA	-0.700017	8.44333	75.646	1.54e-10	4.64e-09	CD8T_LOMGlow_1	33
PARP8	-0.698703	8.78	23.5869	2.69e-05	0.000132059	CD8T_LOMGlow_1	33
EMP3	-0.698495	9.82664	40.8338	2.12e-07	2.12e-06	CD8T_LOMGlow_1	33
GAPDH	-0.696032	10.9493	38.2737	4.13e-07	3.79e-06	CD8T_LOMGlow_1	33
ITGA4	-0.693361	8.92386	46.6763	4.35e-08	6.09e-07	CD8T_LOMGlow_1	33
EIF3E	0.69326	9.34717	36.2893	6.78e-07	5.66e-06	CD8T_LOMGlow_1	33
GNG2	-0.69234	8.37871	40.2625	1.99e-07	2.03e-06	CD8T_LOMGlow_1	33
ITPKB	0.691435	7.14898	29.3021	3.76e-06	2.33e-05	CD8T_LOMGlow_1	33
LBH	0.686785	8.96077	35.5346	7.72e-07	6.15e-06	CD8T_LOMGlow_1	33
IMPDH2	0.685027	7.27888	21.7223	4.44e-05	0.000204472	CD8T_LOMGlow_1	33
DEK	-0.683481	8.26835	52.2871	1.26e-08	2.09e-07	CD8T_LOMGlow_1	33
CAPNS1	-0.669338	7.98677	42.5321	1.15e-07	1.3e-06	CD8T_LOMGlow_1	33
RHOH	0.667493	8.7836	41.8523	1.35e-07	1.47e-06	CD8T_LOMGlow_1	33
BSG	-0.665387	7.90915	45.6612	5.49e-08	7.35e-07	CD8T_LOMGlow_1	33
PABPC1	0.664148	11.3796	50.1335	2.01e-08	3.16e-07	CD8T_LOMGlow_1	33
GSTP1	-0.663428	8.53305	33.381	1.21e-06	8.93e-06	CD8T_LOMGlow_1	33
CBLB	-0.661358	7.84603	33.4003	1.18e-06	8.76e-06	CD8T_LOMGlow_1	33
STMN3	0.661223	7.65236	20.3884	6.93e-05	0.000299689	CD8T_LOMGlow_1	33
ZNF91	0.660632	6.52088	35.3376	7.01e-07	5.82e-06	CD8T_LOMGlow_1	33
COX17	-0.654351	7.30027	35.2477	7.18e-07	5.93e-06	CD8T_LOMGlow_1	33
MSN	-0.653326	9.02262	57.0426	4.72e-09	9.02e-08	CD8T_LOMGlow_1	33
CHCHD10	0.652511	8.23474	36.04	5.83e-07	5.08e-06	CD8T_LOMGlow_1	33
PIP4K2A	-0.650589	8.32484	38.3617	3.2e-07	3.05e-06	CD8T_LOMGlow_1	33
ATF7IP2	0.644958	7.04387	20.8455	5.55e-05	0.000248743	CD8T_LOMGlow_1	33
CD2	-0.643964	9.10344	41.5996	1.43e-07	1.53e-06	CD8T_LOMGlow_1	33
TAGLN2	-0.642784	9.81392	44.4443	7.28e-08	9.07e-07	CD8T_LOMGlow_1	33
CNST	0.641549	6.87842	34.5524	8.64e-07	6.74e-06	CD8T_LOMGlow_1	33
IGSF8	0.640121	6.53908	36.2914	5.46e-07	4.81e-06	CD8T_LOMGlow_1	33
RGS19	-0.636179	7.36206	43.2807	9.58e-08	1.12e-06	CD8T_LOMGlow_1	33
ITK	0.635981	8.70251	32.9721	1.38e-06	9.94e-06	CD8T_LOMGlow_1	33
PREX1	-0.627123	7.37825	38.7729	2.89e-07	2.78e-06	CD8T_LOMGlow_1	33
OSTF1	-0.626554	7.59621	31.7626	1.85e-06	1.3e-05	CD8T_LOMGlow_1	33
ARPC4	-0.626533	8.2923	43.3565	9.41e-08	1.11e-06	CD8T_LOMGlow_1	33
FMNL1	-0.623173	7.96874	32.8371	1.37e-06	9.94e-06	CD8T_LOMGlow_1	33
PFN1	-0.622236	11.9931	84.6311	3.59e-11	1.37e-09	CD8T_LOMGlow_1	33
IDS	-0.621612	7.85443	22.3972	3.2e-05	0.000153649	CD8T_LOMGlow_1	33
PPIB	-0.621272	9.44674	87.0524	2.47e-11	1.05e-09	CD8T_LOMGlow_1	33
CALR	-0.621258	8.85925	40.104	2.07e-07	2.1e-06	CD8T_LOMGlow_1	33
NFKB1	0.620633	7.82666	19.0383	0.000108761	0.000442087	CD8T_LOMGlow_1	33
RIN3	0.620572	7.23554	26.3802	8.87e-06	5e-05	CD8T_LOMGlow_1	33
BCL11B	0.615452	8.87809	55.0634	7.07e-09	1.26e-07	CD8T_LOMGlow_1	33
LAGE3	0.614295	6.64583	28.7316	4.4e-06	2.66e-05	CD8T_LOMGlow_1	33
MPP7	0.613779	6.51188	25.9989	9.96e-06	5.56e-05	CD8T_LOMGlow_1	33
DHRS7	-0.607768	8.03339	22.8881	2.75e-05	0.000134417	CD8T_LOMGlow_1	33
RNPEPL1	-0.606225	7.75111	45.8743	5.23e-08	7.13e-07	CD8T_LOMGlow_1	33
KLF12	-0.604946	7.67906	36.2471	5.52e-07	4.84e-06	CD8T_LOMGlow_1	33
TBC1D10A	0.604881	6.62992	30.0295	3.02e-06	1.93e-05	CD8T_LOMGlow_1	33
DNAJC4	0.600009	6.59126	25.5028	1.16e-05	6.34e-05	CD8T_LOMGlow_1	33
RNF149	-0.598219	7.41658	31.8687	1.8e-06	1.27e-05	CD8T_LOMGlow_1	33
SH3KBP1	-0.595635	8.3614	54.2345	8.39e-09	1.46e-07	CD8T_LOMGlow_1	33
C1orf162	0.595624	7.44521	12.4724	0.00123606	0.00368005	CD8T_LOMGlow_1	33
DBI	-0.595363	8.16856	48.4729	2.9e-08	4.34e-07	CD8T_LOMGlow_1	33
PLCG1	0.593566	7.09674	25.5787	1.13e-05	6.26e-05	CD8T_LOMGlow_1	33
ARF1	-0.590535	8.52025	60.1568	2.54e-09	5.31e-08	CD8T_LOMGlow_1	33
PIK3CD	0.590491	7.62613	24.2916	1.69e-05	8.91e-05	CD8T_LOMGlow_1	33
LITAF	-0.589614	8.86937	25.1293	1.41e-05	7.51e-05	CD8T_LOMGlow_1	33
EMB	-0.589203	8.05619	27.0409	7.26e-06	4.22e-05	CD8T_LOMGlow_1	33
PRMT2	0.588287	8.99685	22.0948	3.99e-05	0.000184795	CD8T_LOMGlow_1	33
MSL3	0.587053	6.87628	20.7222	5.41e-05	0.000244416	CD8T_LOMGlow_1	33
LETMD1	0.584723	6.80559	29.8165	3.21e-06	2.04e-05	CD8T_LOMGlow_1	33
LMBR1	0.581341	6.81007	12.506	0.00117039	0.00352465	CD8T_LOMGlow_1	33
NSA2	0.580105	9.04801	43.0472	1.01e-07	1.17e-06	CD8T_LOMGlow_1	33
LDHA	-0.578901	8.50263	21.9235	3.91e-05	0.00018188	CD8T_LOMGlow_1	33
IL17RA	0.573809	6.6649	23.9025	1.91e-05	9.97e-05	CD8T_LOMGlow_1	33
GYPC	0.573146	9.35331	40.9652	1.67e-07	1.76e-06	CD8T_LOMGlow_1	33
CD8B	0.571267	10.7943	44.0304	8.02e-08	9.61e-07	CD8T_LOMGlow_1	33
FAM200B	0.568936	6.48364	30.3089	2.79e-06	1.81e-05	CD8T_LOMGlow_1	33
PPP3CC	-0.567995	7.69695	28.8664	4.23e-06	2.58e-05	CD8T_LOMGlow_1	33
CAPZA1	-0.566942	7.66105	35.612	6.52e-07	5.5e-06	CD8T_LOMGlow_1	33
TBCB	-0.566379	7.60711	32.068	1.7e-06	1.21e-05	CD8T_LOMGlow_1	33
MAP1LC3B	-0.565801	7.80659	30.822	2.41e-06	1.63e-05	CD8T_LOMGlow_1	33
MYL6	-0.565571	10.3397	57.7495	4.09e-09	8.13e-08	CD8T_LOMGlow_1	33
CARD16	-0.564693	7.43876	22.3971	3.1e-05	0.000149437	CD8T_LOMGlow_1	33
SNRK	0.564086	7.72944	34.2461	9.38e-07	7.21e-06	CD8T_LOMGlow_1	33
GIMAP1	0.563118	8.2188	15.263	0.000427839	0.00146936	CD8T_LOMGlow_1	33
RAB5C	-0.561476	7.44641	42.9471	1.04e-07	1.19e-06	CD8T_LOMGlow_1	33
NACA	0.558717	12.3234	94.8008	7.86e-12	4.57e-10	CD8T_LOMGlow_1	33
CYRIB	-0.557195	8.12123	30.2536	2.83e-06	1.83e-05	CD8T_LOMGlow_1	33
GUK1	-0.551669	8.86477	49.9971	2.07e-08	3.22e-07	CD8T_LOMGlow_1	33
ARF6	-0.549166	8.14815	40.0203	2.11e-07	2.12e-06	CD8T_LOMGlow_1	33
HIVEP2	0.546868	7.10809	18.622	0.000111127	0.000450537	CD8T_LOMGlow_1	33
SMAP2	0.546842	8.93299	16.6052	0.000263832	0.00097172	CD8T_LOMGlow_1	33
LTA4H	0.546233	7.00328	30.5715	2.59e-06	1.7e-05	CD8T_LOMGlow_1	33
GIMAP2	0.546198	7.0751	12.5638	0.00113805	0.00344047	CD8T_LOMGlow_1	33
PDIA3	-0.546193	9.06398	34.7094	8.28e-07	6.51e-06	CD8T_LOMGlow_1	33
ORAI1	-0.542976	7.54621	26.9654	7.43e-06	4.3e-05	CD8T_LOMGlow_1	33
CLNS1A	0.541907	7.55414	39.266	2.55e-07	2.52e-06	CD8T_LOMGlow_1	33
PRDX6	0.541533	8.29655	30.6953	2.5e-06	1.67e-05	CD8T_LOMGlow_1	33
PQBP1	0.541086	7.03288	46.1672	4.89e-08	6.72e-07	CD8T_LOMGlow_1	33
EIF3L	0.540803	9.10987	26.585	8.48e-06	4.82e-05	CD8T_LOMGlow_1	33
ESD	0.537753	7.00479	25.0824	1.32e-05	7.1e-05	CD8T_LOMGlow_1	33
THEMIS	0.537351	8.84812	33.4012	1.18e-06	8.76e-06	CD8T_LOMGlow_1	33
GNB2	-0.53666	8.16774	43.9762	8.13e-08	9.66e-07	CD8T_LOMGlow_1	33
PPP1R2	0.534356	8.36203	35.0627	7.54e-07	6.03e-06	CD8T_LOMGlow_1	33
HLA-C	-0.534319	12.3472	15.5238	0.00040215	0.00140216	CD8T_LOMGlow_1	33
LSM5	0.532902	7.46578	24.7277	1.48e-05	7.8e-05	CD8T_LOMGlow_1	33
ATM	0.53043	8.87378	30.5617	2.6e-06	1.7e-05	CD8T_LOMGlow_1	33
EID1	-0.529535	8.09298	29.4686	3.55e-06	2.24e-05	CD8T_LOMGlow_1	33
PTP4A2	-0.529244	9.19619	44.2582	7.61e-08	9.22e-07	CD8T_LOMGlow_1	33
EIF4B	0.528976	9.39883	56.6928	5.06e-09	9.46e-08	CD8T_LOMGlow_1	33
RPN1	-0.528144	7.67655	37.5605	3.93e-07	3.63e-06	CD8T_LOMGlow_1	33
BIRC2	0.52747	6.64737	18.7281	0.000107078	0.000438657	CD8T_LOMGlow_1	33
EPC2	0.525362	6.58179	16.7205	0.000219152	0.000826561	CD8T_LOMGlow_1	33
SIK3	-0.522621	7.34134	29.7744	3.25e-06	2.06e-05	CD8T_LOMGlow_1	33
DYNC1H1	-0.522334	7.1176	20.592	5.65e-05	0.000252462	CD8T_LOMGlow_1	33
TAF1D	0.520132	7.8428	34.7028	8.3e-07	6.51e-06	CD8T_LOMGlow_1	33
NCOA3	0.519846	6.64476	20.6687	5.5e-05	0.000248143	CD8T_LOMGlow_1	33
TSPAN32	0.519282	7.21884	20.3569	6.11e-05	0.000270247	CD8T_LOMGlow_1	33
CANX	-0.516844	8.0046	29.2607	3.77e-06	2.33e-05	CD8T_LOMGlow_1	33
PIK3R1	-0.515674	8.26152	16.3526	0.000264743	0.00097181	CD8T_LOMGlow_1	33
SNRPN	0.513051	7.64893	23.5068	2.17e-05	0.00010915	CD8T_LOMGlow_1	33
VCP	-0.512989	7.96813	38.1456	3.38e-07	3.2e-06	CD8T_LOMGlow_1	33
NUMA1	0.511437	6.79337	22.2811	3.22e-05	0.000154259	CD8T_LOMGlow_1	33
AQP3	0.510591	7.35401	7.88516	0.00836811	0.0195964	CD8T_LOMGlow_1	33
BTG1	0.510183	11.2301	15.0136	0.000476403	0.001587	CD8T_LOMGlow_1	33
PPIL4	0.507018	6.60691	30.4881	2.65e-06	1.73e-05	CD8T_LOMGlow_1	33
CALM1	-0.504376	10.6407	63.6992	1.29e-09	3.01e-08	CD8T_LOMGlow_1	33
ARPC2	-0.503778	9.78145	42.3073	1.21e-07	1.36e-06	CD8T_LOMGlow_1	33
EEF2	0.502784	11.5396	30.2069	2.87e-06	1.85e-05	CD8T_LOMGlow_1	33
PSMD8	-0.501684	7.72861	34.927	7.82e-07	6.19e-06	CD8T_LOMGlow_1	33
MTPN	-0.500749	7.54016	20.4009	6.02e-05	0.000267001	CD8T_LOMGlow_1	33
NBEAL1	0.499643	6.95135	16.3741	0.000248739	0.000922628	CD8T_LOMGlow_1	33
NDUFA6	-0.497365	7.58756	19.8567	7.25e-05	0.000311111	CD8T_LOMGlow_1	33
PRELID1	-0.496895	8.08556	20.517	5.79e-05	0.000257462	CD8T_LOMGlow_1	33
TRIM44	0.493923	6.99952	18.0344	0.000136689	0.000541579	CD8T_LOMGlow_1	33
TPT1	0.493561	13.644	30.6769	2.51e-06	1.67e-05	CD8T_LOMGlow_1	33
C12orf57	0.493018	10.117	50.3216	1.93e-08	3.06e-07	CD8T_LOMGlow_1	33
EIF1AX	0.492939	7.721	18.0922	0.000133919	0.000533917	CD8T_LOMGlow_1	33
COTL1	-0.491955	9.23197	6.65787	0.0149323	0.0323603	CD8T_LOMGlow_1	33
COX4I1	0.491896	10.9919	69.6009	4.37e-10	1.18e-08	CD8T_LOMGlow_1	33
AP1M1	0.490542	7.2486	17.3247	0.000176108	0.000678903	CD8T_LOMGlow_1	33
SPCS2	-0.487105	8.15606	23.7819	1.99e-05	0.000102282	CD8T_LOMGlow_1	33
IER2	-0.485805	9.03772	5.62991	0.0242159	0.0495368	CD8T_LOMGlow_1	33
TMEM50A	-0.484503	8.02866	31.7425	1.86e-06	1.3e-05	CD8T_LOMGlow_1	33
SAT1	-0.484305	7.57838	18.5039	0.000115828	0.000467182	CD8T_LOMGlow_1	33
IFITM2	-0.483989	9.85885	20.5242	6.19e-05	0.000272349	CD8T_LOMGlow_1	33
SRPK2	-0.483458	7.57686	18.4292	0.000118907	0.000478372	CD8T_LOMGlow_1	33
SVIP	0.479777	7.59828	21.9691	3.57e-05	0.000169817	CD8T_LOMGlow_1	33
ANP32B	0.479242	9.20219	34.4463	8.89e-07	6.9e-06	CD8T_LOMGlow_1	33
RASGRP2	0.478944	8.41259	20.9296	5.04e-05	0.000229975	CD8T_LOMGlow_1	33
TMEM256	0.478836	7.41008	23.5389	2.15e-05	0.000108946	CD8T_LOMGlow_1	33
CD7	0.478212	9.97319	34.2091	9.47e-07	7.25e-06	CD8T_LOMGlow_1	33
MGAT4A	0.473254	8.45121	29.2307	3.8e-06	2.34e-05	CD8T_LOMGlow_1	33
CCDC66	0.47257	6.62933	15.6875	0.000320609	0.00114587	CD8T_LOMGlow_1	33
OCIAD2	0.472522	7.80048	21.779	3.8e-05	0.000178077	CD8T_LOMGlow_1	33
ANXA6	-0.471337	8.92913	23.5519	2.14e-05	0.000108946	CD8T_LOMGlow_1	33
TRAPPC10	-0.467164	7.0838	24.1913	1.75e-05	9.16e-05	CD8T_LOMGlow_1	33
FBRS	0.466982	6.73047	19.3514	8.62e-05	0.000363696	CD8T_LOMGlow_1	33
TPP2	0.464707	7.1919	25.5177	1.15e-05	6.33e-05	CD8T_LOMGlow_1	33
SEPTIN7	-0.464558	9.29659	32.8644	1.36e-06	9.94e-06	CD8T_LOMGlow_1	33
ANAPC16	0.46394	9.10123	37.5744	3.91e-07	3.63e-06	CD8T_LOMGlow_1	33
GCC2	0.461525	8.34176	30.8799	2.37e-06	1.61e-05	CD8T_LOMGlow_1	33
TTC3	0.461475	7.92528	16.036	0.000282362	0.00102315	CD8T_LOMGlow_1	33
SQSTM1	-0.461473	7.92168	26.4336	8.72e-06	4.94e-05	CD8T_LOMGlow_1	33
RAB1B	-0.46069	7.44918	17.6045	0.000159297	0.000620191	CD8T_LOMGlow_1	33
KAT8	0.460114	6.60736	23.2426	2.36e-05	0.000118408	CD8T_LOMGlow_1	33
CASP8	-0.458782	7.70216	23.5328	2.15e-05	0.000108946	CD8T_LOMGlow_1	33
COMMD6	0.458345	10.2895	63.7173	1.28e-09	3.01e-08	CD8T_LOMGlow_1	33
RNF216	0.457747	7.52855	29.4067	3.61e-06	2.27e-05	CD8T_LOMGlow_1	33
NDUFB7	-0.455681	7.81125	17.5461	0.00016266	0.000631719	CD8T_LOMGlow_1	33
XBP1	-0.454507	7.95121	25.3675	1.21e-05	6.54e-05	CD8T_LOMGlow_1	33
SRSF5	0.453585	9.83687	17.1243	0.000205031	0.000780809	CD8T_LOMGlow_1	33
TAB2	0.450824	7.51787	12.6854	0.00102616	0.00313848	CD8T_LOMGlow_1	33
P2RY8	-0.449539	8.00898	16.3303	0.000252775	0.000935388	CD8T_LOMGlow_1	33
LSP1	-0.449403	9.75078	36.5617	5.08e-07	4.53e-06	CD8T_LOMGlow_1	33
HCST	-0.449075	10.3435	25.0655	1.33e-05	7.11e-05	CD8T_LOMGlow_1	33
DOCK10	0.448722	8.57409	16.5991	0.00023112	0.000867531	CD8T_LOMGlow_1	33
NDUFC2	-0.448363	7.97538	35.1026	7.46e-07	6e-06	CD8T_LOMGlow_1	33
ESYT2	0.44814	7.46006	13.585	0.000714682	0.00227914	CD8T_LOMGlow_1	33
HSPD1	0.447577	8.14809	16.5754	0.000231067	0.000867531	CD8T_LOMGlow_1	33
FAM162A	0.447078	7.25804	25.5627	1.14e-05	6.27e-05	CD8T_LOMGlow_1	33
PSMA1	0.445924	8.38863	29.8668	3.16e-06	2.02e-05	CD8T_LOMGlow_1	33
TPM3	-0.445458	9.76468	34.1875	9.53e-07	7.26e-06	CD8T_LOMGlow_1	33
USP11	0.444883	7.07017	18.3164	0.000123724	0.00049648	CD8T_LOMGlow_1	33
ALG13	0.444766	6.7527	16.7378	0.000217776	0.000823351	CD8T_LOMGlow_1	33
DIAPH1	-0.443508	7.60377	18.0267	0.000137065	0.000541699	CD8T_LOMGlow_1	33
UXT	0.44341	9.06859	39.007	2.72e-07	2.65e-06	CD8T_LOMGlow_1	33
PIM1	0.442246	8.30541	9.98681	0.00332122	0.00871029	CD8T_LOMGlow_1	33
ST3GAL1	0.439519	7.44801	25.0811	1.32e-05	7.1e-05	CD8T_LOMGlow_1	33
ZBTB7A	-0.438656	7.61989	18.8878	0.000101274	0.000418156	CD8T_LOMGlow_1	33
UBE2L3	-0.43691	7.54922	31.8345	1.81e-06	1.28e-05	CD8T_LOMGlow_1	33
JAK3	0.436563	6.98981	12.2932	0.00119293	0.0035788	CD8T_LOMGlow_1	33
LY6E	-0.435759	9.14659	26.2713	9.16e-06	5.14e-05	CD8T_LOMGlow_1	33
OS9	-0.435307	7.15185	17.7039	0.000153741	0.00060305	CD8T_LOMGlow_1	33
HERPUD2	-0.43458	7.30476	16.0971	0.000275435	0.00100037	CD8T_LOMGlow_1	33
PACS1	0.433571	8.05019	20.558	5.71e-05	0.000254642	CD8T_LOMGlow_1	33
R3HDM2	0.433311	7.68788	27.4542	6.42e-06	3.76e-05	CD8T_LOMGlow_1	33
TPI1	-0.43313	8.88561	22.0965	3.43e-05	0.000163362	CD8T_LOMGlow_1	33
SFXN1	0.43275	7.37559	14.4335	0.000514768	0.00170395	CD8T_LOMGlow_1	33
CUTA	0.432713	8.74593	31.3954	2.05e-06	1.41e-05	CD8T_LOMGlow_1	33
POMP	-0.432547	7.61547	19.3115	8.74e-05	0.000367764	CD8T_LOMGlow_1	33
NAA38	-0.432538	7.48189	11.5045	0.00164431	0.00469933	CD8T_LOMGlow_1	33
COX7C	0.431549	10.7262	55.4596	6.51e-09	1.17e-07	CD8T_LOMGlow_1	33
PSMB6	-0.43144	7.51598	23.5641	2.13e-05	0.000108916	CD8T_LOMGlow_1	33
SPSB3	-0.430507	7.47498	17.0706	0.000193009	0.000740419	CD8T_LOMGlow_1	33
EIF4EBP2	-0.430354	7.2105	23.8451	1.95e-05	0.000100912	CD8T_LOMGlow_1	33
C17orf49	-0.428541	7.59223	19.2489	8.93e-05	0.000373557	CD8T_LOMGlow_1	33
LRPPRC	0.428452	6.89517	19.2732	8.86e-05	0.000371666	CD8T_LOMGlow_1	33
HSP90AB1	0.427965	10.5921	46.1937	4.86e-08	6.72e-07	CD8T_LOMGlow_1	33
IL2RG	-0.427375	10.182	28.5834	4.59e-06	2.77e-05	CD8T_LOMGlow_1	33
UBALD2	0.424563	8.55168	13.8576	0.000654871	0.00210552	CD8T_LOMGlow_1	33
WIPF1	-0.424482	8.71405	25.391	1.2e-05	6.52e-05	CD8T_LOMGlow_1	33
FKBP11	-0.424422	7.29266	12.4631	0.00111415	0.00338781	CD8T_LOMGlow_1	33
THYN1	0.422863	7.12895	26.749	7.93e-06	4.54e-05	CD8T_LOMGlow_1	33
NR3C1	-0.422822	7.46954	16.4397	0.000242832	0.000904995	CD8T_LOMGlow_1	33
NSMCE1	0.422349	7.068	12.4578	0.00111652	0.00338844	CD8T_LOMGlow_1	33
LIMD2	0.422171	10.135	22.4511	3.05e-05	0.000147285	CD8T_LOMGlow_1	33
NCK2	0.422119	8.16981	10.9554	0.00214781	0.00590179	CD8T_LOMGlow_1	33
ITGB7	-0.41831	7.92807	9.30477	0.00429369	0.0109364	CD8T_LOMGlow_1	33
UQCRB	0.418289	10.2544	45.3579	5.89e-08	7.51e-07	CD8T_LOMGlow_1	33
ARL6IP1	-0.418055	8.2801	28.3855	4.87e-06	2.93e-05	CD8T_LOMGlow_1	33
SNRPB	-0.417228	8.01051	22.6015	2.91e-05	0.000141564	CD8T_LOMGlow_1	33
PARP1	-0.417024	7.37465	23.8151	1.97e-05	0.000101541	CD8T_LOMGlow_1	33
MFNG	0.416155	7.75322	18.9885	9.78e-05	0.000404818	CD8T_LOMGlow_1	33
MYL12B	-0.416004	9.59283	40.6818	1.79e-07	1.85e-06	CD8T_LOMGlow_1	33
ATP6V1G1	0.415095	9.14673	35.8277	6.16e-07	5.25e-06	CD8T_LOMGlow_1	33
CDC25B	-0.414673	8.02301	23.519	2.16e-05	0.000109076	CD8T_LOMGlow_1	33
GNB1	-0.414298	8.04606	23.884	1.92e-05	0.000100004	CD8T_LOMGlow_1	33
B2M	-0.413625	14.4836	38.8331	2.84e-07	2.75e-06	CD8T_LOMGlow_1	33
PPA1	0.411678	7.87388	7.79661	0.00853211	0.019921	CD8T_LOMGlow_1	33
MTR	0.411659	6.36705	10.9509	0.00206777	0.00572192	CD8T_LOMGlow_1	33
PNISR	0.411589	8.99622	37.121	4.4e-07	3.99e-06	CD8T_LOMGlow_1	33
DENND2D	0.410202	8.19162	8.35648	0.00666395	0.0162356	CD8T_LOMGlow_1	33
DARS1	0.409757	7.18992	14.8878	0.00043296	0.00147999	CD8T_LOMGlow_1	33
BRD2	-0.4083	7.53585	16.5129	0.000236411	0.000883166	CD8T_LOMGlow_1	33
ZBTB25	0.408293	6.80746	13.3824	0.000773675	0.00243754	CD8T_LOMGlow_1	33
CFL1	-0.408198	10.9815	31.3861	2.06e-06	1.41e-05	CD8T_LOMGlow_1	33
ANXA2R	0.407431	7.20704	18.0889	0.000134075	0.000533917	CD8T_LOMGlow_1	33
PPP4C	-0.407379	7.61718	15.0096	0.000413446	0.00143835	CD8T_LOMGlow_1	33
SSNA1	-0.407366	7.38382	14.665	0.000471214	0.00157305	CD8T_LOMGlow_1	33
UBXN1	0.405607	8.70582	32.9017	1.35e-06	9.9e-06	CD8T_LOMGlow_1	33
R3HDM4	0.403721	7.48672	14.978	0.000418413	0.00144921	CD8T_LOMGlow_1	33
SEC61G	-0.40366	8.32292	34.0563	9.87e-07	7.48e-06	CD8T_LOMGlow_1	33
OXA1L	0.402262	7.50229	16.9384	0.000202469	0.000772931	CD8T_LOMGlow_1	33
ACADVL	-0.401967	7.24385	21.8542	3.71e-05	0.000175566	CD8T_LOMGlow_1	33
EEF1D	0.400902	11.3697	40.5606	1.85e-07	1.9e-06	CD8T_LOMGlow_1	33
PFDN5	0.400006	11.0849	29.3187	3.71e-06	2.31e-05	CD8T_LOMGlow_1	33
ADD1	-0.398404	7.59365	14.0474	0.000597193	0.00194397	CD8T_LOMGlow_1	33
TMOD3	-0.398123	7.48173	15.4025	0.000356623	0.00126307	CD8T_LOMGlow_1	33
IL16	0.396404	8.40796	9.50691	0.00397674	0.0101786	CD8T_LOMGlow_1	33
HSP90B1	-0.39504	9.19329	35.1436	7.38e-07	6e-06	CD8T_LOMGlow_1	33
PPP1R12A	-0.394206	7.87168	24.1718	1.76e-05	9.19e-05	CD8T_LOMGlow_1	33
CTDSP1	-0.392026	7.53388	15.2584	0.00037643	0.00131835	CD8T_LOMGlow_1	33
FBL	0.391298	8.36446	18.7139	0.000107611	0.000439693	CD8T_LOMGlow_1	33
EIF3K	0.391116	10.056	44.2379	7.64e-08	9.22e-07	CD8T_LOMGlow_1	33
TTC39C	-0.39055	7.56272	14.12	0.000580684	0.00189811	CD8T_LOMGlow_1	33
GNAI2	-0.389789	9.01725	32.4653	1.52e-06	1.09e-05	CD8T_LOMGlow_1	33
BCL7C	-0.389234	7.44392	19.1931	9.11e-05	0.000379072	CD8T_LOMGlow_1	33
EIF3M	0.388782	8.26768	20.3174	6.2e-05	0.000272349	CD8T_LOMGlow_1	33
RBMX	0.387034	8.21775	19.9605	7e-05	0.000301575	CD8T_LOMGlow_1	33
DHPS	0.386393	6.96935	10.2633	0.00276144	0.00735603	CD8T_LOMGlow_1	33
ABRACL	0.385635	8.49518	17.0394	0.000195199	0.000746992	CD8T_LOMGlow_1	33
CEP85L	0.38508	7.09363	14.998	0.000415261	0.00144147	CD8T_LOMGlow_1	33
NPAT	0.38483	7.04149	7.2178	0.010827	0.0244073	CD8T_LOMGlow_1	33
TRAF3IP3	0.384815	9.24423	14.3664	0.000529994	0.00174698	CD8T_LOMGlow_1	33
UBE2D2	0.384492	9.04904	33.6685	1.1e-06	8.23e-06	CD8T_LOMGlow_1	33
PSMB10	-0.384377	8.49857	14.8128	0.000445454	0.00150629	CD8T_LOMGlow_1	33
RNF167	-0.383913	7.84239	16.8397	0.000209859	0.000795335	CD8T_LOMGlow_1	33
SECISBP2	0.38371	7.09824	14.8999	0.000430982	0.00147644	CD8T_LOMGlow_1	33
SEMA4D	0.383143	8.00952	15.0907	0.000400986	0.00140122	CD8T_LOMGlow_1	33
DDT	0.382798	7.97441	12.5836	0.00106165	0.00324072	CD8T_LOMGlow_1	33
GNG5	-0.381251	8.21051	19.4521	8.33e-05	0.000352234	CD8T_LOMGlow_1	33
CCNG1	0.381074	7.40319	14.726	0.000460386	0.00154347	CD8T_LOMGlow_1	33
YWHAZ	-0.379773	9.92906	31.6792	1.89e-06	1.32e-05	CD8T_LOMGlow_1	33
ITFG2	0.379219	6.89206	13.9519	0.000619657	0.0020005	CD8T_LOMGlow_1	33
PSME2	-0.377899	8.82224	11.1326	0.00193567	0.00540405	CD8T_LOMGlow_1	33
ETS1	0.373728	10.2604	14.622	0.000481805	0.00159821	CD8T_LOMGlow_1	33
TAP1	-0.373002	7.8101	10.1124	0.00294462	0.00777796	CD8T_LOMGlow_1	33
ATXN7L3B	0.372844	6.8581	11.2651	0.00181486	0.00512144	CD8T_LOMGlow_1	33
SDR39U1	0.37242	6.88895	10.59	0.00240525	0.00651785	CD8T_LOMGlow_1	33
MAX	0.371816	7.91115	31.8938	1.78e-06	1.27e-05	CD8T_LOMGlow_1	33
CYTIP	0.371617	8.87686	14.1793	0.000567566	0.0018669	CD8T_LOMGlow_1	33
VASP	-0.371615	7.45915	12.2766	0.00120095	0.00359598	CD8T_LOMGlow_1	33
PTDSS1	0.3708	7.04104	13.5689	0.000719189	0.00228886	CD8T_LOMGlow_1	33
SCP2	-0.369051	7.41084	10.7912	0.00221039	0.00603148	CD8T_LOMGlow_1	33
C19orf53	0.368141	8.78193	29.3187	3.71e-06	2.31e-05	CD8T_LOMGlow_1	33
TOMM7	0.36792	10.5986	32.5418	1.49e-06	1.07e-05	CD8T_LOMGlow_1	33
SUCLG2	0.366893	7.19971	15.5827	0.000333373	0.0011863	CD8T_LOMGlow_1	33
EIF3D	0.366595	8.20929	8.28222	0.00673387	0.0163552	CD8T_LOMGlow_1	33
CMTM7	0.36648	7.13069	14.1104	0.000582838	0.00190119	CD8T_LOMGlow_1	33
IKZF3	-0.366147	7.79244	7.56958	0.00919827	0.0212549	CD8T_LOMGlow_1	33
TSTD1	0.365805	8.16086	16.2744	0.000258019	0.000952544	CD8T_LOMGlow_1	33
ROCK1	-0.364109	7.61488	15.9847	0.000287117	0.00103799	CD8T_LOMGlow_1	33
SUB1	-0.363413	9.04122	21.826	3.74e-05	0.000176401	CD8T_LOMGlow_1	33
NDUFB5	0.363212	6.98972	12.8787	0.000943846	0.00292667	CD8T_LOMGlow_1	33
ANKRD49	0.363138	6.57047	6.18725	0.0174163	0.0368774	CD8T_LOMGlow_1	33
EIF4A2	0.362946	8.61607	13.1465	0.000848921	0.00264803	CD8T_LOMGlow_1	33
TOMM20	0.362736	8.53812	18.8487	0.000102664	0.000422782	CD8T_LOMGlow_1	33
PRKCB	-0.362143	8.28174	19.5396	8.08e-05	0.00034363	CD8T_LOMGlow_1	33
MKRN1	0.360173	7.15699	15.3425	0.000364729	0.00128598	CD8T_LOMGlow_1	33
PSIP1	0.359816	8.49221	20.2185	6.41e-05	0.000280861	CD8T_LOMGlow_1	33
SEPTIN6	0.359682	9.00995	13.9716	0.000614942	0.00198989	CD8T_LOMGlow_1	33
OGT	0.359645	7.64049	11.8217	0.0014441	0.00421151	CD8T_LOMGlow_1	33
CCT2	0.359416	7.67349	15.5822	0.000333434	0.0011863	CD8T_LOMGlow_1	33
CD96	0.358716	8.94848	21.7701	3.81e-05	0.000178077	CD8T_LOMGlow_1	33
RHOG	-0.358616	7.91592	13.4173	0.000763145	0.0024092	CD8T_LOMGlow_1	33
TBCA	0.3565	8.68289	18.8152	0.000103868	0.000426619	CD8T_LOMGlow_1	33
SEC11A	-0.356353	7.53097	14.9183	0.000427979	0.00146936	CD8T_LOMGlow_1	33
AKNA	-0.355128	8.25097	13.8976	0.000632833	0.00203884	CD8T_LOMGlow_1	33
TNKS2	-0.354353	7.1247	19.644	7.8e-05	0.000332422	CD8T_LOMGlow_1	33
TMEM14B	0.35308	7.76326	11.6151	0.0015713	0.00451532	CD8T_LOMGlow_1	33
NME3	0.352999	7.53597	17.6649	0.000155894	0.00060997	CD8T_LOMGlow_1	33
AKT3	-0.3524	7.39321	12.7385	0.000997978	0.00305826	CD8T_LOMGlow_1	33
RHOA	-0.350691	9.61675	30.5702	2.59e-06	1.7e-05	CD8T_LOMGlow_1	33
UHMK1	-0.350631	7.11098	15.2659	0.000375372	0.00131758	CD8T_LOMGlow_1	33
RNF7	-0.349323	7.5405	21.2383	4.55e-05	0.00020866	CD8T_LOMGlow_1	33
BAX	-0.349005	7.88051	15.2706	0.000374712	0.00131758	CD8T_LOMGlow_1	33
H2AZ1	-0.348668	8.49004	6.96213	0.0123389	0.0273829	CD8T_LOMGlow_1	33
CCT3	0.347514	7.93635	10.9163	0.00209775	0.00579467	CD8T_LOMGlow_1	33
STK10	-0.346331	8.12228	18.0442	0.000136217	0.000541075	CD8T_LOMGlow_1	33
CD8A	-0.345692	10.0962	17.6127	0.000158829	0.000619906	CD8T_LOMGlow_1	33
STUB1	-0.345604	7.66014	22.5684	2.94e-05	0.000142648	CD8T_LOMGlow_1	33
AMBRA1	0.345392	7.7906	10.28	0.00274195	0.00731653	CD8T_LOMGlow_1	33
PSMA7	-0.345317	8.57973	18.5437	0.000114218	0.000461877	CD8T_LOMGlow_1	33
NAP1L1	0.345054	8.53448	16.1669	0.000268439	0.000979489	CD8T_LOMGlow_1	33
ZNF706	0.344218	7.80818	13.2932	0.000801246	0.00251935	CD8T_LOMGlow_1	33
FUS	0.343275	9.25122	26.9367	7.49e-06	4.32e-05	CD8T_LOMGlow_1	33
NDUFB10	-0.343248	8.03802	13.5588	0.000722035	0.00228919	CD8T_LOMGlow_1	33
ZC3HAV1	0.34194	8.54302	9.66726	0.00357785	0.00929411	CD8T_LOMGlow_1	33
PSMA6	-0.341071	7.75674	13.9728	0.000614661	0.00198989	CD8T_LOMGlow_1	33
ETFB	0.340812	7.14444	5.92741	0.0199411	0.0418283	CD8T_LOMGlow_1	33
TOMM22	0.340531	7.59558	13.759	0.000667812	0.00214274	CD8T_LOMGlow_1	33
STXBP2	-0.339832	7.09798	11.401	0.00171586	0.004886	CD8T_LOMGlow_1	33
BLOC1S1	-0.339381	7.93461	11.9177	0.00138873	0.00407275	CD8T_LOMGlow_1	33
RASA2	0.339016	8.22815	14.6836	0.000467882	0.00156526	CD8T_LOMGlow_1	33
ZBTB20	0.338723	8.17139	11.0908	0.00195076	0.00543647	CD8T_LOMGlow_1	33
UBC	-0.336736	10.9196	14.8019	0.000447297	0.00150927	CD8T_LOMGlow_1	33
GPX4	0.33673	8.768	26.8207	7.76e-06	4.46e-05	CD8T_LOMGlow_1	33
YWHAB	-0.336373	9.61554	27.8881	5.64e-06	3.34e-05	CD8T_LOMGlow_1	33
HLA-A	-0.335539	12.4309	15.8799	0.000298484	0.00107167	CD8T_LOMGlow_1	33
HNRNPA1	0.335429	10.8089	26.5314	8.47e-06	4.82e-05	CD8T_LOMGlow_1	33
PHYKPL	0.335082	7.21519	8.77404	0.0052683	0.0131206	CD8T_LOMGlow_1	33
ANP32E	-0.334938	7.51085	7.13596	0.011097	0.0249802	CD8T_LOMGlow_1	33
SPOCK2	0.332612	9.05659	17.3475	0.000174674	0.000675034	CD8T_LOMGlow_1	33
PPM1M	0.331787	6.77696	10.8504	0.00215636	0.00590459	CD8T_LOMGlow_1	33
TMED2	-0.331226	7.47288	11.7959	0.00145935	0.00424808	CD8T_LOMGlow_1	33
CTSS	-0.331128	7.31946	13.0977	0.000865441	0.00268886	CD8T_LOMGlow_1	33
CCT4	0.331072	8.07053	15.9679	0.00028891	0.00104207	CD8T_LOMGlow_1	33
FOXJ3	0.330625	7.21595	10.8513	0.00215553	0.00590459	CD8T_LOMGlow_1	33
TAF7	0.330142	7.65236	7.62722	0.00883835	0.0204836	CD8T_LOMGlow_1	33
DOCK2	-0.328947	7.28716	14.4216	0.000517127	0.00170815	CD8T_LOMGlow_1	33
TM9SF2	-0.328038	7.52423	11.5492	0.00161435	0.00462212	CD8T_LOMGlow_1	33
MKNK2	-0.327636	7.58924	7.59773	0.008959	0.0207326	CD8T_LOMGlow_1	33
ACTB	-0.327428	13.6079	22.8932	2.64e-05	0.000130011	CD8T_LOMGlow_1	33
C1QBP	0.326846	8.08674	14.8422	0.000440513	0.00149603	CD8T_LOMGlow_1	33
EVL	0.326609	9.97415	33.7484	1.07e-06	8.09e-06	CD8T_LOMGlow_1	33
LARS1	0.326458	7.18061	14.9318	0.000425808	0.00146936	CD8T_LOMGlow_1	33
VDAC3	-0.325545	7.0946	14.8617	0.00043727	0.00148824	CD8T_LOMGlow_1	33
SUPT20H	0.325143	6.73339	9.20462	0.00435835	0.0110831	CD8T_LOMGlow_1	33
SKAP1	-0.324745	8.94472	11.8891	0.00140498	0.00411271	CD8T_LOMGlow_1	33
SSU72	0.323795	8.24705	19.8286	7.32e-05	0.000312899	CD8T_LOMGlow_1	33
FXR1	0.322319	7.54954	12.2407	0.00121843	0.00363767	CD8T_LOMGlow_1	33
EIF3G	0.321359	9.14948	12.7644	0.000987742	0.00303281	CD8T_LOMGlow_1	33
COX8A	-0.320994	8.66098	21.8495	3.71e-05	0.000175566	CD8T_LOMGlow_1	33
PCGF5	0.320519	7.4898	7.68776	0.00859615	0.0200407	CD8T_LOMGlow_1	33
HNRNPF	-0.320404	8.6308	11.9692	0.00135996	0.00400333	CD8T_LOMGlow_1	33
CAP1	-0.319339	8.9876	14.8342	0.000441846	0.00149731	CD8T_LOMGlow_1	33
PTK2B	0.31924	6.84482	11.4095	0.00170982	0.00487765	CD8T_LOMGlow_1	33
UQCRH	0.319225	8.98897	20.8193	5.23e-05	0.000237257	CD8T_LOMGlow_1	33
SLC25A6	0.318737	10.2538	33.2077	1.24e-06	9.15e-06	CD8T_LOMGlow_1	33
CYC1	-0.318175	7.098	11.991	0.00134796	0.00397547	CD8T_LOMGlow_1	33
SDF4	-0.31693	7.22126	11.1859	0.00187535	0.00527315	CD8T_LOMGlow_1	33
TMEM59	-0.316333	8.27326	17.8322	0.000146865	0.000577523	CD8T_LOMGlow_1	33
SRP19	-0.315843	7.2773	13.2737	0.000807406	0.00252858	CD8T_LOMGlow_1	33
ARL2BP	0.315276	7.06427	11.3256	0.00177004	0.00500395	CD8T_LOMGlow_1	33
OAZ1	-0.31511	9.91392	30.6239	2.55e-06	1.69e-05	CD8T_LOMGlow_1	33
STK17B	0.314732	8.78823	11.0263	0.0020038	0.00556865	CD8T_LOMGlow_1	33
UBTF	0.313138	7.51351	7.84588	0.00799643	0.0189237	CD8T_LOMGlow_1	33
ZNF721	0.311503	6.79813	8.84076	0.00511495	0.0127996	CD8T_LOMGlow_1	33
EGLN2	0.310111	7.05796	6.96609	0.0120163	0.0267426	CD8T_LOMGlow_1	33
VPS4B	-0.309777	7.01985	7.95372	0.00761319	0.0181836	CD8T_LOMGlow_1	33
CHURC1	0.309434	8.10172	15.8447	0.0003024	0.00108325	CD8T_LOMGlow_1	33
SRI	-0.309248	7.78404	10.2476	0.00277996	0.00738029	CD8T_LOMGlow_1	33
WDR43	0.308483	6.94717	8.69885	0.00544702	0.0135442	CD8T_LOMGlow_1	33
LRRFIP1	-0.307936	8.74829	21.8004	3.78e-05	0.00017736	CD8T_LOMGlow_1	33
PTPRCAP	-0.307435	9.93427	21.6027	4.03e-05	0.00018598	CD8T_LOMGlow_1	33
RBL2	0.306763	8.83737	16.1679	0.000268338	0.000979489	CD8T_LOMGlow_1	33
STT3B	0.305876	7.64072	6.81744	0.0128879	0.0284005	CD8T_LOMGlow_1	33
POLR2G	-0.305828	6.99006	10.9053	0.00210745	0.00581122	CD8T_LOMGlow_1	33
PSME1	-0.305723	10.0074	19.8533	7.26e-05	0.000311111	CD8T_LOMGlow_1	33
TMED10	-0.305709	7.70597	13.6643	0.000692913	0.00221422	CD8T_LOMGlow_1	33
TALDO1	-0.305411	7.49737	8.37419	0.00629652	0.0154847	CD8T_LOMGlow_1	33
HAX1	0.304839	7.32553	15.8816	0.000298297	0.00107167	CD8T_LOMGlow_1	33
HNRNPAB	-0.304688	7.21853	6.33876	0.0161896	0.0346541	CD8T_LOMGlow_1	33
PUM1	0.304439	6.95661	9.98959	0.00310325	0.00816945	CD8T_LOMGlow_1	33
NDUFS6	-0.303968	7.36318	12.0378	0.00132266	0.00390819	CD8T_LOMGlow_1	33
OTUB1	-0.303402	7.65103	9.625	0.0036301	0.00939871	CD8T_LOMGlow_1	33
COX6A1	-0.302925	9.17863	23.0729	2.49e-05	0.000124249	CD8T_LOMGlow_1	33
COX5A	-0.302373	8.15478	11.616	0.00157073	0.00451532	CD8T_LOMGlow_1	33
CD52	-0.30202	11.1142	25.7024	1.09e-05	6.05e-05	CD8T_LOMGlow_1	33
PSMA5	-0.301968	7.6591	8.30846	0.00648516	0.0158714	CD8T_LOMGlow_1	33
POLR2C	0.301692	6.8674	7.85122	0.00797697	0.0189087	CD8T_LOMGlow_1	33
PHF3	0.301516	8.01905	18.1333	0.000131988	0.00052829	CD8T_LOMGlow_1	33
ISCU	0.301297	8.35793	16.1088	0.000274246	0.000998358	CD8T_LOMGlow_1	33
CHMP2A	-0.301293	6.93497	10.826	0.00217844	0.00595465	CD8T_LOMGlow_1	33
TMSB4X	-0.300523	12.9547	9.7573	0.00343703	0.00898783	CD8T_LOMGlow_1	33
UBAC2	0.300481	7.73123	10.962	0.00205819	0.00570547	CD8T_LOMGlow_1	33
HINT1	0.299828	10.2443	18.7007	0.000108106	0.000440568	CD8T_LOMGlow_1	33
EIF3F	0.299794	9.64048	15.3719	0.000360734	0.00127476	CD8T_LOMGlow_1	33
SCAMP2	-0.298087	7.47156	12.1129	0.00128299	0.00379814	CD8T_LOMGlow_1	33
DNM2	-0.297886	7.14898	8.45977	0.00605967	0.0149256	CD8T_LOMGlow_1	33
TRIM28	0.296143	7.40362	7.80117	0.00816132	0.0191801	CD8T_LOMGlow_1	33
JMJD1C	0.296016	7.65215	20.0526	6.78e-05	0.000293867	CD8T_LOMGlow_1	33
MAP2K2	-0.295365	7.97237	12.5294	0.00108494	0.0033054	CD8T_LOMGlow_1	33
CHD2	0.295063	8.0088	8.78901	0.00523348	0.0130546	CD8T_LOMGlow_1	33
PNN	0.294929	7.70777	9.99153	0.00310067	0.00816945	CD8T_LOMGlow_1	33
TNFAIP8	0.294463	8.32421	12.7787	0.000982127	0.00302957	CD8T_LOMGlow_1	33
U2SURP	0.2939	7.99789	14.9219	0.000427393	0.00146936	CD8T_LOMGlow_1	33
NAP1L4	0.293464	8.67341	12.1776	0.00124987	0.00370708	CD8T_LOMGlow_1	33
CTBP1	-0.293293	7.93737	9.01789	0.00473047	0.0119712	CD8T_LOMGlow_1	33
CSK	-0.292745	8.49483	17.1955	0.000184494	0.00070949	CD8T_LOMGlow_1	33
CCT5	-0.29207	7.32471	8.49716	0.00595919	0.0147244	CD8T_LOMGlow_1	33
PRDX1	-0.291029	7.76428	7.29191	0.0103194	0.0234653	CD8T_LOMGlow_1	33
UBA2	0.290772	7.50183	8.30327	0.00650032	0.0158714	CD8T_LOMGlow_1	33
HMGB1	-0.290352	10.1288	14.7726	0.000452309	0.0015229	CD8T_LOMGlow_1	33
CHD3	0.290289	7.58773	8.64195	0.00558656	0.0138692	CD8T_LOMGlow_1	33
EML4	-0.289647	8.13487	10.4542	0.002547	0.00685463	CD8T_LOMGlow_1	33
CDC37	-0.289224	8.59068	17.8441	0.000146247	0.000576536	CD8T_LOMGlow_1	33
HADHA	0.288361	8.24711	11.1639	0.00189253	0.00530247	CD8T_LOMGlow_1	33
SPCS3	-0.28798	7.52484	9.45869	0.00390137	0.010002	CD8T_LOMGlow_1	33
DDX3X	0.287242	8.26603	6.37525	0.0159434	0.0342206	CD8T_LOMGlow_1	33
CD53	-0.287059	8.9816	11.7865	0.00146499	0.00425662	CD8T_LOMGlow_1	33
TRAPPC6A	0.286737	7.12936	8.54963	0.00582117	0.0144288	CD8T_LOMGlow_1	33
GPI	-0.284942	7.93156	10.6619	0.00233356	0.00634549	CD8T_LOMGlow_1	33
TNRC6B	0.284316	8.06547	11.7783	0.00146987	0.0042629	CD8T_LOMGlow_1	33
MYH9	-0.28367	9.38667	12.3141	0.00118291	0.00355551	CD8T_LOMGlow_1	33
AKAP13	-0.283658	8.54801	12.801	0.000973471	0.00301257	CD8T_LOMGlow_1	33
GSTK1	-0.283107	9.22573	9.82841	0.00332534	0.00871029	CD8T_LOMGlow_1	33
COX6C	0.28293	9.61521	20.1156	6.64e-05	0.000288431	CD8T_LOMGlow_1	33
PCBP2	0.282666	9.56281	12.7669	0.000986759	0.00303281	CD8T_LOMGlow_1	33
INTS10	0.28246	6.77761	6.4509	0.0153418	0.0331103	CD8T_LOMGlow_1	33
PNPLA2	0.28244	7.69478	10.3149	0.00270165	0.00723359	CD8T_LOMGlow_1	33
PHF1	0.282063	7.24915	6.89273	0.0124382	0.0275058	CD8T_LOMGlow_1	33
PPM1B	0.281823	6.73206	10.2165	0.00281699	0.00746598	CD8T_LOMGlow_1	33
PDLIM2	-0.281695	7.20356	6.71699	0.0135153	0.0295342	CD8T_LOMGlow_1	33
TMPO	0.281685	7.91747	11.6776	0.00153165	0.00442571	CD8T_LOMGlow_1	33
CIB1	-0.281517	8.40158	19.2431	8.95e-05	0.000373557	CD8T_LOMGlow_1	33
DDOST	-0.281491	7.86081	11.9608	0.0013646	0.00400947	CD8T_LOMGlow_1	33
TTC14	0.281156	6.94331	5.66226	0.0225072	0.0465267	CD8T_LOMGlow_1	33
ZNF22	0.279165	7.09395	6.89126	0.0124469	0.0275058	CD8T_LOMGlow_1	33
COPE	-0.278902	7.97838	12.2385	0.00121951	0.00363767	CD8T_LOMGlow_1	33
COX7A2L	0.278836	8.07673	13.2798	0.000805495	0.00252764	CD8T_LOMGlow_1	33
ZRANB2	0.278813	8.01256	8.00679	0.00743187	0.017857	CD8T_LOMGlow_1	33
VPS51	0.277449	7.6804	8.11842	0.00706538	0.0171074	CD8T_LOMGlow_1	33
DNTTIP2	-0.277422	7.24144	8.03533	0.00733629	0.0176815	CD8T_LOMGlow_1	33
RPN2	-0.277248	7.94215	14.1212	0.0005804	0.00189811	CD8T_LOMGlow_1	33
PSMB8	-0.27643	8.7215	9.96016	0.00314259	0.00825917	CD8T_LOMGlow_1	33
CNPY3	0.276154	7.64219	14.7504	0.000456141	0.00153252	CD8T_LOMGlow_1	33
ZNF638	0.276088	7.5947	9.17521	0.00441482	0.0112085	CD8T_LOMGlow_1	33
NDUFA4	0.274845	9.16067	14.6289	0.000477737	0.00158807	CD8T_LOMGlow_1	33
CTSD	-0.274493	7.81269	6.61217	0.0142052	0.0309126	CD8T_LOMGlow_1	33
HSF1	0.272059	6.85871	9.36834	0.00405773	0.010369	CD8T_LOMGlow_1	33
NOP58	0.271632	7.76011	7.66876	0.00867137	0.020186	CD8T_LOMGlow_1	33
ATP1A1	0.27099	7.90623	7.96468	0.00757538	0.0181462	CD8T_LOMGlow_1	33
TMSB10	0.270308	13.1041	22.9276	2.61e-05	0.00012939	CD8T_LOMGlow_1	33
SHISA5	-0.269507	8.02968	9.11862	0.0045257	0.0114714	CD8T_LOMGlow_1	33
BIN2	-0.26859	8.90464	9.59323	0.00368032	0.00951305	CD8T_LOMGlow_1	33
ARIH2	-0.268336	7.32152	6.89465	0.012427	0.0275058	CD8T_LOMGlow_1	33
ZAP70	-0.268212	8.69835	11.5737	0.00159821	0.00458426	CD8T_LOMGlow_1	33
TRAPPC1	-0.268121	8.32481	8.30189	0.00650434	0.0158714	CD8T_LOMGlow_1	33
EIF3A	-0.265163	7.79676	11.3684	0.00173904	0.00492517	CD8T_LOMGlow_1	33
UQCRQ	-0.265125	8.23379	8.52435	0.00588725	0.0145695	CD8T_LOMGlow_1	33
TTC19	0.264782	7.00241	6.27769	0.0166725	0.0354941	CD8T_LOMGlow_1	33
PRKACB	0.264776	8.04431	7.94946	0.00762795	0.0181888	CD8T_LOMGlow_1	33
HIGD2A	0.263869	9.18248	13.4765	0.000745658	0.00235875	CD8T_LOMGlow_1	33
RSBN1	0.263299	6.82334	7.87133	0.00790418	0.0188189	CD8T_LOMGlow_1	33
MED15	-0.262863	7.32402	5.57454	0.0235049	0.048208	CD8T_LOMGlow_1	33
CNIH1	0.262156	6.94582	7.39538	0.00983582	0.0223983	CD8T_LOMGlow_1	33
MBD2	-0.261796	7.40169	11.0245	0.00200528	0.00556865	CD8T_LOMGlow_1	33
SEC62	0.260765	8.73777	11.8665	0.00141795	0.00414294	CD8T_LOMGlow_1	33
HSP90AA1	-0.260441	9.67612	9.50577	0.00382245	0.00981576	CD8T_LOMGlow_1	33
HNRNPA3	-0.260057	8.92172	15.5212	0.000341129	0.00121093	CD8T_LOMGlow_1	33
RAB2A	-0.25945	7.57241	7.00487	0.0117994	0.0262972	CD8T_LOMGlow_1	33
MAP4K4	0.25875	7.20043	5.67638	0.0223509	0.0463869	CD8T_LOMGlow_1	33
CABIN1	0.257828	7.18793	6.39494	0.0157587	0.0338704	CD8T_LOMGlow_1	33
CPSF6	0.2572	7.3066	11.1908	0.00187149	0.00527176	CD8T_LOMGlow_1	33
LSM4	0.256251	7.55841	11.3947	0.00172032	0.00488982	CD8T_LOMGlow_1	33
PPIG	0.255851	7.75385	6.14599	0.0177675	0.0375704	CD8T_LOMGlow_1	33
RHOF	-0.255556	7.6685	9.62593	0.00362863	0.00939871	CD8T_LOMGlow_1	33
SCAND1	-0.254846	7.94521	8.32351	0.00644144	0.0158163	CD8T_LOMGlow_1	33
FGD3	0.254669	7.62705	7.05627	0.0115185	0.0257443	CD8T_LOMGlow_1	33
CAMK2D	0.253615	6.83955	5.84839	0.0231337	0.0476335	CD8T_LOMGlow_1	33
RAC1	-0.252819	7.99685	7.86006	0.00794486	0.0188871	CD8T_LOMGlow_1	33
GLG1	0.252517	7.96456	8.81408	0.00517569	0.012931	CD8T_LOMGlow_1	33
ARF5	-0.252024	7.96904	11.1768	0.0018824	0.00528352	CD8T_LOMGlow_1	33
LENG8	0.251724	7.10686	5.49148	0.024494	0.0499104	CD8T_LOMGlow_1	33
PTBP3	-0.251462	7.45262	9.56545	0.00372483	0.00959649	CD8T_LOMGlow_1	33
RER1	-0.250343	7.27157	6.20013	0.0173082	0.0367086	CD8T_LOMGlow_1	33
AAK1	0.249771	8.26871	9.68674	0.00353456	0.0091969	CD8T_LOMGlow_1	33
TAOK3	-0.248833	7.74795	7.04829	0.0115616	0.025804	CD8T_LOMGlow_1	33
AKR1A1	0.248576	6.55514	6.45106	0.02001	0.0419167	CD8T_LOMGlow_1	33
PPP2CA	-0.247731	7.3293	7.95345	0.00761415	0.0181836	CD8T_LOMGlow_1	33
ACAP2	-0.247709	7.94991	13.1376	0.00085191	0.00265208	CD8T_LOMGlow_1	33
CSDE1	0.247156	8.91964	13.5581	0.000722211	0.00228919	CD8T_LOMGlow_1	33
GTF2F1	0.24516	7.11727	7.79994	0.00816591	0.0191801	CD8T_LOMGlow_1	33
DGKZ	-0.244844	8.01336	6.80771	0.0129473	0.0284514	CD8T_LOMGlow_1	33
PTPRA	-0.243231	7.57222	5.71784	0.0218988	0.045509	CD8T_LOMGlow_1	33
PAFAH1B1	-0.241986	7.52271	7.08029	0.0113897	0.0255656	CD8T_LOMGlow_1	33
PRKCH	-0.24142	8.95466	14.1448	0.000575152	0.00188789	CD8T_LOMGlow_1	33
SMARCA2	0.241228	8.05243	10.7625	0.00223709	0.00609375	CD8T_LOMGlow_1	33
H3-3B	-0.240492	10.8581	5.99849	0.0191147	0.0402023	CD8T_LOMGlow_1	33
RASA3	0.240236	8.38876	5.89364	0.0200888	0.0420257	CD8T_LOMGlow_1	33
METAP2	0.239976	7.32524	5.74403	0.0216183	0.0450453	CD8T_LOMGlow_1	33
ERP29	0.239822	9.11983	13.9709	0.000615103	0.00198989	CD8T_LOMGlow_1	33
KRTCAP2	-0.239198	8.86358	10.4761	0.00252355	0.00680317	CD8T_LOMGlow_1	33
RAP1B	-0.239042	9.24487	9.58265	0.00369721	0.009541	CD8T_LOMGlow_1	33
CIRBP	0.239032	9.60034	7.49805	0.00937997	0.0215795	CD8T_LOMGlow_1	33
TERF2IP	-0.238646	8.00759	7.81853	0.00809685	0.019075	CD8T_LOMGlow_1	33
STK17A	0.238319	9.12235	7.8305	0.00805275	0.0190079	CD8T_LOMGlow_1	33
CCNY	0.237806	7.30707	6.76611	0.0132045	0.0289356	CD8T_LOMGlow_1	33
PEBP1	0.237452	8.48105	7.24313	0.0105561	0.0239343	CD8T_LOMGlow_1	33
RBM4	0.237213	7.48478	7.98714	0.00749847	0.0179894	CD8T_LOMGlow_1	33
KPNA4	-0.236881	7.09674	7.20065	0.0107671	0.0243072	CD8T_LOMGlow_1	33
PRDX2	0.236637	8.33982	8.23183	0.00671275	0.0163292	CD8T_LOMGlow_1	33
MDH1	-0.236464	7.44141	5.66228	0.022507	0.0465267	CD8T_LOMGlow_1	33
RBM8A	-0.235505	8.04909	8.84342	0.00510893	0.0127996	CD8T_LOMGlow_1	33
GPBP1	0.235217	7.64701	5.63216	0.0228443	0.0470995	CD8T_LOMGlow_1	33
CUL3	-0.234857	7.2274	6.13809	0.0178356	0.0376635	CD8T_LOMGlow_1	33
CCNI	0.234254	9.80665	11.6426	0.00155369	0.00448115	CD8T_LOMGlow_1	33
DBNL	0.234065	7.35651	5.4958	0.0244414	0.0498681	CD8T_LOMGlow_1	33
MBNL1	0.233862	10.0685	12.4236	0.00113198	0.00342873	CD8T_LOMGlow_1	33
USP3	0.233189	7.71277	8.96986	0.00483157	0.0122073	CD8T_LOMGlow_1	33
CDC42	-0.232918	9.15395	11.7088	0.0015122	0.00437757	CD8T_LOMGlow_1	33
UBB	-0.232426	9.70952	13.2427	0.000817319	0.00255453	CD8T_LOMGlow_1	33
ALDOA	-0.231917	8.97914	10.5603	0.00243551	0.00658848	CD8T_LOMGlow_1	33
HNRNPH1	0.231495	7.4267	6.86223	0.0126184	0.0278456	CD8T_LOMGlow_1	33
SIGIRR	-0.230559	8.08635	9.70394	0.00350843	0.00915928	CD8T_LOMGlow_1	33
PCNP	0.229059	7.48586	7.46842	0.00950917	0.0217809	CD8T_LOMGlow_1	33
HSPA8	0.228058	10.8252	6.34797	0.0161181	0.0345483	CD8T_LOMGlow_1	33
NUCB1	-0.227602	7.64838	7.41246	0.00975838	0.0222866	CD8T_LOMGlow_1	33
TMBIM6	-0.227447	9.07534	7.25675	0.0104894	0.0238176	CD8T_LOMGlow_1	33
CD247	-0.227361	8.91241	5.66971	0.0224245	0.0464783	CD8T_LOMGlow_1	33
MPHOSPH8	0.227105	8.39025	9.69557	0.00352112	0.00917713	CD8T_LOMGlow_1	33
ERGIC3	0.223532	7.55484	6.40622	0.0156737	0.0337339	CD8T_LOMGlow_1	33
CSTB	-0.223474	8.33842	6.29192	0.0165586	0.0352995	CD8T_LOMGlow_1	33
CD47	-0.222988	8.07349	8.0482	0.00729361	0.0176057	CD8T_LOMGlow_1	33
CHCHD2	-0.222559	9.47627	12.1936	0.00124181	0.00369015	CD8T_LOMGlow_1	33
LMAN2	-0.222399	7.79946	8.89126	0.00500205	0.0125572	CD8T_LOMGlow_1	33
PHB2	0.222136	8.30295	10.1616	0.00288355	0.00762948	CD8T_LOMGlow_1	33
CTDNEP1	-0.220481	8.00744	7.6479	0.00875479	0.02035	CD8T_LOMGlow_1	33
CNN2	0.220369	9.25413	7.40597	0.00978774	0.0223212	CD8T_LOMGlow_1	33
NEDD8	-0.219826	8.33299	8.92971	0.00491786	0.0123854	CD8T_LOMGlow_1	33
SNRPD2	0.219275	10.0025	10.3912	0.00261578	0.00702767	CD8T_LOMGlow_1	33
CD48	0.219259	9.67743	13.6698	0.000691431	0.00221399	CD8T_LOMGlow_1	33
WDR83OS	-0.219002	8.17346	8.48323	0.00599641	0.014793	CD8T_LOMGlow_1	33
IKZF1	0.217883	9.06605	7.82954	0.00805626	0.0190079	CD8T_LOMGlow_1	33
ENSA	-0.217202	7.85351	7.07517	0.011417	0.0255904	CD8T_LOMGlow_1	33
CALM3	0.216552	8.45151	8.94757	0.00487929	0.012308	CD8T_LOMGlow_1	33
ASH1L	0.215074	7.72455	6.33354	0.0162303	0.0346939	CD8T_LOMGlow_1	33
WDR1	-0.214292	8.51048	6.19954	0.0173132	0.0367086	CD8T_LOMGlow_1	33
OSBPL8	-0.2142	7.81992	5.57741	0.0234715	0.0482026	CD8T_LOMGlow_1	33
ZNF207	-0.213559	7.49621	6.48997	0.0150577	0.0325869	CD8T_LOMGlow_1	33
SEPTIN9	0.213266	9.3254	7.45902	0.00955054	0.0218437	CD8T_LOMGlow_1	33
DDX18	0.213107	8.05657	6.3268	0.016283	0.0347592	CD8T_LOMGlow_1	33
CD3E	0.212924	11.2142	14.8749	0.000435078	0.00148399	CD8T_LOMGlow_1	33
PNRC1	0.212142	10.8757	7.85092	0.00797804	0.0189087	CD8T_LOMGlow_1	33
SERBP1	0.212103	8.65347	12.3421	0.00116964	0.00352465	CD8T_LOMGlow_1	33
NOL7	0.211874	7.88271	8.0574	0.00726324	0.0175594	CD8T_LOMGlow_1	33
LAPTM5	0.211285	10.1943	10.8788	0.00213087	0.0058655	CD8T_LOMGlow_1	33
TCF25	-0.210234	8.21932	6.23116	0.0170508	0.0362503	CD8T_LOMGlow_1	33
PRDM2	0.209873	7.17811	5.63462	0.0228165	0.0470995	CD8T_LOMGlow_1	33
GABARAPL2	-0.208897	7.71248	7.49964	0.00937307	0.0215795	CD8T_LOMGlow_1	33
ARPC3	-0.208762	9.73665	12.777	0.000982825	0.00302957	CD8T_LOMGlow_1	33
CCDC88C	-0.207067	7.93989	6.46404	0.0152456	0.0329481	CD8T_LOMGlow_1	33
SOD1	0.206311	8.96521	10.3262	0.00268876	0.00721138	CD8T_LOMGlow_1	33
SNRPB2	-0.205615	7.35197	5.5896	0.0233302	0.0479753	CD8T_LOMGlow_1	33
MYCBP2	0.205095	8.21995	7.20085	0.0107661	0.0243072	CD8T_LOMGlow_1	33
ARPC1B	-0.204807	9.82125	7.72972	0.00843242	0.0197175	CD8T_LOMGlow_1	33
TMEM259	0.204342	7.66727	7.23202	0.0106109	0.0240237	CD8T_LOMGlow_1	33
HMGN1	0.203297	8.99113	9.35552	0.00408046	0.0104101	CD8T_LOMGlow_1	33
CHMP4B	-0.203163	7.29193	6.94482	0.012137	0.026973	CD8T_LOMGlow_1	33
FXYD5	0.202193	10.5188	10.2946	0.00272506	0.00728385	CD8T_LOMGlow_1	33
NDUFB11	0.201157	8.86949	7.12192	0.01117	0.0251086	CD8T_LOMGlow_1	33
ANAPC11	-0.200047	7.63219	7.49804	0.00938	0.0215795	CD8T_LOMGlow_1	33
DPP7	-0.198781	7.90717	6.80787	0.0129464	0.0284514	CD8T_LOMGlow_1	33
ACAP1	0.195717	8.60448	7.48001	0.00945838	0.0216962	CD8T_LOMGlow_1	33
YTHDC1	0.192843	7.65231	5.50621	0.0243153	0.0496755	CD8T_LOMGlow_1	33
SF3B2	-0.192217	8.47534	6.66947	0.0138235	0.0301238	CD8T_LOMGlow_1	33
UBL5	-0.19019	9.11777	8.31321	0.00647133	0.0158649	CD8T_LOMGlow_1	33
ITM2B	0.189668	10.5657	10.6435	0.00235172	0.00638382	CD8T_LOMGlow_1	33
MED10	-0.189168	7.62729	5.48832	0.0245324	0.049924	CD8T_LOMGlow_1	33
SRSF10	0.188394	8.17896	7.4882	0.00942271	0.021646	CD8T_LOMGlow_1	33
MZT2B	0.183664	9.35001	10.5547	0.00244127	0.00659268	CD8T_LOMGlow_1	33
UBE2B	0.181621	7.83451	6.77007	0.0131798	0.0289218	CD8T_LOMGlow_1	33
PTPRC	-0.181454	11.1129	8.01406	0.00740739	0.0178255	CD8T_LOMGlow_1	33
POLR2L	-0.180941	8.79184	6.75127	0.0132976	0.029099	CD8T_LOMGlow_1	33
MYL12A	-0.178676	10.9151	8.913	0.00495427	0.0124571	CD8T_LOMGlow_1	33
SSR2	0.176893	9.60265	11.1229	0.00192493	0.00538361	CD8T_LOMGlow_1	33
PAPOLA	0.175926	7.98611	6.10044	0.0181641	0.0382543	CD8T_LOMGlow_1	33
TAX1BP1	-0.17507	8.04814	5.78353	0.0212026	0.0442379	CD8T_LOMGlow_1	33
ADD3	0.170862	8.50677	6.10699	0.0181065	0.0381843	CD8T_LOMGlow_1	33
SSR4	-0.170519	9.16371	5.79587	0.0210746	0.0440293	CD8T_LOMGlow_1	33
PTMA	0.168715	12.131	11.3756	0.00173391	0.00491954	CD8T_LOMGlow_1	33
HNRNPU	0.168579	9.37674	6.5576	0.0145793	0.0316827	CD8T_LOMGlow_1	33
CSNK2B	-0.165715	8.3352	6.40682	0.0156692	0.0337339	CD8T_LOMGlow_1	33
PARK7	-0.163201	8.61808	5.56952	0.0235635	0.0482651	CD8T_LOMGlow_1	33
TOMM6	0.162732	8.49821	7.63556	0.00880458	0.0204355	CD8T_LOMGlow_1	33
H3-3A	-0.151823	10.1881	5.94132	0.0196263	0.0412231	CD8T_LOMGlow_1	33
CALM2	-0.140471	9.14386	6.69186	0.0136774	0.0298467	CD8T_LOMGlow_1	33
SRP14	-0.138443	9.92656	5.73087	0.0217588	0.0452779	CD8T_LOMGlow_1	33
CD37	0.131927	9.88257	6.53168	0.0147607	0.0320325	CD8T_LOMGlow_1	33
ARHGDIB	0.123896	11.1872	7.76147	0.00831077	0.0194912	CD8T_LOMGlow_1	33
SLC4A10	4.0384	6.23022	83.2542	1.8e-09	4.58e-07	CD8T_LOMGlow_2	34
CEBPD	3.62162	6.70502	70.3294	2.83e-08	3.6e-06	CD8T_LOMGlow_2	34
CD8B1	-3.38798	10.2226	110.593	1.61e-10	1.64e-07	CD8T_LOMGlow_2	34
KLRB1	3.25497	9.55998	102.104	1.34e-09	4.54e-07	CD8T_LOMGlow_2	34
LGALS11	-2.78497	8.67407	18.5693	0.000294311	0.00730753	CD8T_LOMGlow_2	34
NCR3	2.54726	7.52992	58.8614	1.23e-07	1.25e-05	CD8T_LOMGlow_2	34
COTL11	-2.17531	9.21351	21.1397	0.000144245	0.00458881	CD8T_LOMGlow_2	34
SELL1	-1.95211	9.21994	18.5872	0.000289113	0.00730753	CD8T_LOMGlow_2	34
PHACTR2	1.91082	7.80131	71.5402	6.59e-09	9.59e-07	CD8T_LOMGlow_2	34
ERN1	1.86755	7.45087	30.7914	1.38e-05	0.000782089	CD8T_LOMGlow_2	34
ITGB11	-1.78364	8.67205	12.8187	0.00168158	0.0219873	CD8T_LOMGlow_2	34
PRR5	1.68449	7.45858	69.851	5.33e-09	9.05e-07	CD8T_LOMGlow_2	34
AQP31	1.57984	7.36075	16.736	0.000493675	0.00966464	CD8T_LOMGlow_2	34
FOXP11	-1.53117	8.64854	22.0754	8.08e-05	0.00316418	CD8T_LOMGlow_2	34
ITK1	-1.38726	8.28953	15.128	0.000654784	0.0109274	CD8T_LOMGlow_2	34
KLRK1	-1.30575	9.56591	54.3089	5.95e-08	6.73e-06	CD8T_LOMGlow_2	34
GSTP11	-1.2848	8.6139	24.4174	3.5e-05	0.00154977	CD8T_LOMGlow_2	34
GBP5	1.26229	7.98782	14.357	0.000972573	0.014349	CD8T_LOMGlow_2	34
CD8A1	-1.24672	10.0633	34.3062	3.79e-06	0.000257118	CD8T_LOMGlow_2	34
GZMK1	1.17682	9.7736	16.7582	0.000490443	0.00966464	CD8T_LOMGlow_2	34
HSPB11	-1.17666	8.03276	14.9885	0.000613663	0.0105886	CD8T_LOMGlow_2	34
NFKBIA	1.14416	9.67743	10.8029	0.00345602	0.0362704	CD8T_LOMGlow_2	34
TMSB101	-1.1427	12.7423	87.8759	5.1e-10	2.6e-07	CD8T_LOMGlow_2	34
IL7R	1.12287	11.1656	26.5849	3e-05	0.00145641	CD8T_LOMGlow_2	34
RTN4	-1.1179	7.36473	21.1966	8.66e-05	0.00326471	CD8T_LOMGlow_2	34
NAP1L41	-1.11542	8.41547	28.9415	1.07e-05	0.000679942	CD8T_LOMGlow_2	34
SPOCK21	1.09986	9.14326	72.1976	3.84e-09	7.81e-07	CD8T_LOMGlow_2	34
ALOX5AP1	1.07965	8.01643	19.6277	0.000157347	0.00485393	CD8T_LOMGlow_2	34
ITGA41	-1.07151	9.03791	28.2948	1.26e-05	0.000752938	CD8T_LOMGlow_2	34
RORA1	1.03936	8.471	43.8385	4e-07	3.4e-05	CD8T_LOMGlow_2	34
CBX3	-1.0215	8.09609	11.7437	0.0019708	0.024172	CD8T_LOMGlow_2	34
DOCK8	-1.01788	7.79913	25.7719	2.42e-05	0.00123087	CD8T_LOMGlow_2	34
KLRG11	1.01452	8.64316	14.0861	0.00102418	0.0148945	CD8T_LOMGlow_2	34
XBP11	1.00231	8.24284	48.1919	1.75e-07	1.62e-05	CD8T_LOMGlow_2	34
PTPRA1	-0.993873	7.60145	12.1184	0.00169925	0.0219873	CD8T_LOMGlow_2	34
PRDX61	-0.961652	7.96816	16.9179	0.000323219	0.00765203	CD8T_LOMGlow_2	34
BLOC1S11	-0.953256	7.97341	14.9046	0.000631486	0.0107142	CD8T_LOMGlow_2	34
OPTN	-0.952491	7.64578	9.78877	0.00415392	0.042714	CD8T_LOMGlow_2	34
CRIP11	-0.92803	10.1647	18.6827	0.000211808	0.00598947	CD8T_LOMGlow_2	34
TCF71	-0.915001	9.42269	12.182	0.00184953	0.0229612	CD8T_LOMGlow_2	34
PRKCB1	-0.900253	8.33242	21.9251	7.01e-05	0.00285349	CD8T_LOMGlow_2	34
DOCK101	-0.898061	8.27729	12.6835	0.00138117	0.0190004	CD8T_LOMGlow_2	34
RASA21	-0.861321	7.97946	16.6725	0.000350063	0.0080992	CD8T_LOMGlow_2	34
ZFP36L1	0.861249	8.58037	20.7713	9.81e-05	0.00356763	CD8T_LOMGlow_2	34
CSTB1	-0.843363	8.31709	15.2247	0.000566355	0.0105886	CD8T_LOMGlow_2	34
U2SURP1	-0.837062	7.8122	19.6486	0.000232086	0.00605804	CD8T_LOMGlow_2	34
ANAPC111	-0.817474	7.62772	18.0218	0.000431748	0.00935147	CD8T_LOMGlow_2	34
LDHB1	-0.792024	10.0614	10.9476	0.00292866	0.0317167	CD8T_LOMGlow_2	34
SLC38A1	-0.789299	8.10058	13.3169	0.00109932	0.0155432	CD8T_LOMGlow_2	34
PPP1CC	-0.779276	7.68187	11.5126	0.00213044	0.0249287	CD8T_LOMGlow_2	34
ARPC5	-0.757495	8.65702	20.204	0.000116167	0.00407787	CD8T_LOMGlow_2	34
SERPINB1	-0.749358	7.73019	11.6217	0.00204475	0.0244888	CD8T_LOMGlow_2	34
CKLF1	0.748767	8.16545	17.9721	0.000230707	0.00605804	CD8T_LOMGlow_2	34
PARP81	0.747905	9.15014	12.7355	0.00148038	0.0200937	CD8T_LOMGlow_2	34
ARL4C1	0.741361	9.7289	39.0368	1.06e-06	8.3e-05	CD8T_LOMGlow_2	34
APBB1IP	-0.726267	8.64199	18.7328	0.000181852	0.00544485	CD8T_LOMGlow_2	34
MYCBP21	-0.713656	8.05978	17.3776	0.000445691	0.00936811	CD8T_LOMGlow_2	34
ARL6IP5	-0.687586	9.18667	26.4036	2.05e-05	0.00109659	CD8T_LOMGlow_2	34
TC2N	0.674519	8.32709	22.7355	5.56e-05	0.00235837	CD8T_LOMGlow_2	34
PSIP11	-0.66166	8.26057	12.0733	0.00172788	0.0219873	CD8T_LOMGlow_2	34
REST	-0.66097	7.67231	9.66429	0.00436561	0.0444419	CD8T_LOMGlow_2	34
WDR11	-0.658831	8.47467	19.5488	0.000141559	0.00458881	CD8T_LOMGlow_2	34
EPB41	-0.623938	8.29825	11.0641	0.00252564	0.0283975	CD8T_LOMGlow_2	34
EML41	0.619452	8.32512	16.4738	0.000373552	0.00845057	CD8T_LOMGlow_2	34
RASA31	-0.610817	8.22423	10.8386	0.00275377	0.0304711	CD8T_LOMGlow_2	34
FLI1	0.593561	7.84558	12.3673	0.00155036	0.0207667	CD8T_LOMGlow_2	34
SRSF3	0.584702	8.29697	11.0508	0.00253848	0.0283975	CD8T_LOMGlow_2	34
S100A101	-0.583945	10.2534	14.7296	0.000670486	0.0110089	CD8T_LOMGlow_2	34
RBMS1	0.575453	7.94548	15.1044	0.000589931	0.0105886	CD8T_LOMGlow_2	34
PDCD4	0.569358	8.76026	35.615	2.36e-06	0.00017167	CD8T_LOMGlow_2	34
NDUFB2	-0.557695	8.60325	22.9564	0.000229677	0.00605804	CD8T_LOMGlow_2	34
ANXA61	-0.557158	9.02959	11.6703	0.00200781	0.0243327	CD8T_LOMGlow_2	34
LIME1	-0.556942	9.2079	14.564	0.00070979	0.0114693	CD8T_LOMGlow_2	34
GSTK11	-0.553773	9.24658	10.513	0.0031235	0.0334708	CD8T_LOMGlow_2	34
LIMD21	-0.550074	9.83627	14.4571	0.000736487	0.0115345	CD8T_LOMGlow_2	34
EIF4A1	0.543687	9.16947	16.0403	0.000430928	0.00935147	CD8T_LOMGlow_2	34
S100A41	0.538733	11.7827	15.9038	0.000450921	0.00936811	CD8T_LOMGlow_2	34
ARL6IP11	-0.536572	8.31166	14.0744	0.00123468	0.0172179	CD8T_LOMGlow_2	34
SUB11	-0.531701	9.09796	11.5746	0.00208129	0.0246367	CD8T_LOMGlow_2	34
ANKRD44	-0.513671	8.84631	15.045	0.000601972	0.0105886	CD8T_LOMGlow_2	34
LSP11	-0.50706	9.85214	12.084	0.00172104	0.0219873	CD8T_LOMGlow_2	34
P4HB1	0.504426	8.39387	15.0286	0.000605337	0.0105886	CD8T_LOMGlow_2	34
UBE2D21	-0.501309	8.81486	11.1933	0.00242715	0.0277622	CD8T_LOMGlow_2	34
LCK	-0.490767	9.48141	19.7756	0.000132153	0.00448439	CD8T_LOMGlow_2	34
RAC2	-0.488172	10.3716	24.5945	3.32e-05	0.00153582	CD8T_LOMGlow_2	34
HMGN11	-0.479889	8.82563	12.9045	0.00182755	0.0229612	CD8T_LOMGlow_2	34
CD3G	-0.464701	9.54073	15.6496	0.00049084	0.00966464	CD8T_LOMGlow_2	34
ARPC21	-0.464054	9.89256	13.3363	0.00109176	0.0155432	CD8T_LOMGlow_2	34
PRKCH1	-0.461698	9.00072	15.0615	0.000598592	0.0105886	CD8T_LOMGlow_2	34
COX6B1	-0.460207	9.21955	14.9884	0.000613681	0.0105886	CD8T_LOMGlow_2	34
LAMTOR4	-0.459771	8.4587	14.4444	0.00477967	0.047952	CD8T_LOMGlow_2	34
ARF11	0.44504	8.79687	14.2273	0.000797572	0.0123019	CD8T_LOMGlow_2	34
C12orf571	-0.441788	9.78722	14.5127	0.000722462	0.0114917	CD8T_LOMGlow_2	34
LRRFIP11	-0.423794	8.8051	9.30441	0.00504632	0.0498753	CD8T_LOMGlow_2	34
FXYD51	-0.419371	10.3559	13.9815	0.000869071	0.0132047	CD8T_LOMGlow_2	34
COMMD61	-0.411787	9.98333	10.0411	0.00375824	0.0390397	CD8T_LOMGlow_2	34
CAPZB	-0.409836	9.34028	11.4099	0.00221459	0.0256188	CD8T_LOMGlow_2	34
PTPRC1	-0.392112	11.1062	13.8597	0.000907019	0.0135786	CD8T_LOMGlow_2	34
ARPC31	-0.37601	9.75679	17.0999	0.000304743	0.0073864	CD8T_LOMGlow_2	34
SUMO2	-0.371408	9.19411	10.763	0.00283523	0.0310351	CD8T_LOMGlow_2	34
PFN11	-0.359986	12.155	9.4258	0.00480462	0.047952	CD8T_LOMGlow_2	34
ARHGDIB1	-0.329091	11.0506	18.3	0.000208107	0.00598947	CD8T_LOMGlow_2	34
IFITM1	-0.309067	11.3909	10.3185	0.00336973	0.0357332	CD8T_LOMGlow_2	34
CMC1	-1.1973	9.17813	20.2483	0.000134061	0.00599924	NK_EOMGlow_1	49
STK17A1	-0.920664	8.89648	31.3044	3.92e-06	0.000468831	NK_EOMGlow_1	49
FGFBP2	0.911886	10.8239	18.1678	0.000252681	0.0096921	NK_EOMGlow_1	49
CD741	-0.879266	10.5235	31.6913	4.37e-06	0.000468831	NK_EOMGlow_1	49
GZMH	0.725222	9.96153	15.7633	0.000490258	0.014626	NK_EOMGlow_1	49
ITGB71	0.690347	8.30028	34.2695	1.83e-06	0.000337996	NK_EOMGlow_1	49
IL2RB	-0.663969	9.86448	11.5648	0.002117	0.0345874	NK_EOMGlow_1	49
HSP90AB11	-0.628951	9.62218	39.6425	5.21e-07	0.000279772	NK_EOMGlow_1	49
CRIP12	-0.628376	9.67327	19.7969	0.000103611	0.00556393	NK_EOMGlow_1	49
S100A42	0.58692	11.3959	34.151	1.89e-06	0.000337996	NK_EOMGlow_1	49
S100A61	0.574244	9.98438	26.8568	1.26e-05	0.00112787	NK_EOMGlow_1	49
NME2	-0.537561	8.78763	11.9234	0.00162688	0.0321463	NK_EOMGlow_1	49
SEPTIN61	-0.529813	8.57113	15.4574	0.000439511	0.014626	NK_EOMGlow_1	49
PPP2R5C1	0.508935	8.72796	12.6412	0.00123633	0.0265563	NK_EOMGlow_1	49
RBM8A1	-0.505388	8.19253	21.2199	6.56e-05	0.00503495	NK_EOMGlow_1	49
TPT11	-0.504501	12.4074	15.4114	0.000456409	0.014626	NK_EOMGlow_1	49
PREX11	0.483892	8.27334	17.8983	0.000190527	0.00787023	NK_EOMGlow_1	49
EEF1B21	-0.469018	10.3501	19.2601	0.000121937	0.00595275	NK_EOMGlow_1	49
MYO1G1	0.460035	8.42372	12.2245	0.00144215	0.029786	NK_EOMGlow_1	49
PABPC11	-0.438045	10.0299	13.4226	0.000917571	0.0223971	NK_EOMGlow_1	49
IGF2R	0.428871	8.47974	10.3271	0.0030469	0.0442212	NK_EOMGlow_1	49
CAST1	0.410721	9.21232	11.7442	0.00173602	0.0321463	NK_EOMGlow_1	49
IFITM21	-0.403397	11.2992	12.9862	0.00108001	0.0241653	NK_EOMGlow_1	49
HNRNPA11	-0.391922	10.1905	19.9511	9.77e-05	0.00556393	NK_EOMGlow_1	49
CD71	-0.380222	11.1387	13.7977	0.000798826	0.0214485	NK_EOMGlow_1	49
MZT2B1	-0.37765	8.58798	11.0383	0.00229071	0.035146	NK_EOMGlow_1	49
ARL6IP51	0.36657	9.01755	19.8521	0.000100852	0.00556393	NK_EOMGlow_1	49
GNAS	-0.361664	9.53242	11.7743	0.00171584	0.0321463	NK_EOMGlow_1	49
JAK1	-0.34286	10.4243	13.4379	0.000912391	0.0223971	NK_EOMGlow_1	49
RAN	-0.333086	8.52579	11.145	0.00219591	0.0346825	NK_EOMGlow_1	49
EIF3K1	-0.325414	9.31606	15.205	0.000480544	0.014626	NK_EOMGlow_1	49
ABHD17A1	0.324642	10.1914	11.2275	0.00212548	0.0345874	NK_EOMGlow_1	49
LAPTM51	0.309145	9.77346	11.6244	0.00181893	0.0325588	NK_EOMGlow_1	49
COX7C1	-0.307647	9.58699	13.0443	0.00105671	0.0241653	NK_EOMGlow_1	49
IFITM11	-0.300463	12.0484	10.1971	0.0032121	0.0453921	NK_EOMGlow_1	49
GAPDH1	-0.290965	10.9733	11.468	0.00193369	0.0334965	NK_EOMGlow_1	49
NACA1	-0.282388	11.1329	14.1101	0.000712478	0.0201369	NK_EOMGlow_1	49
MATK	-0.252859	9.38375	10.6971	0.0026247	0.0391518	NK_EOMGlow_1	49

## Sheet: Supplementary_table_3
Population	Freq	In_Stockholm	Significant_in_both
CD8T_LOMGlow_1	0.0130994	TRUE	TRUE
CD4T_LOMGlow_1	0.00880992	FALSE	FALSE
CD4T_LOMGlow_2	0.00808526	FALSE	FALSE
NK_EOMGlow_1	0.00749273	TRUE	TRUE
CD8T_LOMGlow_2	0.00642436	TRUE	TRUE
CD4T_LOMGlow_3	0.00555088	FALSE	FALSE
CD4T_LOMGlow_4	0.00367282	TRUE	FALSE
CD8T_LOMGhigh_2	0.00360725	TRUE	FALSE
CD8T_LOMGhigh_1	0.00344993	TRUE	FALSE
CD8T_EOMGhigh_1	0.00313335	TRUE	FALSE
CD8T_EOMGhigh_2	0.00290005	TRUE	FALSE
B_LOMGhigh_1	0.00168739	TRUE	FALSE
TCRgd_LOMGhigh_1	0.00129335	FALSE	FALSE
B_LOMGlow_1	0.00119509	FALSE	FALSE
NK_LOMGhigh_1	0.00117832	FALSE	FALSE
TCRgd_EOMGhigh_1	0.00115646	TRUE	FALSE
CD8T_EOMGlow_1	0.00113561	FALSE	FALSE
TCRgd_EOMGhigh_2	0.00112598	FALSE	FALSE
CD8T_EOMGlow_2	0.00111741	FALSE	FALSE
B_LOMGlow_3	0.00100908	FALSE	FALSE
TCRgd_EOMGhigh_3	0.000983211	FALSE	FALSE
B_LOMGlow_2	0.000968324	FALSE	FALSE
CD8T_EOMGhigh_3	0.000912495	FALSE	FALSE
B_LOMGhigh_2	0.000872699	FALSE	FALSE
TCRgd_LOMGlow_3	0.000831514	FALSE	FALSE
CD4T_LOMGhigh_1	0.000825463	FALSE	FALSE
TCRgd_LOMGlow_1	0.000715482	TRUE	FALSE
NK_EOMGhigh_1	0.000714539	FALSE	FALSE
CD8T_LOMGhigh_3	0.000664247	FALSE	FALSE
NK_EOMGhigh_2	0.000650401	FALSE	FALSE
TCRgd_LOMGhigh_2	0.000619038	FALSE	FALSE
CD4T_EOMGlow_1	0.000610201	FALSE	FALSE
TCRgd_LOMGlow_2	0.000572891	FALSE	FALSE
NK_EOMGhigh_3	0.000563679	FALSE	FALSE
CD4T_EOMGlow_2	0.000561361	FALSE	FALSE
CD4T_EOMGlow_3	0.000547934	FALSE	FALSE
B_EOMGlow_1	0.000516329	FALSE	FALSE
NK_EOMGhigh_4	0.000364814	FALSE	FALSE
B_LOMGlow_4	0.000338276	FALSE	FALSE
TCRgd_LOMGlow_4	0.000320076	FALSE	FALSE
NK_LOMGlow_3	0.000272662	FALSE	FALSE
NK_LOMGhigh_2	0.000265399	FALSE	FALSE
NK_LOMGlow_1	0.00025392	FALSE	FALSE
B_EOMGlow_2	0.000252664	FALSE	FALSE
NK_LOMGlow_2	0.00023409	FALSE	FALSE
B_EOMGhigh_1	0.000231608	FALSE	FALSE
B_EOMGhigh_2	0.000221429	FALSE	FALSE
NK_LOMGlow_4	0.000204358	FALSE	FALSE
NK_LOMGlow_5	0.000111769	FALSE	FALSE
CD4T_LOMGhigh_2	7.50453e-05	FALSE	FALSE
CD4T_EOMGhigh_3	4.28591e-05	FALSE	FALSE
TCRgd_EOMGlow_1	4.15452e-05	FALSE	FALSE
CD4T_EOMGhigh_2	4.09641e-05	FALSE	FALSE
CD4T_EOMGhigh_1	3.38289e-05	FALSE	FALSE
CD4T_EOMGhigh_4	2.47699e-05	FALSE	FALSE
CD4T_EOMGhigh_5	2.32618e-05	FALSE	FALSE
ILC_LOMGlow_1	2.1655e-05	FALSE	FALSE
ILC_LOMGlow_2	2.01441e-05	FALSE	FALSE
ILC_LOMGlow_3	1.31404e-05	FALSE	FALSE
ILC_EOMGlow_1	1.32275e-07	FALSE	FALSE
ILC_EOMGhigh_1	9.54388e-08	FALSE	FALSE

## Sheet: Supplementary_table_4
id	name	read	pattern	sequence	feature_type
ADT_C0053	Prot_CD11c	R2	^NNNNNNNNNN(BC)	TACGCCTATAACTTG	Antibody Capture
ADT_C0081	Prot_CD14	R2	^NNNNNNNNNN(BC)	TCTCAGACCTCCGTA	Antibody Capture
ADT_C0083	Prot_CD16	R2	^NNNNNNNNNN(BC)	AAGTTCACTCTTTGC	Antibody Capture
ADT_C0050	Prot_CD19	R2	^NNNNNNNNNN(BC)	CTGGGCAATTACTCG	Antibody Capture
ADT_C0034	Prot_CD3	R2	^NNNNNNNNNN(BC)	CTCATTGTAACTCCT	Antibody Capture
ADT_C0048	Prot_CD45	R2	^NNNNNNNNNN(BC)	TCCCTTGCGATTTAC	Antibody Capture
ADT_C0072	Prot_CD4	R2	^NNNNNNNNNN(BC)	TGTTCCCGCTCAACT	Antibody Capture
ADT_C0047	Prot_CD56	R2	^NNNNNNNNNN(BC)	TCCTTTCCTGATAGG	Antibody Capture
ADT_C0046	Prot_CD8	R2	^NNNNNNNNNN(BC)	GCGCAACTTGATGAT	Antibody Capture
ADT_C0251	Prot_B2M_1	R2	^NNNNNNNNNN(BC)	GTCAACTCTTTAGCG	Antibody Capture
ADT_C0252	Prot_B2M_2	R2	^NNNNNNNNNN(BC)	TGATGGCCTATTGGG	Antibody Capture
ADT_C0253	Prot_B2M_3	R2	^NNNNNNNNNN(BC)	TTCCGCCTCTCTTTG	Antibody Capture
ADT_C0254	Prot_B2M_4	R2	^NNNNNNNNNN(BC)	AGTAAGTTCAGCGTA	Antibody Capture
ADT_C0255	Prot_B2M_5	R2	^NNNNNNNNNN(BC)	AAGTATCGTTTCGCA	Antibody Capture
ADT_C0256	Prot_B2M_6	R2	^NNNNNNNNNN(BC)	GGTTGCCAGATGTCA	Antibody Capture
ADT_C0257	Prot_B2M_7	R2	^NNNNNNNNNN(BC)	TGTCTTTCCTGCCAG	Antibody Capture
ADT_C0258	Prot_B2M_8	R2	^NNNNNNNNNN(BC)	CTCCTCTGCAATTAC	Antibody Capture
