# Supplementary material for: Cellular immune endophenotypes separating early and late-onset myasthenia gravis
Source: JCI Insight. 2025 Nov 27;11(1):e199679. doi: 10.1172/jci.insight.199679 (PMC12890496; doi:10.1172/jci.insight.199679)
Supplement: Supporting data values [file jciinsight-11-199679-s200.xlsx]

## Sheet: 1A
CellType	Freq	Group	idTime	Sex	Link: https://github.com/jtheorell/EO_vs_LOMG
B	0.112942	EOMG	Anon_pre	F	Code: Scripts/3_combined_analyses_and_figure_creation/22_Figure_1A-B_main_populations.R
B	0.0927876	EOMG	CTod_pre	F
B	0.167742	EOMG	EHal_pre	M
B	0.0701504	EOMG	EJon_pre	F
B	0.167835	EOMG	JBat_pre	M
B	0.0487566	EOMG	LOMG039_pre	M
B	0.109361	EOMG	PA003_pre	F
B	0.0505113	EOMG	PA006_pre	M
B	0.105368	EOMG	PM028_pre	F
B	0.0577614	EOMG	SBag_pre	F
B	0.119239	EOMG	TScr_pre	M
B	0.0806786	EOMG	Tsig_pre	M
B	0.0942627	EOMG_post_thym	EHal_post	M
B	0.0849846	EOMG_post_thym	EJon_post	F
B	0.0900362	Old_ctrl	JR058_pre	F
B	0.0982814	Old_ctrl	JR1071_pre	M
B	0.098095	Old_ctrl	JR1072_pre	F
B	0.0818569	Old_ctrl	JR1073_pre	M
B	0.123304	Old_ctrl	JR1089_pre	M
B	0.107213	Old_ctrl	JR1090_pre	F
B	0.0487759	Old_ctrl	JR1105_pre	F
B	0.128897	Old_ctrl	JR1107_pre	F
B	0.112343	Old_ctrl	JR1148_pre	M
B	0.0684367	Old_ctrl	JR1820_pre	M
B	0.143441	Young_ctrl	JR1002_pre	F
B	0.0730612	Young_ctrl	JR1003_pre	F
B	0.0893594	Young_ctrl	JR1465_pre	F
B	0.132059	Young_ctrl	JR1475_pre	F
B	0.0697328	Young_ctrl	JR1476_pre	F
B	0.0643884	Young_ctrl	JR1595_pre	F
B	0.0785672	Young_ctrl	JR1823_pre	F
B	0.0973102	Young_ctrl	JR1824_pre	F
B	0.107785	Young_ctrl	JR726_pre	M
B	0.0513386	Young_ctrl	JR936_pre	M
B	0.129638	unclear	KHor_pre	M
B	0.0704828	unclear	LOMG045_pre	F
B	0.110323	unclear	PFin_pre	M
B	0.129758	LOMG	LOMG013_pre	F
B	0.0800626	LOMG	LOMG014_pre	F
B	0.187668	LOMG	LOMG016_pre	F
B	0.096581	LOMG	LOMG017_pre	M
B	0.0615867	LOMG	LOMG028_pre	M
B	0.195593	LOMG	LOMG030_pre	M
B	0.0746825	LOMG	LOMG031_pre	M
B	0.0632694	LOMG	LOMG034_pre	M
B	0.0643291	LOMG	LOMG072_pre	M
B	0.0480136	LOMG	MGGSB005_pre	M
B	0.0976711	LOMG	MGGSB008_pre	M
B	0.108175	LOMG	MGGSB009_pre	F
B	0.0611853	LOMG	MGGSB018_pre	M
B	0.0252351	LOMG	MGGSB021_pre	F
B	0.00763798	LOMG	PA007_pre	F
B	0.0677811	LOMG	PJam_pre	M
CD4T	0.607623	EOMG	Anon_pre	F
CD4T	0.556095	EOMG	CTod_pre	F
CD4T	0.325109	EOMG	EHal_pre	M
CD4T	0.368392	EOMG	EJon_pre	F
CD4T	0.33525	EOMG	JBat_pre	M
CD4T	0.599703	EOMG	LOMG039_pre	M
CD4T	0.452624	EOMG	PA003_pre	F
CD4T	0.736298	EOMG	PA006_pre	M
CD4T	0.378302	EOMG	PM028_pre	F
CD4T	0.315923	EOMG	SBag_pre	F
CD4T	0.452668	EOMG	TScr_pre	M
CD4T	0.280318	EOMG	Tsig_pre	M
CD4T	0.490625	EOMG_post_thym	EHal_post	M
CD4T	0.471641	EOMG_post_thym	EJon_post	F
CD4T	0.494792	Old_ctrl	JR058_pre	F
CD4T	0.539264	Old_ctrl	JR1071_pre	M
CD4T	0.584319	Old_ctrl	JR1072_pre	F
CD4T	0.476989	Old_ctrl	JR1073_pre	M
CD4T	0.421289	Old_ctrl	JR1089_pre	M
CD4T	0.326585	Old_ctrl	JR1090_pre	F
CD4T	0.355104	Old_ctrl	JR1105_pre	F
CD4T	0.47657	Old_ctrl	JR1107_pre	F
CD4T	0.532433	Old_ctrl	JR1148_pre	M
CD4T	0.580742	Old_ctrl	JR1820_pre	M
CD4T	0.444313	Young_ctrl	JR1002_pre	F
CD4T	0.427155	Young_ctrl	JR1003_pre	F
CD4T	0.428509	Young_ctrl	JR1465_pre	F
CD4T	0.468712	Young_ctrl	JR1475_pre	F
CD4T	0.516622	Young_ctrl	JR1476_pre	F
CD4T	0.611733	Young_ctrl	JR1595_pre	F
CD4T	0.488832	Young_ctrl	JR1823_pre	F
CD4T	0.504641	Young_ctrl	JR1824_pre	F
CD4T	0.527965	Young_ctrl	JR726_pre	M
CD4T	0.618903	Young_ctrl	JR936_pre	M
CD4T	0.310708	unclear	KHor_pre	M
CD4T	0.496826	unclear	LOMG045_pre	F
CD4T	0.426312	unclear	PFin_pre	M
CD4T	0.514701	LOMG	LOMG013_pre	F
CD4T	0.46904	LOMG	LOMG014_pre	F
CD4T	0.590755	LOMG	LOMG016_pre	F
CD4T	0.608377	LOMG	LOMG017_pre	M
CD4T	0.463063	LOMG	LOMG028_pre	M
CD4T	0.288081	LOMG	LOMG030_pre	M
CD4T	0.480106	LOMG	LOMG031_pre	M
CD4T	0.460052	LOMG	LOMG034_pre	M
CD4T	0.475377	LOMG	LOMG072_pre	M
CD4T	0.339081	LOMG	MGGSB005_pre	M
CD4T	0.585442	LOMG	MGGSB008_pre	M
CD4T	0.669244	LOMG	MGGSB009_pre	F
CD4T	0.662728	LOMG	MGGSB018_pre	M
CD4T	0.327894	LOMG	MGGSB021_pre	F
CD4T	0.573872	LOMG	PA007_pre	F
CD4T	0.363381	LOMG	PJam_pre	M
CD8T	0.109859	EOMG	Anon_pre	F
CD8T	0.143862	EOMG	CTod_pre	F
CD8T	0.250358	EOMG	EHal_pre	M
CD8T	0.164576	EOMG	EJon_pre	F
CD8T	0.302862	EOMG	JBat_pre	M
CD8T	0.0844287	EOMG	LOMG039_pre	M
CD8T	0.180086	EOMG	PA003_pre	F
CD8T	0.109047	EOMG	PA006_pre	M
CD8T	0.146685	EOMG	PM028_pre	F
CD8T	0.523903	EOMG	SBag_pre	F
CD8T	0.29816	EOMG	TScr_pre	M
CD8T	0.443532	EOMG	Tsig_pre	M
CD8T	0.285674	EOMG_post_thym	EHal_post	M
CD8T	0.117052	EOMG_post_thym	EJon_post	F
CD8T	0.258819	Old_ctrl	JR058_pre	F
CD8T	0.106005	Old_ctrl	JR1071_pre	M
CD8T	0.199038	Old_ctrl	JR1072_pre	F
CD8T	0.17716	Old_ctrl	JR1073_pre	M
CD8T	0.0840765	Old_ctrl	JR1089_pre	M
CD8T	0.37605	Old_ctrl	JR1090_pre	F
CD8T	0.22652	Old_ctrl	JR1105_pre	F
CD8T	0.14494	Old_ctrl	JR1107_pre	F
CD8T	0.108852	Old_ctrl	JR1148_pre	M
CD8T	0.180161	Old_ctrl	JR1820_pre	M
CD8T	0.234278	Young_ctrl	JR1002_pre	F
CD8T	0.324576	Young_ctrl	JR1003_pre	F
CD8T	0.242836	Young_ctrl	JR1465_pre	F
CD8T	0.155776	Young_ctrl	JR1475_pre	F
CD8T	0.225334	Young_ctrl	JR1476_pre	F
CD8T	0.199536	Young_ctrl	JR1595_pre	F
CD8T	0.240803	Young_ctrl	JR1823_pre	F
CD8T	0.20011	Young_ctrl	JR1824_pre	F
CD8T	0.218068	Young_ctrl	JR726_pre	M
CD8T	0.192052	Young_ctrl	JR936_pre	M
CD8T	0.123384	unclear	KHor_pre	M
CD8T	0.18268	unclear	LOMG045_pre	F
CD8T	0.107483	unclear	PFin_pre	M
CD8T	0.209827	LOMG	LOMG013_pre	F
CD8T	0.17172	LOMG	LOMG014_pre	F
CD8T	0.124633	LOMG	LOMG016_pre	F
CD8T	0.0815821	LOMG	LOMG017_pre	M
CD8T	0.222303	LOMG	LOMG028_pre	M
CD8T	0.235516	LOMG	LOMG030_pre	M
CD8T	0.202414	LOMG	LOMG031_pre	M
CD8T	0.311767	LOMG	LOMG034_pre	M
CD8T	0.10316	LOMG	LOMG072_pre	M
CD8T	0.402046	LOMG	MGGSB005_pre	M
CD8T	0.0559132	LOMG	MGGSB008_pre	M
CD8T	0.10532	LOMG	MGGSB009_pre	F
CD8T	0.0780056	LOMG	MGGSB018_pre	M
CD8T	0.36413	LOMG	MGGSB021_pre	F
CD8T	0.279471	LOMG	PA007_pre	F
CD8T	0.156962	LOMG	PJam_pre	M
TCRgd	0.00974205	EOMG	Anon_pre	F
TCRgd	0.0147841	EOMG	CTod_pre	F
TCRgd	0.0433359	EOMG	EHal_pre	M
TCRgd	0.111504	EOMG	EJon_pre	F
TCRgd	0.0406775	EOMG	JBat_pre	M
TCRgd	0.0263292	EOMG	LOMG039_pre	M
TCRgd	0.0300199	EOMG	PA003_pre	F
TCRgd	0.00283196	EOMG	PA006_pre	M
TCRgd	0.232247	EOMG	PM028_pre	F
TCRgd	0.0145447	EOMG	SBag_pre	F
TCRgd	0.0319189	EOMG	TScr_pre	M
TCRgd	0.0264966	EOMG	Tsig_pre	M
TCRgd	0.0242627	EOMG_post_thym	EHal_post	M
TCRgd	0.0934883	EOMG_post_thym	EJon_post	F
TCRgd	0.015482	Old_ctrl	JR058_pre	F
TCRgd	0.00682832	Old_ctrl	JR1071_pre	M
TCRgd	0.0231761	Old_ctrl	JR1072_pre	F
TCRgd	0.0158719	Old_ctrl	JR1073_pre	M
TCRgd	0.0156123	Old_ctrl	JR1089_pre	M
TCRgd	0.0145306	Old_ctrl	JR1090_pre	F
TCRgd	0.0519605	Old_ctrl	JR1105_pre	F
TCRgd	0.0255419	Old_ctrl	JR1107_pre	F
TCRgd	0.0279498	Old_ctrl	JR1148_pre	M
TCRgd	0.0130022	Old_ctrl	JR1820_pre	M
TCRgd	0.0796497	Young_ctrl	JR1002_pre	F
TCRgd	0.0146469	Young_ctrl	JR1003_pre	F
TCRgd	0.0303318	Young_ctrl	JR1465_pre	F
TCRgd	0.0177434	Young_ctrl	JR1475_pre	F
TCRgd	0.0460626	Young_ctrl	JR1476_pre	F
TCRgd	0.0121951	Young_ctrl	JR1595_pre	F
TCRgd	0.0239282	Young_ctrl	JR1823_pre	F
TCRgd	0.0215776	Young_ctrl	JR1824_pre	F
TCRgd	0.0115963	Young_ctrl	JR726_pre	M
TCRgd	0.00488939	Young_ctrl	JR936_pre	M
TCRgd	0.0109669	unclear	KHor_pre	M
TCRgd	0.0292383	unclear	LOMG045_pre	F
TCRgd	0.0143622	unclear	PFin_pre	M
TCRgd	0.0145611	LOMG	LOMG013_pre	F
TCRgd	0.0149139	LOMG	LOMG014_pre	F
TCRgd	0.0107999	LOMG	LOMG016_pre	F
TCRgd	0.00228396	LOMG	LOMG017_pre	M
TCRgd	0.0093195	LOMG	LOMG028_pre	M
TCRgd	0.0892023	LOMG	LOMG030_pre	M
TCRgd	0.016803	LOMG	LOMG031_pre	M
TCRgd	0.018399	LOMG	LOMG034_pre	M
TCRgd	0.0178442	LOMG	LOMG072_pre	M
TCRgd	0.0552635	LOMG	MGGSB005_pre	M
TCRgd	0.0133174	LOMG	MGGSB008_pre	M
TCRgd	0.0220765	LOMG	MGGSB009_pre	F
TCRgd	0.0350706	LOMG	MGGSB018_pre	M
TCRgd	0.0555128	LOMG	MGGSB021_pre	F
TCRgd	0.02459	LOMG	PA007_pre	F
TCRgd	0.0056965	LOMG	PJam_pre	M
NK	0.0918188	EOMG	Anon_pre	F
NK	0.145808	EOMG	CTod_pre	F
NK	0.163005	EOMG	EHal_pre	M
NK	0.257217	EOMG	EJon_pre	F
NK	0.110028	EOMG	JBat_pre	M
NK	0.208177	EOMG	LOMG039_pre	M
NK	0.18379	EOMG	PA003_pre	F
NK	0.0856171	EOMG	PA006_pre	M
NK	0.107541	EOMG	PM028_pre	F
NK	0.0513491	EOMG	SBag_pre	F
NK	0.054224	EOMG	TScr_pre	M
NK	0.145447	EOMG	Tsig_pre	M
NK	0.0602365	EOMG_post_thym	EHal_post	M
NK	0.194165	EOMG_post_thym	EJon_post	F
NK	0.0992936	Old_ctrl	JR058_pre	F
NK	0.180262	Old_ctrl	JR1071_pre	M
NK	0.0672653	Old_ctrl	JR1072_pre	F
NK	0.207127	Old_ctrl	JR1073_pre	M
NK	0.302269	Old_ctrl	JR1089_pre	M
NK	0.142783	Old_ctrl	JR1090_pre	F
NK	0.263745	Old_ctrl	JR1105_pre	F
NK	0.192166	Old_ctrl	JR1107_pre	F
NK	0.182008	Old_ctrl	JR1148_pre	M
NK	0.108215	Old_ctrl	JR1820_pre	M
NK	0.0741124	Young_ctrl	JR1002_pre	F
NK	0.105602	Young_ctrl	JR1003_pre	F
NK	0.162737	Young_ctrl	JR1465_pre	F
NK	0.184296	Young_ctrl	JR1475_pre	F
NK	0.0877792	Young_ctrl	JR1476_pre	F
NK	0.0766456	Young_ctrl	JR1595_pre	F
NK	0.105034	Young_ctrl	JR1823_pre	F
NK	0.119374	Young_ctrl	JR1824_pre	F
NK	0.106846	Young_ctrl	JR726_pre	M
NK	0.102973	Young_ctrl	JR936_pre	M
NK	0.394716	unclear	KHor_pre	M
NK	0.177422	unclear	LOMG045_pre	F
NK	0.298847	unclear	PFin_pre	M
NK	0.100957	LOMG	LOMG013_pre	F
NK	0.224314	LOMG	LOMG014_pre	F
NK	0.0772415	LOMG	LOMG016_pre	F
NK	0.170928	LOMG	LOMG017_pre	M
NK	0.201081	LOMG	LOMG028_pre	M
NK	0.146465	LOMG	LOMG030_pre	M
NK	0.192544	LOMG	LOMG031_pre	M
NK	0.0949093	LOMG	LOMG034_pre	M
NK	0.276387	LOMG	LOMG072_pre	M
NK	0.121626	LOMG	MGGSB005_pre	M
NK	0.219343	LOMG	MGGSB008_pre	M
NK	0.0780774	LOMG	MGGSB009_pre	F
NK	0.126551	LOMG	MGGSB018_pre	M
NK	0.183317	LOMG	MGGSB021_pre	F
NK	0.0511236	LOMG	PA007_pre	F
NK	0.370962	LOMG	PJam_pre	M
ILC	0.00153551	EOMG	Anon_pre	F
ILC	0.000825664	EOMG	CTod_pre	F
ILC	0.002067	EOMG	EHal_pre	M
ILC	0.00118276	EOMG	EJon_pre	F
ILC	0.00127403	EOMG	JBat_pre	M
ILC	0.00071021	EOMG	LOMG039_pre	M
ILC	0.00139928	EOMG	PA003_pre	F
ILC	0.000337641	EOMG	PA006_pre	M
ILC	0.000444915	EOMG	PM028_pre	F
ILC	0.000428593	EOMG	SBag_pre	F
ILC	0.00112443	EOMG	TScr_pre	M
ILC	0.0008952	EOMG	Tsig_pre	M
ILC	0.00151679	EOMG_post_thym	EHal_post	M
ILC	0.0017619	EOMG_post_thym	EJon_post	F
ILC	0.000365953	Old_ctrl	JR058_pre	F
ILC	0.000151079	Old_ctrl	JR1071_pre	M
ILC	9.89796e-05	Old_ctrl	JR1072_pre	F
ILC	0.0003056	Old_ctrl	JR1073_pre	M
ILC	0.000596	Old_ctrl	JR1089_pre	M
ILC	0.000381746	Old_ctrl	JR1090_pre	F
ILC	0.000735659	Old_ctrl	JR1105_pre	F
ILC	0.000399034	Old_ctrl	JR1107_pre	F
ILC	0.000438835	Old_ctrl	JR1148_pre	M
ILC	0.000934783	Old_ctrl	JR1820_pre	M
ILC	0.001	Young_ctrl	JR1002_pre	F
ILC	0.000518898	Young_ctrl	JR1003_pre	F
ILC	0.000786331	Young_ctrl	JR1465_pre	F
ILC	0.000928455	Young_ctrl	JR1475_pre	F
ILC	0.0005675	Young_ctrl	JR1476_pre	F
ILC	0.00110515	Young_ctrl	JR1595_pre	F
ILC	0.000927731	Young_ctrl	JR1823_pre	F
ILC	0.000822943	Young_ctrl	JR1824_pre	F
ILC	0.00100423	Young_ctrl	JR726_pre	M
ILC	0.000233859	Young_ctrl	JR936_pre	M
ILC	0.000797015	unclear	KHor_pre	M
ILC	0.000643494	unclear	LOMG045_pre	F
ILC	0.000584615	unclear	PFin_pre	M
ILC	0.000466026	LOMG	LOMG013_pre	F
ILC	0.000339258	LOMG	LOMG014_pre	F
ILC	0.000372881	LOMG	LOMG016_pre	F
ILC	0.00196019	LOMG	LOMG017_pre	M
ILC	0.000157602	LOMG	LOMG028_pre	M
ILC	0.000241784	LOMG	LOMG030_pre	M
ILC	0.00059375	LOMG	LOMG031_pre	M
ILC	0.000424821	LOMG	LOMG034_pre	M
ILC	0.000278446	LOMG	LOMG072_pre	M
ILC	0.000365883	LOMG	MGGSB005_pre	M
ILC	0.000580882	LOMG	MGGSB008_pre	M
ILC	0.000458159	LOMG	MGGSB009_pre	F
ILC	0.000498423	LOMG	MGGSB018_pre	M
ILC	0.000133803	LOMG	MGGSB021_pre	F
ILC	0.000414682	LOMG	PA007_pre	F
ILC	0.00031139	LOMG	PJam_pre	M

## Sheet: 1B
idTime	Group	Sex	CellType	Freq	Link: https://github.com/jtheorell/EO_vs_LOMG
1_1	EOMG_post_thym	F	B	0.0580678	Code: Scripts/3_combined_analyses_and_figure_creation/22_Figure_1A-B_main_populations.R
1_2	LOMG	F	B	0.0171371
1_3	EOMG_post_thym	F	B	0.0651649
1_4	LOMG	M	B	0.0856827
1_5	EOMG	F	B	0.19443
1_6	LOMG	F	B	0.0817337
1_7	EOMG	F	B	0.0813725
1_8	LOMG	M	B	0.0425281
2_1	EOMG_post_thym	F	B	0.0463806
2_2	uncertain	F	B	0.129781
2_3	EOMG	F	B	0.0558943
2_4	uncertain	M	B	0.0801887
2_5	EOMG_post_thym	F	B	0.0890725
2_6	LOMG	F	B	0.072537
2_7	EOMG_post_thym	F	B	0.0779407
2_8	LOMG	M	B	0.0231214
1_1	EOMG_post_thym	F	CD4T	0.611511
1_2	LOMG	F	CD4T	0.633065
1_3	EOMG_post_thym	F	CD4T	0.551891
1_4	LOMG	M	CD4T	0.709232
1_5	EOMG	F	CD4T	0.514451
1_6	LOMG	F	CD4T	0.754799
1_7	EOMG	F	CD4T	0.587255
1_8	LOMG	M	CD4T	0.429415
2_1	EOMG_post_thym	F	CD4T	0.718249
2_2	uncertain	F	CD4T	0.470088
2_3	EOMG	F	CD4T	0.390244
2_4	uncertain	M	CD4T	0.767054
2_5	EOMG_post_thym	F	CD4T	0.592746
2_6	LOMG	F	CD4T	0.494406
2_7	EOMG_post_thym	F	CD4T	0.555238
2_8	LOMG	M	CD4T	0.585054
1_1	EOMG_post_thym	F	CD8T	0.264132
1_2	LOMG	F	CD8T	0.141633
1_3	EOMG_post_thym	F	CD8T	0.255833
1_4	LOMG	M	CD8T	0.106136
1_5	EOMG	F	CD8T	0.122964
1_6	LOMG	F	CD8T	0.0885449
1_7	EOMG	F	CD8T	0.243627
1_8	LOMG	M	CD8T	0.37153
2_1	EOMG_post_thym	F	CD8T	0.186823
2_2	uncertain	F	CD8T	0.280811
2_3	EOMG	F	CD8T	0.431402
2_4	uncertain	M	CD8T	0.100508
2_5	EOMG_post_thym	F	CD8T	0.197429
2_6	LOMG	F	CD8T	0.181162
2_7	EOMG_post_thym	F	CD8T	0.172685
2_8	LOMG	M	CD8T	0.178365
1_1	EOMG_post_thym	F	TCRgd	0.0267215
1_2	LOMG	F	TCRgd	0.0211694
1_3	EOMG_post_thym	F	TCRgd	0.0547064
1_4	LOMG	M	TCRgd	0.00497512
1_5	EOMG	F	TCRgd	0.00578035
1_6	LOMG	F	TCRgd	0.00309598
1_7	EOMG	F	TCRgd	0.0220588
1_8	LOMG	M	TCRgd	0.019492
2_1	EOMG_post_thym	F	TCRgd	0.00953619
2_2	uncertain	F	TCRgd	0.020595
2_3	EOMG	F	TCRgd	0.0381098
2_4	uncertain	M	TCRgd	0.0101597
2_5	EOMG_post_thym	F	TCRgd	0.0110193
2_6	LOMG	F	TCRgd	0.0317575
2_7	EOMG_post_thym	F	TCRgd	0.0132285
2_8	LOMG	M	TCRgd	0.0222956
1_1	EOMG_post_thym	F	NK	0.0349435
1_2	LOMG	F	NK	0.162298
1_3	EOMG_post_thym	F	NK	0.0595334
1_4	LOMG	M	NK	0.0840243
1_5	EOMG	F	NK	0.152391
1_6	LOMG	F	NK	0.0674923
1_7	EOMG	F	NK	0.0578431
1_8	LOMG	M	NK	0.125812
2_1	EOMG_post_thym	F	NK	0.0359775
2_2	uncertain	F	NK	0.0869565
2_3	EOMG	F	NK	0.0807927
2_4	uncertain	M	NK	0.0355588
2_5	EOMG_post_thym	F	NK	0.105142
2_6	LOMG	F	NK	0.202815
2_7	EOMG_post_thym	F	NK	0.170182
2_8	LOMG	M	NK	0.175475

## Sheet: 1C-2A
1C: the data for this file is so big that it cannot easily be kept in a file of this kind.
The link to the data and analysis pathways to generate this figure can be found here:
https://github.com/jtheorell/EO_vs_LOMG

## Sheet: 2A
2A: This subfigure has been constructed as-is in Adobe Illustrator based on the following data:
	Oxford data:			Stockholm data:
	eomgCtrlP	lomgCtrlP	eomgLomgP	eomgLomgP
B_EOMGhigh_1	0.0013491	1	3.86e-05	1
B_EOMGhigh_2	0.310464	1	0.000985045	1
B_EOMGlow_1	0.00086793	1	0.00045121	1
B_EOMGlow_2	0.00133414	1	0.000290777	NA
B_LOMGhigh_1	1	0.0937784	0.085421	0.959487
B_LOMGhigh_2	1	0.634043	0.426332	1
B_LOMGlow_1	1	1.76e-05	0.00287051	1
B_LOMGlow_2	1	1.74e-05	0.00647692	1
B_LOMGlow_3	1	1.76e-05	0.000160431	1
B_LOMGlow_4	1	2.77e-05	4.38e-05	1
CD4T_EOMGhigh_1	0.10878	1	0.00216984	NA
CD4T_EOMGhigh_2	0.33322	1	0.00284152	NA
CD4T_EOMGhigh_3	0.372955	1	0.00106384	NA
CD4T_EOMGhigh_4	0.486637	1	0.0039245	NA
CD4T_EOMGhigh_5	0.258241	1	0.000352799	NA
CD4T_EOMGlow_1	0.0188985	1	0.0270154	1
CD4T_EOMGlow_2	0.0013491	1	0.00840523	1
CD4T_EOMGlow_3	0.000691933	1	0.000134075	1
CD4T_LOMGhigh_1	1	0.1497	0.157948	NA
CD4T_LOMGhigh_2	1	0.000392196	9.12e-05	NA
CD4T_LOMGlow_1	1	0.000493794	0.00159963	1
CD4T_LOMGlow_2	1	0.000124653	0.000322261	1
CD4T_LOMGlow_3	1	0.000493794	0.000736292	1
CD4T_LOMGlow_4	1	2.21e-05	0.000134075	0.674311
CD8T_EOMGhigh_1	0.186689	1	0.159112	0.719362
CD8T_EOMGhigh_2	0.0301063	1	0.148119	0.423225
CD8T_EOMGhigh_3	0.000209605	1	0.000626666	1
CD8T_EOMGlow_1	0.00459971	1	0.000228304	1
CD8T_EOMGlow_2	4.37e-05	1	7.73e-05	1
CD8T_LOMGhigh_1	1	0.0028288	0.0154364	0.983517
CD8T_LOMGhigh_2	1	0.000278066	0.000160431	0.626557
CD8T_LOMGhigh_3	1	0.272189	0.208149	1
CD8T_LOMGlow_1	1	0.000124653	0.000626666	0.00846234
CD8T_LOMGlow_2	1	2.77e-05	6.41e-05	0.022694
ILC_EOMGhigh_1	0.552562	1	0.139508	NA
ILC_EOMGlow_1	1	1	0.213639	NA
ILC_LOMGlow_1	1	0.000771738	0.000505087	NA
ILC_LOMGlow_2	1	0.0961501	0.000292362	NA
ILC_LOMGlow_3	1	0.000514348	0.0014706	NA
NK_EOMGhigh_1	0.783879	1	0.432019	1
NK_EOMGhigh_2	0.829249	1	0.233417	1
NK_EOMGhigh_3	0.460562	1	0.0892553	1
NK_EOMGhigh_4	0.863061	1	0.290916	1
NK_EOMGlow_1	0.00026834	1	0.0011799	0.00120732
NK_LOMGhigh_1	1	0.0028288	0.000863354	1
NK_LOMGhigh_2	1	0.168753	0.813903	NA
NK_LOMGlow_1	1	0.0345125	0.129828	1
NK_LOMGlow_2	1	0.436269	0.443332	1
NK_LOMGlow_3	1	0.000493794	0.0011799	1
NK_LOMGlow_4	1	0.000227912	0.00379555	NA
NK_LOMGlow_5	1	0.00260409	0.1752	NA
TCRgd_EOMGhigh_1	0.11126	1	0.00114758	0.280638
TCRgd_EOMGhigh_2	0.00253646	1	1.02e-05	1
TCRgd_EOMGhigh_3	0.0188985	1	0.000369109	1
TCRgd_EOMGlow_1	0.0201883	1	0.00092078	NA
TCRgd_LOMGhigh_1	1	0.00386771	0.0128273	1
TCRgd_LOMGhigh_2	1	0.00281241	0.00840523	NA
TCRgd_LOMGlow_1	1	4.31e-05	5.3e-05	0.800346
TCRgd_LOMGlow_2	1	0.000277458	1.99e-05	NA
TCRgd_LOMGlow_3	1	1.7e-05	0.000109617	1
TCRgd_LOMGlow_4	1	0.00015149	0.000269616	1

## Sheet: 2B
UK										SE
Group	Donor	Age	Sex	variable	value	log10Percent	sexShape			Group	Age	Sex	variable	value	log10Percent	sexShape
Young_ctrl	JR1002	21	F	CD8T_LOMGlow_1	0.0410263	0.613062	17			EOMG_post_thym	29	F	CD8T_LOMGlow_1	0.0508736	0.706492	16
Young_ctrl	JR1465	24	F	CD8T_LOMGlow_1	0.0219516	0.341466	16			EOMG	29	F	CD8T_LOMGlow_1	0.0188008	0.274177	16
Young_ctrl	JR1595	32	F	CD8T_LOMGlow_1	0.0188383	0.275042	17			EOMG_post_thym	33	F	CD8T_LOMGlow_1	0.0624187	0.795315	16
Young_ctrl	JR1823	35	F	CD8T_LOMGlow_1	0.0392265	0.59358	16			EOMG_post_thym	33	F	CD8T_LOMGlow_1	0.0587695	0.769152	16
Young_ctrl	JR1824	35	F	CD8T_LOMGlow_1	0.0260865	0.416416	17			EOMG_post_thym	38	F	CD8T_LOMGlow_1	0.027887	0.445402	16
Young_ctrl	JR936	36	M	CD8T_LOMGlow_1	0.0178561	0.251786	16			EOMG	41	F	CD8T_LOMGlow_1	0.0617647	0.79074	16
Young_ctrl	JR1476	39	F	CD8T_LOMGlow_1	0.0368873	0.566876	16			EOMG_post_thym	44	F	CD8T_LOMGlow_1	0.0189059	0.276597	16
Young_ctrl	JR1003	40	F	CD8T_LOMGlow_1	0.035702	0.552693	16			EOMG	49	F	CD8T_LOMGlow_1	0.0236469	0.373774	16
Young_ctrl	JR1475	42	F	CD8T_LOMGlow_1	0.0107812	0.0326691	17			LOMG	54	M	CD8T_LOMGlow_1	0.0181668	0.259279	17
Young_ctrl	JR726	43	M	CD8T_LOMGlow_1	0.0297971	0.474174	17			LOMG	58	M	CD8T_LOMGlow_1	0.0127142	0.104289	17
Old_ctrl	JR058	55	F	CD8T_LOMGlow_1	0.02592	0.413635	17			LOMG	62	F	CD8T_LOMGlow_1	0.0266254	0.425296	16
Old_ctrl	JR1071	55	M	CD8T_LOMGlow_1	0.00832035	-0.0798582	16			LOMG	63	F	CD8T_LOMGlow_1	0.0230964	0.363543	16
Old_ctrl	JR1820	61	M	CD8T_LOMGlow_1	0.0220232	0.34288	17			LOMG	73	M	CD8T_LOMGlow_1	0.001772	-0.751536	17
Old_ctrl	JR1072	66	F	CD8T_LOMGlow_1	0.0054747	-0.26164	16			LOMG	77	F	CD8T_LOMGlow_1	0.00806452	-0.0934217	16
Old_ctrl	JR1107	66	F	CD8T_LOMGlow_1	0.00433522	-0.362989	16			uncertain	41	F	CD8T_LOMGlow_1	0.092187	0.96467	16
Old_ctrl	JR1089	68	M	CD8T_LOMGlow_1	0.00371852	-0.42963	16			uncertain	50	M	CD8T_LOMGlow_1	0.0228592	0.359061	17
Old_ctrl	JR1073	69	M	CD8T_LOMGlow_1	0.00445198	-0.351447	16			EOMG_post_thym	29	F	CD8T_LOMGlow_2	0.004111	-0.386053	16
Old_ctrl	JR1105	72	F	CD8T_LOMGlow_1	0.00502637	-0.298746	16			EOMG	29	F	CD8T_LOMGlow_2	0.015752	0.197337	16
Old_ctrl	JR1090	73	F	CD8T_LOMGlow_1	0.000877551	-1.05673	16			EOMG_post_thym	33	F	CD8T_LOMGlow_2	0.00130039	-0.885926	16
Old_ctrl	JR1148	73	M	CD8T_LOMGlow_1	0.00544299	-0.264162	17			EOMG_post_thym	33	F	CD8T_LOMGlow_2	0.00688705	-0.161967	16
EOMG	JBat	16	M	CD8T_LOMGlow_1	0.03162	0.499962	16			EOMG_post_thym	38	F	CD8T_LOMGlow_2	0.0082231	-0.0849646	16
EOMG	PA003	29	F	CD8T_LOMGlow_1	0.00863717	-0.0636286	16			EOMG	41	F	CD8T_LOMGlow_2	0.00392157	-0.40654	16
EOMG	TScr	29	M	CD8T_LOMGlow_1	0.0649857	0.812818	16			EOMG_post_thym	44	F	CD8T_LOMGlow_2	0.00442478	-0.354108	16
EOMG	SBag	30	F	CD8T_LOMGlow_1	0.0142752	0.154581	17			EOMG	49	F	CD8T_LOMGlow_2	0.00105097	-0.978409	16
EOMG_post_thym	EHal	32	M	CD8T_LOMGlow_1	0.0410041	0.612827	17			LOMG	54	M	CD8T_LOMGlow_2	0.00123865	-0.907053	17
EOMG	EHal	32	M	CD8T_LOMGlow_1	0.00467396	-0.330315	16			LOMG	58	M	CD8T_LOMGlow_2	0.000552792	-1.25744	17
EOMG	CTod	35	F	CD8T_LOMGlow_1	0.0331848	0.520939	17			LOMG	62	F	CD8T_LOMGlow_2	0	-3	16
EOMG_post_thym	EJon	35	F	CD8T_LOMGlow_1	0.00248561	-0.604567	17			LOMG	63	F	CD8T_LOMGlow_2	0.00541321	-0.266545	16
EOMG	EJon	35	F	CD8T_LOMGlow_1	0.00105946	-0.974914	17			LOMG	73	M	CD8T_LOMGlow_2	0.001772	-0.751536	17
EOMG	Anon	37	F	CD8T_LOMGlow_1	0.031925	0.504131	17			LOMG	77	F	CD8T_LOMGlow_2	0.000504032	-1.29754	16
EOMG	Tsig	38	M	CD8T_LOMGlow_1	0.0101037	0.00448223	17			uncertain	41	F	CD8T_LOMGlow_2	0.00457666	-0.339451	16
EOMG	LOMG039	39	M	CD8T_LOMGlow_1	0.00187081	-0.72797	16			uncertain	50	M	CD8T_LOMGlow_2	0.00290276	-0.537189	17
EOMG	PA006	39	M	CD8T_LOMGlow_1	0.000170734	-1.76768	16			EOMG_post_thym	29	F	NK_EOMGlow_1	0.0020555	-0.687083	16
EOMG	PM028	45	F	CD8T_LOMGlow_1	0.00727994	-0.137872	17			EOMG	29	F	NK_EOMGlow_1	0.00254065	-0.595055	16
LOMG	LOMG017	54	M	CD8T_LOMGlow_1	0.00299422	-0.523716	17			EOMG_post_thym	33	F	NK_EOMGlow_1	0.000866927	-1.06202	16
LOMG	MGGSB009	56	F	CD8T_LOMGlow_1	0.00472943	-0.325191	16			EOMG_post_thym	33	F	NK_EOMGlow_1	0.00550964	-0.258877	16
LOMG	LOMG030	61	M	CD8T_LOMGlow_1	0.000586156	-1.23199	16			EOMG_post_thym	38	F	NK_EOMGlow_1	0.00500536	-0.300564	16
LOMG	MGGSB008	61	M	CD8T_LOMGlow_1	0.000283224	-1.54787	17			EOMG	41	F	NK_EOMGlow_1	0.00392157	-0.40654	16
LOMG	PJam	61	M	CD8T_LOMGlow_1	0.00322595	-0.491343	17			EOMG_post_thym	44	F	NK_EOMGlow_1	0.00201126	-0.696531	16
LOMG	LOMG031	62	M	CD8T_LOMGlow_1	0.00148729	-0.827604	16			EOMG	49	F	NK_EOMGlow_1	0.00420389	-0.376349	16
LOMG	LOMG034	62	M	CD8T_LOMGlow_1	0.00223	-0.651696	16			LOMG	54	M	NK_EOMGlow_1	0.0231214	0.364014	17
LOMG	LOMG013	64	F	CD8T_LOMGlow_1	0.000266738	-1.57392	17			LOMG	58	M	NK_EOMGlow_1	0.00552792	-0.257439	17
LOMG	LOMG016	70	F	CD8T_LOMGlow_1	0.00198263	-0.702758	17			LOMG	62	F	NK_EOMGlow_1	0.0105263	0.0222764	16
LOMG	LOMG072	70	M	CD8T_LOMGlow_1	8.12236e-05	-2.09032	16			LOMG	63	F	NK_EOMGlow_1	0.0238181	0.376907	16
LOMG	LOMG028	72	M	CD8T_LOMGlow_1	0.000320401	-1.49431	16			LOMG	73	M	NK_EOMGlow_1	0.023036	0.362408	17
LOMG	PA007	73	F	CD8T_LOMGlow_1	6.39697e-05	-2.19403	17			LOMG	77	F	NK_EOMGlow_1	0.0267137	0.426734	16
LOMG	LOMG014	75	F	CD8T_LOMGlow_1	0.000498208	-1.30259	17			uncertain	41	F	NK_EOMGlow_1	0.00392285	-0.406398	16
LOMG	MGGSB018	77	M	CD8T_LOMGlow_1	0.000163061	-1.78765	16			uncertain	50	M	NK_EOMGlow_1	0.00181422	-0.741309	17
LOMG	MGGSB005	88	M	CD8T_LOMGlow_1	0.00110416	-0.956968	16
LOMG	MGGSB021	90	F	CD8T_LOMGlow_1	0.000241726	-1.61668	17
uncertain	KHor	34	M	CD8T_LOMGlow_1	0.00974265	-0.011323	17
uncertain	PFin	36	M	CD8T_LOMGlow_1	0.0264631	0.42264	17
uncertain	LOMG045	50	F	CD8T_LOMGlow_1	0.0215012	0.332463	16
Young_ctrl	JR1002	21	F	CD8T_LOMGlow_2	0.00905954	-0.0428936	17
Young_ctrl	JR1465	24	F	CD8T_LOMGlow_2	0.00310829	-0.507478	16
Young_ctrl	JR1595	32	F	CD8T_LOMGlow_2	0.00180844	-0.742697	17
Young_ctrl	JR1823	35	F	CD8T_LOMGlow_2	0.0038011	-0.42009	16
Young_ctrl	JR1824	35	F	CD8T_LOMGlow_2	0.00906071	-0.0428376	17
Young_ctrl	JR936	36	M	CD8T_LOMGlow_2	0.0057591	-0.239645	16
Young_ctrl	JR1476	39	F	CD8T_LOMGlow_2	0.00220042	-0.657495	16
Young_ctrl	JR1003	40	F	CD8T_LOMGlow_2	0.0133673	0.126045	16
Young_ctrl	JR1475	42	F	CD8T_LOMGlow_2	0.00396053	-0.402247	17
Young_ctrl	JR726	43	M	CD8T_LOMGlow_2	0.00173722	-0.760144	17
Old_ctrl	JR058	55	F	CD8T_LOMGlow_2	0.0055648	-0.25455	17
Old_ctrl	JR1071	55	M	CD8T_LOMGlow_2	0.00430265	-0.366263	16
Old_ctrl	JR1820	61	M	CD8T_LOMGlow_2	0.00589185	-0.229749	17
Old_ctrl	JR1072	66	F	CD8T_LOMGlow_2	0.00113684	-0.944302	16
Old_ctrl	JR1107	66	F	CD8T_LOMGlow_2	0.00375535	-0.42535	16
Old_ctrl	JR1089	68	M	CD8T_LOMGlow_2	0.00113086	-0.94659	16
Old_ctrl	JR1073	69	M	CD8T_LOMGlow_2	0.00200942	-0.69693	16
Old_ctrl	JR1105	72	F	CD8T_LOMGlow_2	0.00344444	-0.462881	16
Old_ctrl	JR1090	73	F	CD8T_LOMGlow_2	0.010161	0.00693635	16
Old_ctrl	JR1148	73	M	CD8T_LOMGlow_2	0.00146439	-0.834345	17
EOMG	JBat	16	M	CD8T_LOMGlow_2	0.0082775	-0.0821008	16
EOMG	PA003	29	F	CD8T_LOMGlow_2	0.0069115	-0.160427	16
EOMG	TScr	29	M	CD8T_LOMGlow_2	0.0116993	0.0681593	16
EOMG	SBag	30	F	CD8T_LOMGlow_2	0.0117887	0.0714674	17
EOMG_post_thym	EHal	32	M	CD8T_LOMGlow_2	0.00923422	-0.0346	17
EOMG	EHal	32	M	CD8T_LOMGlow_2	0.00475539	-0.322814	16
EOMG	CTod	35	F	CD8T_LOMGlow_2	0.00355268	-0.449444	17
EOMG_post_thym	EJon	35	F	CD8T_LOMGlow_2	0.00375474	-0.42542	17
EOMG	EJon	35	F	CD8T_LOMGlow_2	0.00432469	-0.364045	17
EOMG	Anon	37	F	CD8T_LOMGlow_2	0.00373523	-0.427683	17
EOMG	Tsig	38	M	CD8T_LOMGlow_2	0.00259524	-0.585823	17
EOMG	LOMG039	39	M	CD8T_LOMGlow_2	0.000402485	-1.39525	16
EOMG	PA006	39	M	CD8T_LOMGlow_2	0.000571588	-1.24292	16
EOMG	PM028	45	F	CD8T_LOMGlow_2	0.00440548	-0.356006	17
LOMG	LOMG017	54	M	CD8T_LOMGlow_2	0.000557064	-1.25409	17
LOMG	MGGSB009	56	F	CD8T_LOMGlow_2	0.000648107	-1.18835	16
LOMG	LOMG030	61	M	CD8T_LOMGlow_2	0.000971006	-1.01278	16
LOMG	MGGSB008	61	M	CD8T_LOMGlow_2	5.90051e-05	-2.22911	17
LOMG	PJam	61	M	CD8T_LOMGlow_2	0.00150562	-0.822286	17
LOMG	LOMG031	62	M	CD8T_LOMGlow_2	0.00105586	-0.976392	16
LOMG	LOMG034	62	M	CD8T_LOMGlow_2	0.000919648	-1.03638	16
LOMG	LOMG013	64	F	CD8T_LOMGlow_2	0.000300935	-1.52153	17
LOMG	LOMG016	70	F	CD8T_LOMGlow_2	0.000209176	-1.67949	17
LOMG	LOMG072	70	M	CD8T_LOMGlow_2	0.000281159	-1.55105	16
LOMG	LOMG028	72	M	CD8T_LOMGlow_2	0.000250749	-1.60076	16
LOMG	PA007	73	F	CD8T_LOMGlow_2	0.00035823	-1.44584	17
LOMG	LOMG014	75	F	CD8T_LOMGlow_2	0.000439976	-1.35657	17
LOMG	MGGSB018	77	M	CD8T_LOMGlow_2	0.000464095	-1.33339	16
LOMG	MGGSB005	88	M	CD8T_LOMGlow_2	0.000333331	-1.47712	16
LOMG	MGGSB021	90	F	CD8T_LOMGlow_2	0.00025297	-1.59693	17
uncertain	KHor	34	M	CD8T_LOMGlow_2	0.00175735	-0.755141	17
uncertain	PFin	36	M	CD8T_LOMGlow_2	0.00301622	-0.520538	17
uncertain	LOMG045	50	F	CD8T_LOMGlow_2	0.00270368	-0.568044	16
Young_ctrl	JR1002	21	F	NK_EOMGlow_1	0.00468407	-0.329377	17
Young_ctrl	JR1465	24	F	NK_EOMGlow_1	0.00616187	-0.210287	16
Young_ctrl	JR1595	32	F	NK_EOMGlow_1	0.00139926	-0.8541	17
Young_ctrl	JR1823	35	F	NK_EOMGlow_1	0.00509916	-0.292501	16
Young_ctrl	JR1824	35	F	NK_EOMGlow_1	0.00382918	-0.416895	17
Young_ctrl	JR936	36	M	NK_EOMGlow_1	0.00414347	-0.382636	16
Young_ctrl	JR1476	39	F	NK_EOMGlow_1	0.00258833	-0.58698	16
Young_ctrl	JR1003	40	F	NK_EOMGlow_1	0.00688976	-0.161796	16
Young_ctrl	JR1475	42	F	NK_EOMGlow_1	0.00326179	-0.486544	17
Young_ctrl	JR726	43	M	NK_EOMGlow_1	0.00851163	-0.0699874	17
Old_ctrl	JR058	55	F	NK_EOMGlow_1	0.00760958	-0.118639	17
Old_ctrl	JR1071	55	M	NK_EOMGlow_1	0.00852724	-0.0691918	16
Old_ctrl	JR1820	61	M	NK_EOMGlow_1	0.0056087	-0.251138	17
Old_ctrl	JR1072	66	F	NK_EOMGlow_1	0.0057102	-0.243348	16
Old_ctrl	JR1107	66	F	NK_EOMGlow_1	0.0279954	0.447086	16
Old_ctrl	JR1089	68	M	NK_EOMGlow_1	0.050639	0.704485	16
Old_ctrl	JR1073	69	M	NK_EOMGlow_1	0.0086272	-0.0641301	16
Old_ctrl	JR1105	72	F	NK_EOMGlow_1	0.0209884	0.321979	16
Old_ctrl	JR1090	73	F	NK_EOMGlow_1	0.00975556	-0.010748	16
Old_ctrl	JR1148	73	M	NK_EOMGlow_1	0.0306078	0.485832	17
EOMG	JBat	16	M	NK_EOMGlow_1	0.000843094	-1.07412	16
EOMG	PA003	29	F	NK_EOMGlow_1	0.00296984	-0.527266	16
EOMG	TScr	29	M	NK_EOMGlow_1	0.00369457	-0.432436	16
EOMG	SBag	30	F	NK_EOMGlow_1	0.00166965	-0.777375	17
EOMG_post_thym	EHal	32	M	NK_EOMGlow_1	0.00115036	-0.939164	17
EOMG	EHal	32	M	NK_EOMGlow_1	0.00106923	-0.970929	16
EOMG	CTod	35	F	NK_EOMGlow_1	0.0013177	-0.880184	17
EOMG_post_thym	EJon	35	F	NK_EOMGlow_1	0.00353175	-0.452011	17
EOMG	EJon	35	F	NK_EOMGlow_1	0.000701337	-1.15407	17
EOMG	Anon	37	F	NK_EOMGlow_1	0.000671739	-1.1728	17
EOMG	Tsig	38	M	NK_EOMGlow_1	0.0011672	-0.932855	17
EOMG	LOMG039	39	M	NK_EOMGlow_1	0.00190841	-0.719329	16
EOMG	PA006	39	M	NK_EOMGlow_1	0.00110016	-0.958544	16
EOMG	PM028	45	F	NK_EOMGlow_1	0.000920339	-1.03605	17
LOMG	LOMG017	54	M	NK_EOMGlow_1	0.00416881	-0.379988	17
LOMG	MGGSB009	56	F	NK_EOMGlow_1	0.00182845	-0.737916	16
LOMG	LOMG030	61	M	NK_EOMGlow_1	0.00598357	-0.22304	16
LOMG	MGGSB008	61	M	NK_EOMGlow_1	0.00814461	-0.0891298	17
LOMG	PJam	61	M	NK_EOMGlow_1	0.0906761	0.957493	17
LOMG	LOMG031	62	M	NK_EOMGlow_1	0.01465	0.165838	16
LOMG	LOMG034	62	M	NK_EOMGlow_1	0.0072315	-0.140771	16
LOMG	LOMG013	64	F	NK_EOMGlow_1	0.000609064	-1.21534	17
LOMG	LOMG016	70	F	NK_EOMGlow_1	0.00281356	-0.550744	17
LOMG	LOMG072	70	M	NK_EOMGlow_1	0.0136898	0.136397	16
LOMG	LOMG028	72	M	NK_EOMGlow_1	0.00383021	-0.416777	16
LOMG	PA007	73	F	NK_EOMGlow_1	0.00155506	-0.808254	17
LOMG	LOMG014	75	F	NK_EOMGlow_1	0.00446378	-0.350297	17
LOMG	MGGSB018	77	M	NK_EOMGlow_1	0.00828794	-0.0815535	16
LOMG	MGGSB005	88	M	NK_EOMGlow_1	0.00103797	-0.983817	16
LOMG	MGGSB021	90	F	NK_EOMGlow_1	0.00311268	-0.506866	17
uncertain	KHor	34	M	NK_EOMGlow_1	0.00706194	-0.151076	17
uncertain	PFin	36	M	NK_EOMGlow_1	0.0312048	0.494222	17
uncertain	LOMG045	50	F	NK_EOMGlow_1	0.0160535	0.205569	16

## Sheet: 2C
CD8T cell cluster 33							CD8T cell cluster 34							NK cell cluster 49
Population	variable	value	maxVals	minVals	numVariable		focus	KLRG1	566	NA	NA	4.5		Population	variable	value	maxVals	minVals	numVariable
focus	KLRG1	349	NA	NA	2.5		focus	KLRG1	526	NA	NA	4.5001		focus	NKp30	266	1020	270	3.5
focus	KLRG1	295	NA	NA	2.5001		focus	KLRG1	296	NA	NA	4.5002		focus	NKp30	158	1020	270	3.5001
focus	KLRG1	318	NA	NA	2.5002		focus	KLRG1	509	NA	NA	4.5003		focus	NKp30	327	1020	270	3.5002
focus	KLRG1	420	NA	NA	2.5003		focus	KLRG1	653	NA	NA	4.5004		focus	NKp30	236	1020	270	3.5003
focus	KLRG1	325	NA	NA	2.5004		focus	KLRG1	394	NA	NA	4.5005		focus	NKp30	305	1020	270	3.5004
focus	KLRG1	348	NA	NA	2.5005		focus	KLRG1	467	NA	NA	4.5006		focus	NKp30	283	1020	270	3.5005
focus	KLRG1	318	NA	NA	2.5006		focus	KLRG1	529	NA	NA	4.5007		focus	NKp30	263	1020	270	3.5006
focus	KLRG1	339	NA	NA	2.5007		focus	KLRG1	555	NA	NA	4.5008		focus	NKp30	219	1020	270	3.5007
focus	KLRG1	273	NA	NA	2.5008		focus	KLRG1	496	NA	NA	4.5009		focus	NKp30	234	1020	270	3.5008
focus	KLRG1	332	NA	NA	2.5009		focus	KLRG1	568	NA	NA	4.501		focus	NKp30	428	1020	270	3.5009
focus	KLRG1	357	NA	NA	2.501		focus	KLRG1	675	NA	NA	4.5011		focus	NKp30	321	1020	270	3.501
focus	KLRG1	328	NA	NA	2.5011		focus	KLRG1	528	NA	NA	4.5012		focus	NKp30	384	1020	270	3.5011
focus	KLRG1	320	NA	NA	2.5012		focus	KLRG1	476	NA	NA	4.5013		focus	NKp30	288	1020	270	3.5012
focus	KLRG1	290	NA	NA	2.5013		focus	KLRG1	579	NA	NA	4.5014		focus	NKp30	298	1020	270	3.5013
focus	KLRG1	326	NA	NA	2.5014		focus	KLRG1	577	NA	NA	4.5015		focus	NKp30	320	1020	270	3.5014
focus	KLRG1	335	NA	NA	2.5015		focus	KLRG1	659	NA	NA	4.5016		focus	NKp30	307	1020	270	3.5015
focus	KLRG1	307	NA	NA	2.5016		focus	KLRG1	580	NA	NA	4.5017		focus	NKp30	499	1020	270	3.5016
focus	KLRG1	284	NA	NA	2.5017		focus	KLRG1	556	NA	NA	4.5018		focus	NKp30	172	1020	270	3.5017
focus	KLRG1	343	NA	NA	2.5018		focus	KLRG1	674	NA	NA	4.5019		focus	NKp30	298	1020	270	3.5018
focus	KLRG1	408	NA	NA	2.5019		focus	KLRG1	383	NA	NA	4.502		focus	NKp30	343	1020	270	3.5019
focus	KLRG1	303	NA	NA	2.502		focus	KLRG1	518	NA	NA	4.5021		focus	NKp30	294	1020	270	3.502
focus	KLRG1	316	NA	NA	2.5021		focus	KLRG1	545	NA	NA	4.5022		focus	NKp30	192	1020	270	3.5021
focus	KLRG1	327	NA	NA	2.5022		focus	KLRG1	513	NA	NA	4.5023		focus	NKp30	371	1020	270	3.5022
focus	KLRG1	314	NA	NA	2.5023		focus	KLRG1	539	NA	NA	4.5024		focus	NKp30	398	1020	270	3.5023
focus	KLRG1	319	NA	NA	2.5024		focus	KLRG1	632	NA	NA	4.5025		focus	NKp30	324	1020	270	3.5024
focus	KLRG1	318	NA	NA	2.5025		focus	KLRG1	510	NA	NA	4.5026		focus	NKp30	330	1020	270	3.5025
focus	KLRG1	335	NA	NA	2.5026		focus	KLRG1	592	NA	NA	4.5027		focus	NKp30	284	1020	270	3.5026
focus	KLRG1	360	NA	NA	2.5027		focus	KLRG1	490	NA	NA	4.5028		focus	NKp30	450	1020	270	3.5027
focus	KLRG1	329	NA	NA	2.5028		focus	KLRG1	353	NA	NA	4.5029		focus	NKp30	211	1020	270	3.5028
focus	KLRG1	292	NA	NA	2.5029		focus	KLRG1	626	NA	NA	4.503		focus	NKp30	289	1020	270	3.5029
focus	KLRG1	381	NA	NA	2.503		focus	KLRG1	649	NA	NA	4.5031		focus	NKp30	169	1020	270	3.503
focus	KLRG1	307	NA	NA	2.5031		focus	KLRG1	527	NA	NA	4.5032		focus	NKp30	465	1020	270	3.5031
focus	KLRG1	361	NA	NA	2.5032		focus	KLRG1	300	NA	NA	4.5033		focus	NKp30	497	1020	270	3.5032
focus	KLRG1	285	NA	NA	2.5033		focus	KLRG1	237	NA	NA	4.5034		focus	NKp30	407	1020	270	3.5033
focus	KLRG1	335	NA	NA	2.5034		focus	KLRG1	530	NA	NA	4.5035		focus	NKp30	402	1020	270	3.5034
focus	KLRG1	318	NA	NA	2.5035		focus	KLRG1	610	NA	NA	4.5036		focus	NKp30	312	1020	270	3.5035
focus	KLRG1	264	NA	NA	2.5036		focus	KLRG1	548	NA	NA	4.5037		focus	NKp30	192	1020	270	3.5036
focus	KLRG1	295	NA	NA	2.5037		focus	KLRG1	440	NA	NA	4.5038		focus	NKp30	261	1020	270	3.5037
focus	KLRG1	328	NA	NA	2.5038		focus	KLRG1	480	NA	NA	4.5039		focus	NKp30	540	1020	270	3.5038
focus	KLRG1	370	NA	NA	2.5039		focus	KLRG1	591	NA	NA	4.504		focus	NKp30	231	1020	270	3.5039
focus	KLRG1	320	NA	NA	2.504		focus	KLRG1	546	NA	NA	4.5041		focus	NKp30	397	1020	270	3.504
focus	KLRG1	329	NA	NA	2.5041		focus	KLRG1	624	NA	NA	4.5042		focus	NKp30	282	1020	270	3.5041
focus	KLRG1	321	NA	NA	2.5042		focus	KLRG1	455	NA	NA	4.5043		focus	NKp30	250	1020	270	3.5042
focus	KLRG1	341	NA	NA	2.5043		focus	KLRG1	518	NA	NA	4.5044		focus	NKp30	272	1020	270	3.5043
focus	KLRG1	349	NA	NA	2.5044		focus	KLRG1	672	NA	NA	4.5045		focus	NKp30	312	1020	270	3.5044
focus	KLRG1	340	NA	NA	2.5045		focus	KLRG1	356	NA	NA	4.5046		focus	NKp30	410	1020	270	3.5045
focus	KLRG1	346	NA	NA	2.5046		focus	KLRG1	598	NA	NA	4.5047		focus	NKp30	226	1020	270	3.5046
focus	KLRG1	280	NA	NA	2.5047		focus	KLRG1	410	NA	NA	4.5048		focus	NKp30	257	1020	270	3.5047
focus	KLRG1	379	NA	NA	2.5048		focus	KLRG1	342	NA	NA	4.5049		focus	NKp30	294	1020	270	3.5048
focus	KLRG1	368	NA	NA	2.5049		focus	KLRG1	624	NA	NA	4.505		focus	NKp30	337	1020	270	3.5049
focus	KLRG1	289	NA	NA	2.505		focus	KLRG1	552	NA	NA	4.5051		focus	NKp30	173	1020	270	3.505
focus	KLRG1	352	NA	NA	2.5051		focus	KLRG1	403	NA	NA	4.5052		focus	NKp30	277	1020	270	3.5051
focus	KLRG1	301	NA	NA	2.5052		focus	KLRG1	501	NA	NA	4.5053		focus	NKp30	279	1020	270	3.5052
focus	KLRG1	290	NA	NA	2.5053		focus	KLRG1	412	NA	NA	4.5054		focus	NKp30	319	1020	270	3.5053
focus	KLRG1	335	NA	NA	2.5054		focus	KLRG1	633	NA	NA	4.5055		focus	NKp30	350	1020	270	3.5054
focus	KLRG1	312	NA	NA	2.5055		focus	KLRG1	526	NA	NA	4.5056		focus	NKp30	250	1020	270	3.5055
focus	KLRG1	310	NA	NA	2.5056		focus	KLRG1	541	NA	NA	4.5057		focus	NKp30	258	1020	270	3.5056
focus	KLRG1	313	NA	NA	2.5057		focus	KLRG1	318	NA	NA	4.5058		focus	NKp30	275	1020	270	3.5057
focus	KLRG1	315	NA	NA	2.5058		focus	KLRG1	307	NA	NA	4.5059		focus	NKp30	203	1020	270	3.5058
focus	KLRG1	299	NA	NA	2.5059		focus	KLRG1	450	NA	NA	4.506		focus	NKp30	344	1020	270	3.5059
focus	KLRG1	317	NA	NA	2.506		focus	KLRG1	475	NA	NA	4.5061		focus	NKp30	270	1020	270	3.506
focus	KLRG1	293	NA	NA	2.5061		focus	KLRG1	310	NA	NA	4.5062		focus	NKp30	426	1020	270	3.5061
focus	KLRG1	332	NA	NA	2.5062		focus	KLRG1	334	NA	NA	4.5063		focus	NKp30	348	1020	270	3.5062
focus	KLRG1	319	NA	NA	2.5063		focus	KLRG1	588	NA	NA	4.5064		focus	NKp30	224	1020	270	3.5063
focus	KLRG1	348	NA	NA	2.5064		focus	KLRG1	327	NA	NA	4.5065		focus	NKp30	211	1020	270	3.5064
focus	KLRG1	291	NA	NA	2.5065		focus	KLRG1	520	NA	NA	4.5066		focus	NKp30	254	1020	270	3.5065
focus	KLRG1	316	NA	NA	2.5066		focus	KLRG1	594	NA	NA	4.5067		focus	NKp30	205	1020	270	3.5066
focus	KLRG1	310	NA	NA	2.5067		focus	KLRG1	292	NA	NA	4.5068		focus	NKp30	335	1020	270	3.5067
focus	KLRG1	298	NA	NA	2.5068		focus	KLRG1	270	NA	NA	4.5069		focus	NKp30	206	1020	270	3.5068
focus	KLRG1	285	NA	NA	2.5069		focus	KLRG1	495	NA	NA	4.507		focus	NKp30	452	1020	270	3.5069
focus	KLRG1	298	NA	NA	2.507		focus	KLRG1	564	NA	NA	4.5071		focus	NKp30	285	1020	270	3.507
focus	KLRG1	308	NA	NA	2.5071		focus	KLRG1	296	NA	NA	4.5072		focus	NKp30	177	1020	270	3.5071
focus	KLRG1	324	NA	NA	2.5072		focus	KLRG1	278	NA	NA	4.5073		focus	NKp30	202	1020	270	3.5072
focus	KLRG1	322	NA	NA	2.5073		focus	KLRG1	616	NA	NA	4.5074		focus	NKp30	294	1020	270	3.5073
focus	KLRG1	334	NA	NA	2.5074		focus	KLRG1	590	NA	NA	4.5075		focus	NKp30	326	1020	270	3.5074
focus	KLRG1	312	NA	NA	2.5075		focus	KLRG1	563	NA	NA	4.5076		focus	NKp30	153	1020	270	3.5075
focus	KLRG1	294	NA	NA	2.5076		focus	KLRG1	466	NA	NA	4.5077		focus	NKp30	237	1020	270	3.5076
focus	KLRG1	311	NA	NA	2.5077		focus	KLRG1	611	NA	NA	4.5078		focus	NKp30	358	1020	270	3.5077
focus	KLRG1	344	NA	NA	2.5078		focus	KLRG1	561	NA	NA	4.5079		focus	NKp30	211	1020	270	3.5078
focus	KLRG1	373	NA	NA	2.5079		focus	KLRG1	290	NA	NA	4.508		focus	NKp30	328	1020	270	3.5079
focus	KLRG1	301	NA	NA	2.508		focus	KLRG1	282	NA	NA	4.5081		focus	NKp30	259	1020	270	3.508
focus	KLRG1	289	NA	NA	2.5081		focus	KLRG1	681	NA	NA	4.5082		focus	NKp30	373	1020	270	3.5081
focus	KLRG1	290	NA	NA	2.5082		focus	KLRG1	324	NA	NA	4.5083		focus	NKp30	282	1020	270	3.5082
focus	KLRG1	361	NA	NA	2.5083		focus	KLRG1	715	NA	NA	4.5084		focus	NKp30	278	1020	270	3.5083
focus	KLRG1	356	NA	NA	2.5084		focus	KLRG1	277	NA	NA	4.5085		focus	NKp30	298	1020	270	3.5084
focus	KLRG1	327	NA	NA	2.5085		focus	KLRG1	488	NA	NA	4.5086		focus	NKp30	301	1020	270	3.5085
focus	KLRG1	273	NA	NA	2.5086		focus	KLRG1	630	NA	NA	4.5087		focus	NKp30	358	1020	270	3.5086
focus	KLRG1	344	NA	NA	2.5087		focus	KLRG1	634	NA	NA	4.5088		focus	NKp30	251	1020	270	3.5087
focus	KLRG1	324	NA	NA	2.5088		focus	KLRG1	492	NA	NA	4.5089		focus	NKp30	242	1020	270	3.5088
focus	KLRG1	297	NA	NA	2.5089		focus	KLRG1	591	NA	NA	4.509		focus	NKp30	227	1020	270	3.5089
focus	KLRG1	306	NA	NA	2.509		focus	KLRG1	543	NA	NA	4.5091		focus	NKp30	333	1020	270	3.509
focus	KLRG1	303	NA	NA	2.5091		focus	KLRG1	604	NA	NA	4.5092		focus	NKp30	409	1020	270	3.5091
focus	KLRG1	317	NA	NA	2.5092		focus	KLRG1	602	NA	NA	4.5093		focus	NKp30	420	1020	270	3.5092
focus	KLRG1	344	NA	NA	2.5093		focus	KLRG1	466	NA	NA	4.5094		focus	NKp30	319	1020	270	3.5093
focus	KLRG1	271	NA	NA	2.5094		focus	KLRG1	528	NA	NA	4.5095		focus	NKp30	256	1020	270	3.5094
focus	KLRG1	287	NA	NA	2.5095		focus	KLRG1	271	NA	NA	4.5096		focus	NKp30	313	1020	270	3.5095
focus	KLRG1	318	NA	NA	2.5096		focus	KLRG1	340	NA	NA	4.5097		focus	NKp30	268	1020	270	3.5096
focus	KLRG1	299	NA	NA	2.5097		focus	KLRG1	451	NA	NA	4.5098		focus	NKp30	357	1020	270	3.5097
focus	KLRG1	334	NA	NA	2.5098		focus	KLRG1	641	NA	NA	4.5099		focus	NKp30	236	1020	270	3.5098
focus	KLRG1	333	NA	NA	2.5099		focus	KLRG1	299	NA	NA	4.51		focus	NKp30	232	1020	270	3.5099
focus	KLRG1	329	NA	NA	2.51		focus	KLRG1	267	NA	NA	4.5101		focus	NKp30	397	1020	270	3.51
focus	KLRG1	316	NA	NA	2.5101		focus	KLRG1	331	NA	NA	4.5102		focus	NKp30	360	1020	270	3.5101
focus	KLRG1	345	NA	NA	2.5102		focus	KLRG1	561	NA	NA	4.5103		focus	NKp30	330	1020	270	3.5102
focus	KLRG1	300	NA	NA	2.5103		focus	KLRG1	621	NA	NA	4.5104		focus	NKp30	272	1020	270	3.5103
focus	KLRG1	334	NA	NA	2.5104		focus	KLRG1	366	NA	NA	4.5105		focus	NKp30	325	1020	270	3.5104
focus	KLRG1	356	NA	NA	2.5105		focus	KLRG1	539	NA	NA	4.5106		focus	NKp30	284	1020	270	3.5105
focus	KLRG1	267	NA	NA	2.5106		focus	KLRG1	485	NA	NA	4.5107		focus	NKp30	366	1020	270	3.5106
focus	KLRG1	317	NA	NA	2.5107		focus	KLRG1	664	NA	NA	4.5108		focus	NKp30	273	1020	270	3.5107
focus	KLRG1	330	NA	NA	2.5108		focus	KLRG1	511	NA	NA	4.5109		focus	NKp30	214	1020	270	3.5108
focus	KLRG1	303	NA	NA	2.5109		focus	KLRG1	686	NA	NA	4.511		focus	NKp30	308	1020	270	3.5109
focus	KLRG1	329	NA	NA	2.511		focus	KLRG1	317	NA	NA	4.5111		focus	NKp30	317	1020	270	3.511
focus	KLRG1	331	NA	NA	2.5111		focus	KLRG1	550	NA	NA	4.5112		focus	NKp30	236	1020	270	3.5111
focus	KLRG1	272	NA	NA	2.5112		focus	KLRG1	524	NA	NA	4.5113		focus	NKp30	437	1020	270	3.5112
focus	KLRG1	325	NA	NA	2.5113		focus	KLRG1	595	NA	NA	4.5114		focus	NKp30	441	1020	270	3.5113
focus	KLRG1	316	NA	NA	2.5114		focus	KLRG1	631	NA	NA	4.5115		focus	NKp30	350	1020	270	3.5114
focus	KLRG1	315	NA	NA	2.5115		focus	KLRG1	518	NA	NA	4.5116		focus	NKp30	378	1020	270	3.5115
focus	KLRG1	267	NA	NA	2.5116		focus	KLRG1	584	NA	NA	4.5117		focus	NKp30	281	1020	270	3.5116
focus	KLRG1	311	NA	NA	2.5117		focus	KLRG1	525	NA	NA	4.5118		focus	NKp30	229	1020	270	3.5117
focus	KLRG1	284	NA	NA	2.5118		focus	KLRG1	586	NA	NA	4.5119		focus	NKp30	272	1020	270	3.5118
focus	KLRG1	337	NA	NA	2.5119		focus	KLRG1	658	NA	NA	4.512		focus	NKp30	339	1020	270	3.5119
focus	KLRG1	363	NA	NA	2.512		focus	KLRG1	318	NA	NA	4.5121		focus	NKp30	283	1020	270	3.512
focus	KLRG1	326	NA	NA	2.5121		focus	KLRG1	287	NA	NA	4.5122		focus	NKp30	458	1020	270	3.5121
focus	KLRG1	281	NA	NA	2.5122		focus	KLRG1	634	NA	NA	4.5123		focus	NKp30	290	1020	270	3.5122
focus	KLRG1	284	NA	NA	2.5123		focus	KLRG1	690	NA	NA	4.5124		focus	NKp30	177	1020	270	3.5123
focus	KLRG1	297	NA	NA	2.5124		focus	KLRG1	650	NA	NA	4.5125		focus	NKp30	349	1020	270	3.5124
focus	KLRG1	331	NA	NA	2.5125		focus	KLRG1	643	NA	NA	4.5126		focus	NKp30	250	1020	270	3.5125
focus	KLRG1	319	NA	NA	2.5126		focus	KLRG1	696	NA	NA	4.5127		focus	NKp30	389	1020	270	3.5126
focus	KLRG1	311	NA	NA	2.5127		focus	KLRG1	547	NA	NA	4.5128		focus	NKp30	355	1020	270	3.5127
focus	KLRG1	311	NA	NA	2.5128		focus	KLRG1	574	NA	NA	4.5129		focus	NKp30	349	1020	270	3.5128
focus	KLRG1	284	NA	NA	2.5129		focus	KLRG1	601	NA	NA	4.513		focus	NKp30	287	1020	270	3.5129
focus	KLRG1	348	NA	NA	2.513		focus	KLRG1	488	NA	NA	4.5131		focus	NKp30	189	1020	270	3.513
focus	KLRG1	319	NA	NA	2.5131		focus	KLRG1	114	NA	NA	4.5132		focus	NKp30	344	1020	270	3.5131
focus	KLRG1	225	NA	NA	2.5132		focus	KLRG1	276	NA	NA	4.5133		focus	NKp30	234	1020	270	3.5132
focus	KLRG1	312	NA	NA	2.5133		focus	KLRG1	571	NA	NA	4.5134		focus	NKp30	354	1020	270	3.5133
focus	KLRG1	332	NA	NA	2.5134		focus	KLRG1	590	NA	NA	4.5135		focus	NKp30	210	1020	270	3.5134
focus	KLRG1	301	NA	NA	2.5135		focus	KLRG1	280	NA	NA	4.5136		focus	NKp30	402	1020	270	3.5135
focus	KLRG1	298	NA	NA	2.5136		focus	KLRG1	628	NA	NA	4.5137		focus	NKp30	348	1020	270	3.5136
focus	KLRG1	279	NA	NA	2.5137		focus	KLRG1	566	NA	NA	4.5138		focus	NKp30	247	1020	270	3.5137
focus	KLRG1	266	NA	NA	2.5138		focus	KLRG1	553	NA	NA	4.5139		focus	NKp30	278	1020	270	3.5138
focus	KLRG1	297	NA	NA	2.5139		focus	KLRG1	431	NA	NA	4.514		focus	NKp30	298	1020	270	3.5139
focus	KLRG1	308	NA	NA	2.514		focus	KLRG1	612	NA	NA	4.5141		focus	NKp30	205	1020	270	3.514
focus	KLRG1	328	NA	NA	2.5141		focus	KLRG1	303	NA	NA	4.5142		focus	NKp30	235	1020	270	3.5141
focus	KLRG1	298	NA	NA	2.5142		focus	KLRG1	242	NA	NA	4.5143		focus	NKp30	324	1020	270	3.5142
focus	KLRG1	312	NA	NA	2.5143		focus	KLRG1	479	NA	NA	4.5144		focus	NKp30	342	1020	270	3.5143
focus	KLRG1	305	NA	NA	2.5144		focus	KLRG1	438	NA	NA	4.5145		focus	NKp30	335	1020	270	3.5144
focus	KLRG1	363	NA	NA	2.5145		focus	KLRG1	597	NA	NA	4.5146		focus	NKp30	193	1020	270	3.5145
focus	KLRG1	330	NA	NA	2.5146		focus	KLRG1	594	NA	NA	4.5147		focus	NKp30	245	1020	270	3.5146
focus	KLRG1	275	NA	NA	2.5147		focus	KLRG1	588	NA	NA	4.5148		focus	NKp30	275	1020	270	3.5147
focus	KLRG1	280	NA	NA	2.5148		focus	KLRG1	573	NA	NA	4.5149		focus	NKp30	472	1020	270	3.5148
focus	KLRG1	294	NA	NA	2.5149		focus	KLRG1	280	NA	NA	4.515		focus	NKp30	421	1020	270	3.5149
focus	KLRG1	322	NA	NA	2.515		focus	KLRG1	685	NA	NA	4.5151		focus	NKp30	368	1020	270	3.515
focus	KLRG1	343	NA	NA	2.5151		focus	KLRG1	565	NA	NA	4.5152		focus	NKp30	234	1020	270	3.5151
focus	KLRG1	335	NA	NA	2.5152		focus	KLRG1	542	NA	NA	4.5153		focus	NKp30	511	1020	270	3.5152
focus	KLRG1	311	NA	NA	2.5153		focus	KLRG1	531	NA	NA	4.5154		focus	NKp30	234	1020	270	3.5153
focus	KLRG1	313	NA	NA	2.5154		focus	KLRG1	657	NA	NA	4.5155		focus	NKp30	388	1020	270	3.5154
focus	KLRG1	351	NA	NA	2.5155		focus	KLRG1	511	NA	NA	4.5156		focus	NKp30	292	1020	270	3.5155
focus	KLRG1	329	NA	NA	2.5156		focus	KLRG1	318	NA	NA	4.5157		focus	NKp30	232	1020	270	3.5156
focus	KLRG1	310	NA	NA	2.5157		focus	KLRG1	496	NA	NA	4.5158		focus	NKp30	366	1020	270	3.5157
focus	KLRG1	298	NA	NA	2.5158		focus	KLRG1	543	NA	NA	4.5159		focus	NKp30	312	1020	270	3.5158
focus	KLRG1	299	NA	NA	2.5159		focus	KLRG1	491	NA	NA	4.516		focus	NKp30	316	1020	270	3.5159
focus	KLRG1	344	NA	NA	2.516		focus	KLRG1	506	NA	NA	4.5161		focus	NKp30	306	1020	270	3.516
focus	KLRG1	288	NA	NA	2.5161		focus	KLRG1	289	NA	NA	4.5162		focus	NKp30	316	1020	270	3.5161
focus	KLRG1	359	NA	NA	2.5162		focus	KLRG1	608	NA	NA	4.5163		focus	NKp30	325	1020	270	3.5162
focus	KLRG1	309	NA	NA	2.5163		focus	KLRG1	475	NA	NA	4.5164		focus	NKp30	272	1020	270	3.5163
focus	KLRG1	314	NA	NA	2.5164		focus	KLRG1	602	NA	NA	4.5165		focus	NKp30	462	1020	270	3.5164
focus	KLRG1	306	NA	NA	2.5165		focus	KLRG1	585	NA	NA	4.5166		focus	NKp30	302	1020	270	3.5165
focus	KLRG1	334	NA	NA	2.5166		focus	KLRG1	612	NA	NA	4.5167		focus	NKp30	208	1020	270	3.5166
focus	KLRG1	300	NA	NA	2.5167		focus	KLRG1	316	NA	NA	4.5168		focus	NKp30	191	1020	270	3.5167
focus	KLRG1	312	NA	NA	2.5168		focus	KLRG1	480	NA	NA	4.5169		focus	NKp30	264	1020	270	3.5168
focus	KLRG1	294	NA	NA	2.5169		focus	KLRG1	572	NA	NA	4.517		focus	NKp30	244	1020	270	3.5169
focus	KLRG1	330	NA	NA	2.517		focus	KLRG1	218	NA	NA	4.5171		focus	NKp30	417	1020	270	3.517
focus	KLRG1	352	NA	NA	2.5171		focus	KLRG1	510	NA	NA	4.5172		focus	NKp30	265	1020	270	3.5171
focus	KLRG1	329	NA	NA	2.5172		focus	KLRG1	288	NA	NA	4.5173		focus	NKp30	377	1020	270	3.5172
focus	KLRG1	295	NA	NA	2.5173		focus	KLRG1	177	NA	NA	4.5174		focus	NKp30	269	1020	270	3.5173
focus	KLRG1	315	NA	NA	2.5174		focus	KLRG1	468	NA	NA	4.5175		focus	NKp30	331	1020	270	3.5174
focus	KLRG1	353	NA	NA	2.5175		focus	KLRG1	587	NA	NA	4.5176		focus	NKp30	249	1020	270	3.5175
focus	KLRG1	339	NA	NA	2.5176		focus	KLRG1	462	NA	NA	4.5177		focus	NKp30	204	1020	270	3.5176
focus	KLRG1	337	NA	NA	2.5177		focus	KLRG1	637	NA	NA	4.5178		focus	NKp30	225	1020	270	3.5177
focus	KLRG1	366	NA	NA	2.5178		focus	KLRG1	545	NA	NA	4.5179		focus	NKp30	463	1020	270	3.5178
focus	KLRG1	329	NA	NA	2.5179		focus	KLRG1	379	NA	NA	4.518		focus	NKp30	260	1020	270	3.5179
focus	KLRG1	282	NA	NA	2.518		focus	KLRG1	659	NA	NA	4.5181		focus	NKp30	328	1020	270	3.518
focus	KLRG1	321	NA	NA	2.5181		focus	KLRG1	581	NA	NA	4.5182		focus	NKp30	281	1020	270	3.5181
focus	KLRG1	349	NA	NA	2.5182		focus	KLRG1	522	NA	NA	4.5183		focus	NKp30	253	1020	270	3.5182
focus	KLRG1	307	NA	NA	2.5183		focus	KLRG1	434	NA	NA	4.5184		focus	NKp30	206	1020	270	3.5183
focus	KLRG1	309	NA	NA	2.5184		focus	KLRG1	574	NA	NA	4.5185		focus	NKp30	327	1020	270	3.5184
focus	KLRG1	348	NA	NA	2.5185		focus	KLRG1	650	NA	NA	4.5186		focus	NKp30	231	1020	270	3.5185
focus	KLRG1	310	NA	NA	2.5186		focus	KLRG1	552	NA	NA	4.5187		focus	NKp30	257	1020	270	3.5186
focus	KLRG1	336	NA	NA	2.5187		focus	KLRG1	279	NA	NA	4.5188		focus	NKp30	244	1020	270	3.5187
focus	KLRG1	324	NA	NA	2.5188		focus	KLRG1	304	NA	NA	4.5189		focus	NKp30	454	1020	270	3.5188
focus	KLRG1	319	NA	NA	2.5189		focus	KLRG1	494	NA	NA	4.519		focus	NKp30	292	1020	270	3.5189
focus	KLRG1	330	NA	NA	2.519		focus	KLRG1	495	NA	NA	4.5191		focus	NKp30	341	1020	270	3.519
focus	KLRG1	276	NA	NA	2.5191		focus	KLRG1	483	NA	NA	4.5192		focus	NKp30	198	1020	270	3.5191
focus	KLRG1	326	NA	NA	2.5192		focus	KLRG1	606	NA	NA	4.5193		focus	NKp30	262	1020	270	3.5192
focus	KLRG1	422	NA	NA	2.5193		focus	KLRG1	279	NA	NA	4.5194		focus	NKp30	172	1020	270	3.5193
focus	KLRG1	351	NA	NA	2.5194		focus	KLRG1	554	NA	NA	4.5195		focus	NKp30	243	1020	270	3.5194
focus	KLRG1	272	NA	NA	2.5195		focus	KLRG1	523	NA	NA	4.5196		focus	NKp30	316	1020	270	3.5195
focus	KLRG1	280	NA	NA	2.5196		focus	KLRG1	617	NA	NA	4.5197		focus	NKp30	346	1020	270	3.5196
focus	KLRG1	320	NA	NA	2.5197		focus	KLRG1	616	NA	NA	4.5198		focus	NKp30	241	1020	270	3.5197
focus	KLRG1	366	NA	NA	2.5198		focus	KLRG1	614	NA	NA	4.5199		focus	NKp30	313	1020	270	3.5198
focus	KLRG1	330	NA	NA	2.5199		focus	KLRG1	671	NA	NA	4.52		focus	NKp30	355	1020	270	3.5199
focus	KLRG1	319	NA	NA	2.52		focus	KLRG1	524	NA	NA	4.5201		focus	NKp30	330	1020	270	3.52
focus	KLRG1	291	NA	NA	2.5201		focus	KLRG1	561	NA	NA	4.5202		focus	NKp30	279	1020	270	3.5201
focus	KLRG1	325	NA	NA	2.5202		focus	KLRG1	393	NA	NA	4.5203		focus	NKp30	296	1020	270	3.5202
focus	KLRG1	280	NA	NA	2.5203		focus	KLRG1	684	NA	NA	4.5204		focus	NKp30	199	1020	270	3.5203
focus	KLRG1	335	NA	NA	2.5204		focus	KLRG1	250	NA	NA	4.5205		focus	NKp30	302	1020	270	3.5204
focus	KLRG1	310	NA	NA	2.5205		focus	KLRG1	679	NA	NA	4.5206		focus	NKp30	237	1020	270	3.5205
focus	KLRG1	305	NA	NA	2.5206		focus	KLRG1	482	NA	NA	4.5207		focus	NKp30	357	1020	270	3.5206
focus	KLRG1	270	NA	NA	2.5207		focus	KLRG1	522	NA	NA	4.5208		focus	NKp30	227	1020	270	3.5207
focus	KLRG1	340	NA	NA	2.5208		focus	KLRG1	539	NA	NA	4.5209		focus	NKp30	261	1020	270	3.5208
focus	KLRG1	273	NA	NA	2.5209		focus	KLRG1	526	NA	NA	4.521		focus	NKp30	301	1020	270	3.5209
focus	KLRG1	315	NA	NA	2.521		focus	KLRG1	525	NA	NA	4.5211		focus	NKp30	308	1020	270	3.521
focus	KLRG1	320	NA	NA	2.5211		focus	KLRG1	401	NA	NA	4.5212		focus	NKp30	370	1020	270	3.5211
focus	KLRG1	353	NA	NA	2.5212		focus	KLRG1	523	NA	NA	4.5213		focus	NKp30	228	1020	270	3.5212
focus	KLRG1	352	NA	NA	2.5213		focus	KLRG1	536	NA	NA	4.5214		focus	NKp30	361	1020	270	3.5213
focus	KLRG1	286	NA	NA	2.5214		focus	KLRG1	518	NA	NA	4.5215		focus	NKp30	396	1020	270	3.5214
focus	KLRG1	315	NA	NA	2.5215		focus	KLRG1	604	NA	NA	4.5216		focus	NKp30	417	1020	270	3.5215
focus	KLRG1	316	NA	NA	2.5216		focus	KLRG1	572	NA	NA	4.5217		focus	NKp30	413	1020	270	3.5216
focus	KLRG1	344	NA	NA	2.5217		focus	KLRG1	592	NA	NA	4.5218		focus	NKp30	294	1020	270	3.5217
focus	KLRG1	289	NA	NA	2.5218		focus	KLRG1	556	NA	NA	4.5219		focus	NKp30	387	1020	270	3.5218
focus	KLRG1	294	NA	NA	2.5219		focus	KLRG1	567	NA	NA	4.522		focus	NKp30	267	1020	270	3.5219
focus	KLRG1	375	NA	NA	2.522		focus	KLRG1	545	NA	NA	4.5221		focus	NKp30	404	1020	270	3.522
focus	KLRG1	346	NA	NA	2.5221		focus	KLRG1	564	NA	NA	4.5222		focus	NKp30	296	1020	270	3.5221
focus	KLRG1	311	NA	NA	2.5222		focus	KLRG1	615	NA	NA	4.5223		focus	NKp30	339	1020	270	3.5222
focus	KLRG1	322	NA	NA	2.5223		focus	KLRG1	509	NA	NA	4.5224		focus	NKp30	422	1020	270	3.5223
focus	KLRG1	293	NA	NA	2.5224		focus	KLRG1	447	NA	NA	4.5225		focus	NKp30	322	1020	270	3.5224
focus	KLRG1	274	NA	NA	2.5225		focus	KLRG1	585	NA	NA	4.5226		focus	NKp30	223	1020	270	3.5225
focus	KLRG1	344	NA	NA	2.5226		focus	KLRG1	609	NA	NA	4.5227		focus	NKp30	252	1020	270	3.5226
focus	KLRG1	273	NA	NA	2.5227		focus	KLRG1	570	NA	NA	4.5228		focus	NKp30	266	1020	270	3.5227
focus	KLRG1	274	NA	NA	2.5228		focus	KLRG1	158	NA	NA	4.5229		focus	NKp30	477	1020	270	3.5228
focus	KLRG1	349	NA	NA	2.5229		focus	KLRG1	534	NA	NA	4.523		focus	NKp30	197	1020	270	3.5229
focus	KLRG1	351	NA	NA	2.523		focus	KLRG1	500	NA	NA	4.5231		focus	NKp30	251	1020	270	3.523
focus	KLRG1	316	NA	NA	2.5231		focus	KLRG1	406	NA	NA	4.5232		focus	NKp30	316	1020	270	3.5231
focus	KLRG1	300	NA	NA	2.5232		focus	KLRG1	466	NA	NA	4.5233		focus	NKp30	215	1020	270	3.5232
focus	KLRG1	335	NA	NA	2.5233		focus	KLRG1	291	NA	NA	4.5234		focus	NKp30	341	1020	270	3.5233
focus	KLRG1	344	NA	NA	2.5234		focus	KLRG1	276	NA	NA	4.5235		focus	NKp30	455	1020	270	3.5234
focus	KLRG1	310	NA	NA	2.5235		focus	KLRG1	283	NA	NA	4.5236		focus	NKp30	272	1020	270	3.5235
focus	KLRG1	372	NA	NA	2.5236		focus	KLRG1	614	NA	NA	4.5237		focus	NKp30	348	1020	270	3.5236
focus	KLRG1	288	NA	NA	2.5237		focus	KLRG1	539	NA	NA	4.5238		focus	NKp30	251	1020	270	3.5237
focus	KLRG1	341	NA	NA	2.5238		focus	KLRG1	395	NA	NA	4.5239		focus	NKp30	134	1020	270	3.5238
focus	KLRG1	321	NA	NA	2.5239		focus	KLRG1	573	NA	NA	4.524		focus	NKp30	437	1020	270	3.5239
focus	KLRG1	231	NA	NA	2.524		focus	KLRG1	559	NA	NA	4.5241		focus	NKp30	435	1020	270	3.524
focus	KLRG1	317	NA	NA	2.5241		focus	KLRG1	535	NA	NA	4.5242		focus	NKp30	361	1020	270	3.5241
focus	KLRG1	323	NA	NA	2.5242		focus	KLRG1	269	NA	NA	4.5243		focus	NKp30	461	1020	270	3.5242
focus	KLRG1	310	NA	NA	2.5243		focus	KLRG1	664	NA	NA	4.5244		focus	NKp30	303	1020	270	3.5243
focus	KLRG1	365	NA	NA	2.5244		focus	KLRG1	483	NA	NA	4.5245		focus	NKp30	365	1020	270	3.5244
focus	KLRG1	322	NA	NA	2.5245		focus	KLRG1	629	NA	NA	4.5246		focus	NKp30	451	1020	270	3.5245
focus	KLRG1	293	NA	NA	2.5246		focus	KLRG1	695	NA	NA	4.5247		focus	NKp30	261	1020	270	3.5246
focus	KLRG1	268	NA	NA	2.5247		focus	KLRG1	589	NA	NA	4.5248		focus	NKp30	202	1020	270	3.5247
focus	KLRG1	302	NA	NA	2.5248		focus	KLRG1	282	NA	NA	4.5249		focus	NKp30	286	1020	270	3.5248
focus	KLRG1	307	NA	NA	2.5249		focus	KLRG1	300	NA	NA	4.525		focus	NKp30	310	1020	270	3.5249
focus	KLRG1	310	NA	NA	2.525		focus	KLRG1	514	NA	NA	4.5251		focus	NKp30	384	1020	270	3.525
focus	KLRG1	358	NA	NA	2.5251		focus	KLRG1	339	NA	NA	4.5252		focus	NKp30	166	1020	270	3.5251
focus	KLRG1	311	NA	NA	2.5252		focus	KLRG1	470	NA	NA	4.5253		focus	NKp30	242	1020	270	3.5252
focus	KLRG1	347	NA	NA	2.5253		focus	KLRG1	698	NA	NA	4.5254		focus	NKp30	320	1020	270	3.5253
focus	KLRG1	324	NA	NA	2.5254		focus	KLRG1	595	NA	NA	4.5255		focus	NKp30	298	1020	270	3.5254
focus	KLRG1	286	NA	NA	2.5255		focus	KLRG1	560	NA	NA	4.5256		focus	NKp30	473	1020	270	3.5255
focus	KLRG1	300	NA	NA	2.5256		focus	KLRG1	503	NA	NA	4.5257		focus	NKp30	302	1020	270	3.5256
focus	KLRG1	327	NA	NA	2.5257		focus	KLRG1	293	NA	NA	4.5258		focus	NKp30	367	1020	270	3.5257
focus	KLRG1	299	NA	NA	2.5258		focus	KLRG1	555	NA	NA	4.5259		focus	NKp30	234	1020	270	3.5258
focus	KLRG1	315	NA	NA	2.5259		focus	KLRG1	495	NA	NA	4.526		focus	NKp30	181	1020	270	3.5259
focus	KLRG1	272	NA	NA	2.526		focus	KLRG1	315	NA	NA	4.5261		focus	NKp30	271	1020	270	3.526
focus	KLRG1	294	NA	NA	2.5261		focus	KLRG1	581	NA	NA	4.5262		focus	NKp30	342	1020	270	3.5261
focus	KLRG1	323	NA	NA	2.5262		focus	KLRG1	601	NA	NA	4.5263		focus	NKp30	311	1020	270	3.5262
focus	KLRG1	281	NA	NA	2.5263		focus	KLRG1	560	NA	NA	4.5264		focus	NKp30	278	1020	270	3.5263
focus	KLRG1	328	NA	NA	2.5264		focus	KLRG1	286	NA	NA	4.5265		focus	NKp30	414	1020	270	3.5264
focus	KLRG1	319	NA	NA	2.5265		focus	KLRG1	495	NA	NA	4.5266		focus	NKp30	360	1020	270	3.5265
focus	KLRG1	335	NA	NA	2.5266		focus	KLRG1	546	NA	NA	4.5267		focus	NKp30	252	1020	270	3.5266
focus	KLRG1	315	NA	NA	2.5267		focus	KLRG1	496	NA	NA	4.5268		focus	NKp30	392	1020	270	3.5267
focus	KLRG1	300	NA	NA	2.5268		focus	KLRG1	528	NA	NA	4.5269		focus	NKp30	281	1020	270	3.5268
focus	KLRG1	290	NA	NA	2.5269		focus	KLRG1	630	NA	NA	4.527		focus	NKp30	352	1020	270	3.5269
focus	KLRG1	313	NA	NA	2.527		focus	KLRG1	588	NA	NA	4.5271		focus	NKp30	586	1020	270	3.527
focus	KLRG1	284	NA	NA	2.5271		focus	KLRG1	556	NA	NA	4.5272		focus	NKp30	293	1020	270	3.5271
focus	KLRG1	301	NA	NA	2.5272		focus	KLRG1	296	NA	NA	4.5273		focus	NKp30	309	1020	270	3.5272
focus	KLRG1	296	NA	NA	2.5273		focus	KLRG1	512	NA	NA	4.5274		focus	NKp30	299	1020	270	3.5273
focus	KLRG1	342	NA	NA	2.5274		focus	KLRG1	472	NA	NA	4.5275		focus	NKp30	455	1020	270	3.5274
focus	KLRG1	325	NA	NA	2.5275		focus	KLRG1	346	NA	NA	4.5276		focus	NKp30	286	1020	270	3.5275
focus	KLRG1	307	NA	NA	2.5276		focus	KLRG1	545	NA	NA	4.5277		focus	NKp30	305	1020	270	3.5276
focus	KLRG1	292	NA	NA	2.5277		focus	KLRG1	365	NA	NA	4.5278		focus	NKp30	355	1020	270	3.5277
focus	KLRG1	316	NA	NA	2.5278		focus	KLRG1	302	NA	NA	4.5279		focus	NKp30	235	1020	270	3.5278
focus	KLRG1	326	NA	NA	2.5279		focus	KLRG1	552	NA	NA	4.528		focus	NKp30	270	1020	270	3.5279
focus	KLRG1	314	NA	NA	2.528		focus	KLRG1	484	NA	NA	4.5281		focus	NKp30	443	1020	270	3.528
focus	KLRG1	351	NA	NA	2.5281		focus	KLRG1	528	NA	NA	4.5282		focus	NKp30	246	1020	270	3.5281
focus	KLRG1	328	NA	NA	2.5282		focus	KLRG1	565	NA	NA	4.5283		focus	NKp30	232	1020	270	3.5282
focus	KLRG1	293	NA	NA	2.5283		focus	KLRG1	296	NA	NA	4.5284		focus	NKp30	234	1020	270	3.5283
focus	KLRG1	295	NA	NA	2.5284		focus	KLRG1	470	NA	NA	4.5285		focus	NKp30	309	1020	270	3.5284
focus	KLRG1	342	NA	NA	2.5285		focus	KLRG1	300	NA	NA	4.5286		focus	NKp30	308	1020	270	3.5285
focus	KLRG1	324	NA	NA	2.5286		focus	KLRG1	492	NA	NA	4.5287		focus	NKp30	237	1020	270	3.5286
focus	KLRG1	299	NA	NA	2.5287		focus	KLRG1	482	NA	NA	4.5288		focus	NKp30	242	1020	270	3.5287
focus	KLRG1	351	NA	NA	2.5288		focus	KLRG1	456	NA	NA	4.5289		focus	NKp30	307	1020	270	3.5288
focus	KLRG1	347	NA	NA	2.5289		focus	KLRG1	439	NA	NA	4.529		focus	NKp30	274	1020	270	3.5289
focus	KLRG1	333	NA	NA	2.529		focus	KLRG1	444	NA	NA	4.5291		focus	NKp30	453	1020	270	3.529
focus	KLRG1	323	NA	NA	2.5291		focus	KLRG1	456	NA	NA	4.5292		focus	NKp30	439	1020	270	3.5291
focus	KLRG1	297	NA	NA	2.5292		focus	KLRG1	528	NA	NA	4.5293		focus	NKp30	305	1020	270	3.5292
focus	KLRG1	340	NA	NA	2.5293		focus	KLRG1	461	NA	NA	4.5294		focus	NKp30	348	1020	270	3.5293
focus	KLRG1	349	NA	NA	2.5294		focus	KLRG1	571	NA	NA	4.5295		focus	NKp30	367	1020	270	3.5294
focus	KLRG1	364	NA	NA	2.5295		focus	KLRG1	305	NA	NA	4.5296		focus	NKp30	220	1020	270	3.5295
focus	KLRG1	321	NA	NA	2.5296		focus	KLRG1	402	NA	NA	4.5297		focus	NKp30	256	1020	270	3.5296
focus	KLRG1	291	NA	NA	2.5297		focus	KLRG1	435	NA	NA	4.5298		focus	NKp30	233	1020	270	3.5297
focus	KLRG1	324	NA	NA	2.5298		focus	KLRG1	389	NA	NA	4.5299		focus	NKp30	439	1020	270	3.5298
focus	KLRG1	335	NA	NA	2.5299		focus	KLRG1	451	NA	NA	4.53		focus	NKp30	306	1020	270	3.5299
focus	KLRG1	337	NA	NA	2.53		focus	KLRG1	591	NA	NA	4.5301		focus	NKp30	198	1020	270	3.53
focus	KLRG1	273	NA	NA	2.5301		focus	KLRG1	628	NA	NA	4.5302		focus	NKp30	425	1020	270	3.5301
focus	KLRG1	348	NA	NA	2.5302		focus	KLRG1	546	NA	NA	4.5303		focus	NKp30	273	1020	270	3.5302
focus	KLRG1	301	NA	NA	2.5303		focus	KLRG1	298	NA	NA	4.5304		focus	NKp30	385	1020	270	3.5303
focus	KLRG1	318	NA	NA	2.5304		focus	KLRG1	604	NA	NA	4.5305		focus	NKp30	384	1020	270	3.5304
focus	KLRG1	328	NA	NA	2.5305		focus	KLRG1	317	NA	NA	4.5306		focus	NKp30	276	1020	270	3.5305
focus	KLRG1	342	NA	NA	2.5306		focus	KLRG1	512	NA	NA	4.5307		focus	NKp30	207	1020	270	3.5306
focus	KLRG1	360	NA	NA	2.5307		focus	KLRG1	437	NA	NA	4.5308		focus	NKp30	396	1020	270	3.5307
focus	KLRG1	320	NA	NA	2.5308		focus	KLRG1	534	NA	NA	4.5309		focus	NKp30	409	1020	270	3.5308
focus	KLRG1	300	NA	NA	2.5309		focus	KLRG1	571	NA	NA	4.531		focus	NKp30	224	1020	270	3.5309
focus	KLRG1	318	NA	NA	2.531		focus	KLRG1	547	NA	NA	4.5311		focus	NKp30	216	1020	270	3.531
focus	KLRG1	339	NA	NA	2.5311		focus	KLRG1	529	NA	NA	4.5312		focus	NKp30	285	1020	270	3.5311
focus	KLRG1	370	NA	NA	2.5312		focus	KLRG1	303	NA	NA	4.5313		focus	NKp30	275	1020	270	3.5312
focus	KLRG1	281	NA	NA	2.5313		focus	KLRG1	560	NA	NA	4.5314		focus	NKp30	352	1020	270	3.5313
focus	KLRG1	284	NA	NA	2.5314		focus	KLRG1	503	NA	NA	4.5315		focus	NKp30	300	1020	270	3.5314
focus	KLRG1	289	NA	NA	2.5315		focus	KLRG1	515	NA	NA	4.5316		focus	NKp30	337	1020	270	3.5315
focus	KLRG1	306	NA	NA	2.5316		focus	KLRG1	342	NA	NA	4.5317		focus	NKp30	164	1020	270	3.5316
focus	KLRG1	339	NA	NA	2.5317		focus	KLRG1	623	NA	NA	4.5318		focus	NKp30	206	1020	270	3.5317
focus	KLRG1	292	NA	NA	2.5318		focus	KLRG1	206	NA	NA	4.5319		focus	NKp30	534	1020	270	3.5318
focus	KLRG1	308	NA	NA	2.5319		focus	KLRG1	628	NA	NA	4.532		focus	NKp30	256	1020	270	3.5319
focus	KLRG1	283	NA	NA	2.532		focus	KLRG1	686	NA	NA	4.5321		focus	NKp30	313	1020	270	3.532
focus	KLRG1	297	NA	NA	2.5321		focus	KLRG1	600	NA	NA	4.5322		focus	NKp30	168	1020	270	3.5321
focus	KLRG1	329	NA	NA	2.5322		focus	KLRG1	561	NA	NA	4.5323		focus	NKp30	234	1020	270	3.5322
focus	KLRG1	333	NA	NA	2.5323		focus	KLRG1	654	NA	NA	4.5324		focus	NKp30	322	1020	270	3.5323
focus	KLRG1	338	NA	NA	2.5324		focus	KLRG1	496	NA	NA	4.5325		focus	NKp30	414	1020	270	3.5324
focus	KLRG1	267	NA	NA	2.5325		focus	KLRG1	389	NA	NA	4.5326		focus	NKp30	343	1020	270	3.5325
focus	KLRG1	329	NA	NA	2.5326		focus	KLRG1	594	NA	NA	4.5327		focus	NKp30	395	1020	270	3.5326
focus	KLRG1	321	NA	NA	2.5327		focus	KLRG1	491	NA	NA	4.5328		focus	NKp30	255	1020	270	3.5327
focus	KLRG1	286	NA	NA	2.5328		focus	KLRG1	501	NA	NA	4.5329		focus	NKp30	475	1020	270	3.5328
focus	KLRG1	303	NA	NA	2.5329		focus	KLRG1	504	NA	NA	4.533		focus	NKp30	411	1020	270	3.5329
focus	KLRG1	337	NA	NA	2.533		focus	KLRG1	333	NA	NA	4.5331		focus	NKp30	495	1020	270	3.533
focus	KLRG1	324	NA	NA	2.5331		focus	KLRG1	298	NA	NA	4.5332		focus	NKp30	323	1020	270	3.5331
focus	KLRG1	343	NA	NA	2.5332		focus	KLRG1	495	NA	NA	4.5333		focus	NKp30	189	1020	270	3.5332
focus	KLRG1	325	NA	NA	2.5333		focus	KLRG1	566	NA	NA	4.5334		focus	NKp30	283	1020	270	3.5333
focus	KLRG1	335	NA	NA	2.5334		focus	KLRG1	492	NA	NA	4.5335		focus	NKp30	367	1020	270	3.5334
focus	KLRG1	304	NA	NA	2.5335		focus	KLRG1	517	NA	NA	4.5336		focus	NKp30	358	1020	270	3.5335
focus	KLRG1	344	NA	NA	2.5336		focus	KLRG1	401	NA	NA	4.5337		focus	NKp30	300	1020	270	3.5336
focus	KLRG1	330	NA	NA	2.5337		focus	KLRG1	586	NA	NA	4.5338		focus	NKp30	433	1020	270	3.5337
focus	KLRG1	318	NA	NA	2.5338		focus	KLRG1	658	NA	NA	4.5339		focus	NKp30	341	1020	270	3.5338
focus	KLRG1	299	NA	NA	2.5339		focus	KLRG1	338	NA	NA	4.534		focus	NKp30	372	1020	270	3.5339
focus	KLRG1	309	NA	NA	2.534		focus	KLRG1	520	NA	NA	4.5341		focus	NKp30	476	1020	270	3.534
focus	KLRG1	330	NA	NA	2.5341		focus	KLRG1	541	NA	NA	4.5342		focus	NKp30	238	1020	270	3.5341
focus	KLRG1	299	NA	NA	2.5342		focus	KLRG1	618	NA	NA	4.5343		focus	NKp30	408	1020	270	3.5342
focus	KLRG1	306	NA	NA	2.5343		focus	KLRG1	671	NA	NA	4.5344		focus	NKp30	246	1020	270	3.5343
focus	KLRG1	295	NA	NA	2.5344		focus	KLRG1	370	NA	NA	4.5345		focus	NKp30	117	1020	270	3.5344
focus	KLRG1	309	NA	NA	2.5345		focus	KLRG1	322	NA	NA	4.5346		focus	NKp30	274	1020	270	3.5345
focus	KLRG1	355	NA	NA	2.5346		focus	KLRG1	638	NA	NA	4.5347		focus	NKp30	441	1020	270	3.5346
focus	KLRG1	313	NA	NA	2.5347		focus	KLRG1	305	NA	NA	4.5348		focus	NKp30	291	1020	270	3.5347
focus	KLRG1	293	NA	NA	2.5348		focus	KLRG1	633	NA	NA	4.5349		focus	NKp30	213	1020	270	3.5348
focus	KLRG1	335	NA	NA	2.5349		focus	KLRG1	594	NA	NA	4.535		focus	NKp30	250	1020	270	3.5349
focus	KLRG1	364	NA	NA	2.535		focus	KLRG1	202	NA	NA	4.5351		focus	NKp30	411	1020	270	3.535
focus	KLRG1	320	NA	NA	2.5351		focus	KLRG1	561	NA	NA	4.5352		focus	NKp30	314	1020	270	3.5351
focus	KLRG1	335	NA	NA	2.5352		focus	KLRG1	632	NA	NA	4.5353		focus	NKp30	97	1020	270	3.5352
focus	KLRG1	274	NA	NA	2.5353		focus	KLRG1	436	NA	NA	4.5354		focus	NKp30	389	1020	270	3.5353
focus	KLRG1	303	NA	NA	2.5354		focus	KLRG1	282	NA	NA	4.5355		focus	NKp30	212	1020	270	3.5354
focus	KLRG1	277	NA	NA	2.5355		focus	KLRG1	511	NA	NA	4.5356		focus	NKp30	159	1020	270	3.5355
focus	KLRG1	325	NA	NA	2.5356		focus	KLRG1	496	NA	NA	4.5357		focus	NKp30	240	1020	270	3.5356
focus	KLRG1	300	NA	NA	2.5357		focus	KLRG1	577	NA	NA	4.5358		focus	NKp30	491	1020	270	3.5357
focus	KLRG1	323	NA	NA	2.5358		focus	KLRG1	641	NA	NA	4.5359		focus	NKp30	280	1020	270	3.5358
focus	KLRG1	313	NA	NA	2.5359		focus	KLRG1	599	NA	NA	4.536		focus	NKp30	295	1020	270	3.5359
focus	KLRG1	355	NA	NA	2.536		focus	KLRG1	520	NA	NA	4.5361		focus	NKp30	315	1020	270	3.536
focus	KLRG1	298	NA	NA	2.5361		focus	KLRG1	494	NA	NA	4.5362		focus	NKp30	261	1020	270	3.5361
focus	KLRG1	305	NA	NA	2.5362		focus	KLRG1	499	NA	NA	4.5363		focus	NKp30	118	1020	270	3.5362
focus	KLRG1	345	NA	NA	2.5363		focus	KLRG1	565	NA	NA	4.5364		focus	NKp30	373	1020	270	3.5363
focus	KLRG1	286	NA	NA	2.5364		focus	KLRG1	696	NA	NA	4.5365		focus	NKp30	290	1020	270	3.5364
focus	KLRG1	369	NA	NA	2.5365		focus	KLRG1	415	NA	NA	4.5366		focus	NKp30	265	1020	270	3.5365
focus	KLRG1	339	NA	NA	2.5366		focus	KLRG1	535	NA	NA	4.5367		focus	NKp30	263	1020	270	3.5366
focus	KLRG1	320	NA	NA	2.5367		focus	KLRG1	517	NA	NA	4.5368		focus	NKp30	264	1020	270	3.5367
focus	KLRG1	335	NA	NA	2.5368		focus	KLRG1	662	NA	NA	4.5369		focus	NKp30	219	1020	270	3.5368
focus	KLRG1	321	NA	NA	2.5369		focus	KLRG1	317	NA	NA	4.537		focus	NKp30	393	1020	270	3.5369
focus	KLRG1	358	NA	NA	2.537		focus	KLRG1	498	NA	NA	4.5371		focus	NKp30	395	1020	270	3.537
focus	KLRG1	347	NA	NA	2.5371		focus	KLRG1	597	NA	NA	4.5372		focus	NKp30	240	1020	270	3.5371
focus	KLRG1	355	NA	NA	2.5372		focus	KLRG1	518	NA	NA	4.5373		focus	NKp30	256	1020	270	3.5372
focus	KLRG1	314	NA	NA	2.5373		focus	KLRG1	544	NA	NA	4.5374		focus	NKp30	326	1020	270	3.5373
focus	KLRG1	308	NA	NA	2.5374		focus	KLRG1	525	NA	NA	4.5375		focus	NKp30	255	1020	270	3.5374
focus	KLRG1	338	NA	NA	2.5375		focus	KLRG1	520	NA	NA	4.5376		focus	NKp30	409	1020	270	3.5375
focus	KLRG1	332	NA	NA	2.5376		focus	KLRG1	562	NA	NA	4.5377		focus	NKp30	232	1020	270	3.5376
focus	KLRG1	324	NA	NA	2.5377		focus	KLRG1	580	NA	NA	4.5378		focus	NKp30	283	1020	270	3.5377
focus	KLRG1	316	NA	NA	2.5378		focus	KLRG1	582	NA	NA	4.5379		focus	NKp30	247	1020	270	3.5378
focus	KLRG1	377	NA	NA	2.5379		focus	KLRG1	624	NA	NA	4.538		focus	NKp30	261	1020	270	3.5379
focus	KLRG1	301	NA	NA	2.538		focus	KLRG1	293	NA	NA	4.5381		focus	NKp30	383	1020	270	3.538
focus	KLRG1	309	NA	NA	2.5381		focus	KLRG1	556	NA	NA	4.5382		focus	NKp30	327	1020	270	3.5381
focus	KLRG1	293	NA	NA	2.5382		focus	KLRG1	586	NA	NA	4.5383		focus	NKp30	278	1020	270	3.5382
focus	KLRG1	334	NA	NA	2.5383		focus	KLRG1	477	NA	NA	4.5384		focus	NKp30	432	1020	270	3.5383
focus	KLRG1	404	NA	NA	2.5384		focus	KLRG1	560	NA	NA	4.5385		focus	NKp30	309	1020	270	3.5384
focus	KLRG1	299	NA	NA	2.5385		focus	KLRG1	603	NA	NA	4.5386		focus	NKp30	447	1020	270	3.5385
focus	KLRG1	322	NA	NA	2.5386		focus	KLRG1	554	NA	NA	4.5387		focus	NKp30	239	1020	270	3.5386
focus	KLRG1	363	NA	NA	2.5387		focus	KLRG1	669	NA	NA	4.5388		focus	NKp30	203	1020	270	3.5387
focus	KLRG1	297	NA	NA	2.5388		focus	KLRG1	547	NA	NA	4.5389		focus	NKp30	288	1020	270	3.5388
focus	KLRG1	355	NA	NA	2.5389		focus	KLRG1	617	NA	NA	4.539		focus	NKp30	282	1020	270	3.5389
focus	KLRG1	297	NA	NA	2.539		focus	KLRG1	325	NA	NA	4.5391		focus	NKp30	239	1020	270	3.539
focus	KLRG1	218	NA	NA	2.5391		focus	KLRG1	324	NA	NA	4.5392		focus	NKp30	357	1020	270	3.5391
focus	KLRG1	338	NA	NA	2.5392		focus	KLRG1	589	NA	NA	4.5393		focus	NKp30	315	1020	270	3.5392
focus	KLRG1	325	NA	NA	2.5393		focus	KLRG1	596	NA	NA	4.5394		focus	NKp30	315	1020	270	3.5393
focus	KLRG1	324	NA	NA	2.5394		focus	KLRG1	469	NA	NA	4.5395		focus	NKp30	204	1020	270	3.5394
focus	KLRG1	327	NA	NA	2.5395		focus	KLRG1	305	NA	NA	4.5396		focus	NKp30	322	1020	270	3.5395
focus	KLRG1	290	NA	NA	2.5396		focus	KLRG1	518	NA	NA	4.5397		focus	NKp30	340	1020	270	3.5396
focus	KLRG1	299	NA	NA	2.5397		focus	KLRG1	558	NA	NA	4.5398		focus	NKp30	254	1020	270	3.5397
focus	KLRG1	321	NA	NA	2.5398		focus	KLRG1	548	NA	NA	4.5399		focus	NKp30	191	1020	270	3.5398
focus	KLRG1	300	NA	NA	2.5399		focus	KLRG1	609	NA	NA	4.54		focus	NKp30	322	1020	270	3.5399
focus	KLRG1	314	NA	NA	2.54		focus	KLRG1	379	NA	NA	4.5401		focus	NKp30	248	1020	270	3.54
focus	KLRG1	295	NA	NA	2.5401		focus	KLRG1	447	NA	NA	4.5402		focus	NKp30	228	1020	270	3.5401
focus	KLRG1	327	NA	NA	2.5402		focus	KLRG1	495	NA	NA	4.5403		focus	NKp30	339	1020	270	3.5402
focus	KLRG1	309	NA	NA	2.5403		focus	KLRG1	485	NA	NA	4.5404		focus	NKp30	253	1020	270	3.5403
focus	KLRG1	357	NA	NA	2.5404		focus	KLRG1	526	NA	NA	4.5405		focus	NKp30	331	1020	270	3.5404
focus	KLRG1	279	NA	NA	2.5405		focus	KLRG1	276	NA	NA	4.5406		focus	NKp30	264	1020	270	3.5405
focus	KLRG1	363	NA	NA	2.5406		focus	KLRG1	486	NA	NA	4.5407		focus	NKp30	299	1020	270	3.5406
focus	KLRG1	365	NA	NA	2.5407		focus	KLRG1	511	NA	NA	4.5408		focus	NKp30	345	1020	270	3.5407
focus	KLRG1	318	NA	NA	2.5408		focus	KLRG1	708	NA	NA	4.5409		focus	NKp30	339	1020	270	3.5408
focus	KLRG1	293	NA	NA	2.5409		focus	KLRG1	513	NA	NA	4.541		focus	NKp30	251	1020	270	3.5409
focus	KLRG1	319	NA	NA	2.541		focus	KLRG1	276	NA	NA	4.5411		focus	NKp30	361	1020	270	3.541
focus	KLRG1	325	NA	NA	2.5411		focus	KLRG1	457	NA	NA	4.5412		focus	NKp30	308	1020	270	3.5411
focus	KLRG1	301	NA	NA	2.5412		focus	KLRG1	533	NA	NA	4.5413		focus	NKp30	350	1020	270	3.5412
focus	KLRG1	338	NA	NA	2.5413		focus	KLRG1	550	NA	NA	4.5414		focus	NKp30	249	1020	270	3.5413
focus	KLRG1	324	NA	NA	2.5414		focus	KLRG1	234	NA	NA	4.5415		focus	NKp30	416	1020	270	3.5414
focus	KLRG1	358	NA	NA	2.5415		focus	KLRG1	279	NA	NA	4.5416		focus	NKp30	297	1020	270	3.5415
focus	KLRG1	311	NA	NA	2.5416		focus	KLRG1	366	NA	NA	4.5417		focus	NKp30	258	1020	270	3.5416
focus	KLRG1	316	NA	NA	2.5417		focus	KLRG1	566	NA	NA	4.5418		focus	NKp30	308	1020	270	3.5417
focus	KLRG1	304	NA	NA	2.5418		focus	KLRG1	525	NA	NA	4.5419		focus	NKp30	408	1020	270	3.5418
focus	KLRG1	294	NA	NA	2.5419		focus	KLRG1	626	NA	NA	4.542		focus	NKp30	157	1020	270	3.5419
focus	KLRG1	341	NA	NA	2.542		focus	KLRG1	644	NA	NA	4.5421		focus	NKp30	188	1020	270	3.542
focus	KLRG1	339	NA	NA	2.5421		focus	KLRG1	350	NA	NA	4.5422		focus	NKp30	382	1020	270	3.5421
focus	KLRG1	296	NA	NA	2.5422		focus	KLRG1	630	NA	NA	4.5423		focus	NKp30	387	1020	270	3.5422
focus	KLRG1	305	NA	NA	2.5423		focus	KLRG1	540	NA	NA	4.5424		focus	NKp30	421	1020	270	3.5423
focus	KLRG1	339	NA	NA	2.5424		focus	KLRG1	525	NA	NA	4.5425		focus	NKp30	421	1020	270	3.5424
focus	KLRG1	348	NA	NA	2.5425		focus	KLRG1	357	NA	NA	4.5426		focus	NKp30	415	1020	270	3.5425
focus	KLRG1	369	NA	NA	2.5426		focus	KLRG1	575	NA	NA	4.5427		focus	NKp30	363	1020	270	3.5426
focus	KLRG1	295	NA	NA	2.5427		focus	KLRG1	633	NA	NA	4.5428		focus	NKp30	195	1020	270	3.5427
focus	KLRG1	336	NA	NA	2.5428		focus	KLRG1	672	NA	NA	4.5429		focus	NKp30	309	1020	270	3.5428
focus	KLRG1	297	NA	NA	2.5429		focus	KLRG1	486	NA	NA	4.543		focus	NKp30	254	1020	270	3.5429
focus	KLRG1	307	NA	NA	2.543		focus	KLRG1	535	NA	NA	4.5431		focus	NKp30	399	1020	270	3.543
focus	KLRG1	286	NA	NA	2.5431		focus	KLRG1	459	NA	NA	4.5432		focus	NKp30	309	1020	270	3.5431
focus	KLRG1	322	NA	NA	2.5432		focus	KLRG1	550	NA	NA	4.5433		focus	NKp30	454	1020	270	3.5432
focus	KLRG1	305	NA	NA	2.5433		focus	KLRG1	574	NA	NA	4.5434		focus	NKp30	282	1020	270	3.5433
focus	KLRG1	305	NA	NA	2.5434		focus	KLRG1	473	NA	NA	4.5435		focus	NKp30	271	1020	270	3.5434
focus	KLRG1	285	NA	NA	2.5435		focus	KLRG1	614	NA	NA	4.5436		focus	NKp30	204	1020	270	3.5435
focus	KLRG1	287	NA	NA	2.5436		focus	KLRG1	598	NA	NA	4.5437		focus	NKp30	161	1020	270	3.5436
focus	KLRG1	356	NA	NA	2.5437		focus	KLRG1	541	NA	NA	4.5438		focus	NKp30	287	1020	270	3.5437
focus	KLRG1	340	NA	NA	2.5438		focus	KLRG1	542	NA	NA	4.5439		focus	NKp30	229	1020	270	3.5438
focus	KLRG1	309	NA	NA	2.5439		focus	KLRG1	606	NA	NA	4.544		focus	NKp30	193	1020	270	3.5439
focus	KLRG1	317	NA	NA	2.544		focus	KLRG1	651	NA	NA	4.5441		focus	NKp30	365	1020	270	3.544
focus	KLRG1	360	NA	NA	2.5441		focus	KLRG1	647	NA	NA	4.5442		focus	NKp30	475	1020	270	3.5441
focus	KLRG1	343	NA	NA	2.5442		focus	KLRG1	508	NA	NA	4.5443		focus	NKp30	302	1020	270	3.5442
focus	KLRG1	257	NA	NA	2.5443		focus	KLRG1	584	NA	NA	4.5444		focus	NKp30	396	1020	270	3.5443
focus	KLRG1	310	NA	NA	2.5444		focus	KLRG1	258	NA	NA	4.5445		focus	NKp30	341	1020	270	3.5444
focus	KLRG1	312	NA	NA	2.5445		focus	KLRG1	511	NA	NA	4.5446		focus	NKp30	281	1020	270	3.5445
focus	KLRG1	358	NA	NA	2.5446		focus	KLRG1	305	NA	NA	4.5447		focus	NKp30	239	1020	270	3.5446
focus	KLRG1	319	NA	NA	2.5447		focus	KLRG1	584	NA	NA	4.5448		focus	NKp30	272	1020	270	3.5447
focus	KLRG1	309	NA	NA	2.5448		focus	KLRG1	332	NA	NA	4.5449		focus	NKp30	428	1020	270	3.5448
focus	KLRG1	303	NA	NA	2.5449		focus	KLRG1	537	NA	NA	4.545		focus	NKp30	286	1020	270	3.5449
focus	KLRG1	298	NA	NA	2.545		focus	KLRG1	649	NA	NA	4.5451		focus	NKp30	252	1020	270	3.545
focus	KLRG1	284	NA	NA	2.5451		focus	KLRG1	458	NA	NA	4.5452		focus	NKp30	294	1020	270	3.5451
focus	KLRG1	305	NA	NA	2.5452		focus	KLRG1	556	NA	NA	4.5453		focus	NKp30	347	1020	270	3.5452
focus	KLRG1	291	NA	NA	2.5453		focus	KLRG1	348	NA	NA	4.5454		focus	NKp30	154	1020	270	3.5453
focus	KLRG1	309	NA	NA	2.5454		focus	KLRG1	381	NA	NA	4.5455		focus	NKp30	264	1020	270	3.5454
focus	KLRG1	304	NA	NA	2.5455		focus	KLRG1	582	NA	NA	4.5456		focus	NKp30	305	1020	270	3.5455
focus	KLRG1	313	NA	NA	2.5456		focus	KLRG1	503	NA	NA	4.5457		focus	NKp30	429	1020	270	3.5456
focus	KLRG1	303	NA	NA	2.5457		focus	KLRG1	523	NA	NA	4.5458		focus	NKp30	289	1020	270	3.5457
focus	KLRG1	311	NA	NA	2.5458		focus	KLRG1	588	NA	NA	4.5459		focus	NKp30	313	1020	270	3.5458
focus	KLRG1	329	NA	NA	2.5459		focus	KLRG1	529	NA	NA	4.546		focus	NKp30	212	1020	270	3.5459
focus	KLRG1	332	NA	NA	2.546		focus	KLRG1	423	NA	NA	4.5461		focus	NKp30	197	1020	270	3.546
focus	KLRG1	326	NA	NA	2.5461		focus	KLRG1	663	NA	NA	4.5462		focus	NKp30	229	1020	270	3.5461
focus	KLRG1	299	NA	NA	2.5462		focus	KLRG1	378	NA	NA	4.5463		focus	NKp30	208	1020	270	3.5462
focus	KLRG1	329	NA	NA	2.5463		focus	KLRG1	518	NA	NA	4.5464		focus	NKp30	266	1020	270	3.5463
focus	KLRG1	308	NA	NA	2.5464		focus	KLRG1	627	NA	NA	4.5465		focus	NKp30	416	1020	270	3.5464
focus	KLRG1	310	NA	NA	2.5465		focus	KLRG1	377	NA	NA	4.5466		focus	NKp30	336	1020	270	3.5465
focus	KLRG1	280	NA	NA	2.5466		focus	KLRG1	175	NA	NA	4.5467		focus	NKp30	310	1020	270	3.5466
focus	KLRG1	285	NA	NA	2.5467		focus	KLRG1	588	NA	NA	4.5468		focus	NKp30	330	1020	270	3.5467
focus	KLRG1	327	NA	NA	2.5468		focus	KLRG1	638	NA	NA	4.5469		focus	NKp30	304	1020	270	3.5468
focus	KLRG1	292	NA	NA	2.5469		focus	KLRG1	398	NA	NA	4.547		focus	NKp30	258	1020	270	3.5469
focus	KLRG1	286	NA	NA	2.547		focus	KLRG1	632	NA	NA	4.5471		focus	NKp30	238	1020	270	3.547
focus	KLRG1	277	NA	NA	2.5471		focus	KLRG1	456	NA	NA	4.5472		focus	NKp30	226	1020	270	3.5471
focus	KLRG1	285	NA	NA	2.5472		focus	KLRG1	402	NA	NA	4.5473		focus	NKp30	311	1020	270	3.5472
focus	KLRG1	337	NA	NA	2.5473		focus	KLRG1	368	NA	NA	4.5474		focus	NKp30	500	1020	270	3.5473
focus	KLRG1	294	NA	NA	2.5474		focus	KLRG1	562	NA	NA	4.5475		focus	NKp30	463	1020	270	3.5474
focus	KLRG1	355	NA	NA	2.5475		focus	KLRG1	610	NA	NA	4.5476		focus	NKp30	290	1020	270	3.5475
focus	KLRG1	321	NA	NA	2.5476		focus	KLRG1	462	NA	NA	4.5477		focus	NKp30	375	1020	270	3.5476
focus	KLRG1	310	NA	NA	2.5477		focus	KLRG1	603	NA	NA	4.5478		focus	NKp30	455	1020	270	3.5477
focus	KLRG1	300	NA	NA	2.5478		focus	KLRG1	582	NA	NA	4.5479		focus	NKp30	211	1020	270	3.5478
focus	KLRG1	308	NA	NA	2.5479		focus	KLRG1	527	NA	NA	4.548		focus	NKp30	304	1020	270	3.5479
focus	KLRG1	340	NA	NA	2.548		focus	KLRG1	514	NA	NA	4.5481		focus	NKp30	347	1020	270	3.548
focus	KLRG1	327	NA	NA	2.5481		focus	KLRG1	716	NA	NA	4.5482		focus	NKp30	379	1020	270	3.5481
focus	KLRG1	351	NA	NA	2.5482		focus	KLRG1	601	NA	NA	4.5483		focus	NKp30	254	1020	270	3.5482
focus	KLRG1	328	NA	NA	2.5483		focus	KLRG1	464	NA	NA	4.5484		focus	NKp30	502	1020	270	3.5483
focus	KLRG1	284	NA	NA	2.5484		focus	KLRG1	564	NA	NA	4.5485		focus	NKp30	427	1020	270	3.5484
focus	KLRG1	312	NA	NA	2.5485		focus	KLRG1	307	NA	NA	4.5486		focus	NKp30	248	1020	270	3.5485
focus	KLRG1	305	NA	NA	2.5486		focus	KLRG1	681	NA	NA	4.5487		focus	NKp30	253	1020	270	3.5486
focus	KLRG1	292	NA	NA	2.5487		focus	KLRG1	589	NA	NA	4.5488		focus	NKp30	296	1020	270	3.5487
focus	KLRG1	367	NA	NA	2.5488		focus	KLRG1	551	NA	NA	4.5489		focus	NKp30	189	1020	270	3.5488
focus	KLRG1	311	NA	NA	2.5489		focus	KLRG1	310	NA	NA	4.549		focus	NKp30	328	1020	270	3.5489
focus	KLRG1	290	NA	NA	2.549		focus	KLRG1	673	NA	NA	4.5491		focus	NKp30	256	1020	270	3.549
focus	KLRG1	353	NA	NA	2.5491		focus	KLRG1	549	NA	NA	4.5492		focus	NKp30	205	1020	270	3.5491
focus	KLRG1	239	NA	NA	2.5492		focus	KLRG1	313	NA	NA	4.5493		focus	NKp30	314	1020	270	3.5492
focus	KLRG1	335	NA	NA	2.5493		focus	KLRG1	444	NA	NA	4.5494		focus	NKp30	180	1020	270	3.5493
focus	KLRG1	283	NA	NA	2.5494		focus	KLRG1	584	NA	NA	4.5495		focus	NKp30	372	1020	270	3.5494
focus	KLRG1	297	NA	NA	2.5495		focus	KLRG1	282	NA	NA	4.5496		focus	NKp30	187	1020	270	3.5495
focus	KLRG1	321	NA	NA	2.5496		focus	KLRG1	613	NA	NA	4.5497		focus	NKp30	411	1020	270	3.5496
focus	KLRG1	338	NA	NA	2.5497		focus	KLRG1	345	NA	NA	4.5498		focus	NKp30	418	1020	270	3.5497
focus	KLRG1	332	NA	NA	2.5498		focus	KLRG1	622	NA	NA	4.5499		focus	NKp30	338	1020	270	3.5498
focus	KLRG1	324	NA	NA	2.5499		focus	KLRG1	640	NA	NA	4.55001		focus	NKp30	479	1020	270	3.5499
focus	KLRG1	314	NA	NA	2.55001		focus	KLRG1	289	NA	NA	4.55011		focus	NKp30	290	1020	270	3.55001
focus	KLRG1	326	NA	NA	2.55011		focus	KLRG1	681	NA	NA	4.55021		focus	NKp30	182	1020	270	3.55011
focus	KLRG1	313	NA	NA	2.55021		focus	KLRG1	613	NA	NA	4.55031		focus	NKp30	370	1020	270	3.55021
focus	KLRG1	314	NA	NA	2.55031		focus	KLRG1	636	NA	NA	4.55041		focus	NKp30	296	1020	270	3.55031
focus	KLRG1	312	NA	NA	2.55041		focus	KLRG1	533	NA	NA	4.55051		focus	NKp30	520	1020	270	3.55041
focus	KLRG1	282	NA	NA	2.55051		focus	KLRG1	751	NA	NA	4.55061		focus	NKp30	312	1020	270	3.55051
focus	KLRG1	311	NA	NA	2.55061		focus	KLRG1	613	NA	NA	4.55071		focus	NKp30	200	1020	270	3.55061
focus	KLRG1	331	NA	NA	2.55071		focus	KLRG1	566	NA	NA	4.55081		focus	NKp30	287	1020	270	3.55071
focus	KLRG1	333	NA	NA	2.55081		focus	KLRG1	578	NA	NA	4.55091		focus	NKp30	326	1020	270	3.55081
focus	KLRG1	324	NA	NA	2.55091		focus	KLRG1	270	NA	NA	4.55101		focus	NKp30	366	1020	270	3.55091
focus	KLRG1	287	NA	NA	2.55101		focus	KLRG1	313	NA	NA	4.55111		focus	NKp30	189	1020	270	3.55101
focus	KLRG1	298	NA	NA	2.55111		focus	KLRG1	499	NA	NA	4.55121		focus	NKp30	220	1020	270	3.55111
focus	KLRG1	309	NA	NA	2.55121		focus	KLRG1	518	NA	NA	4.55131		focus	NKp30	258	1020	270	3.55121
focus	KLRG1	307	NA	NA	2.55131		focus	KLRG1	570	NA	NA	4.55141		focus	NKp30	299	1020	270	3.55131
focus	KLRG1	333	NA	NA	2.55141		focus	KLRG1	635	NA	NA	4.55151		focus	NKp30	207	1020	270	3.55141
focus	KLRG1	371	NA	NA	2.55151		focus	KLRG1	465	NA	NA	4.55161		focus	NKp30	472	1020	270	3.55151
focus	KLRG1	285	NA	NA	2.55161		focus	KLRG1	635	NA	NA	4.55171		focus	NKp30	466	1020	270	3.55161
focus	KLRG1	280	NA	NA	2.55171		focus	KLRG1	523	NA	NA	4.55181		focus	NKp30	367	1020	270	3.55171
focus	KLRG1	308	NA	NA	2.55181		focus	KLRG1	618	NA	NA	4.55191		focus	NKp30	336	1020	270	3.55181
focus	KLRG1	339	NA	NA	2.55191		focus	KLRG1	374	NA	NA	4.55201		focus	NKp30	304	1020	270	3.55191
focus	KLRG1	297	NA	NA	2.55201		focus	KLRG1	643	NA	NA	4.55211		focus	NKp30	243	1020	270	3.55201
focus	KLRG1	344	NA	NA	2.55211		focus	KLRG1	469	NA	NA	4.55221		focus	NKp30	345	1020	270	3.55211
focus	KLRG1	349	NA	NA	2.55221		focus	KLRG1	284	NA	NA	4.55231		focus	NKp30	254	1020	270	3.55221
focus	KLRG1	323	NA	NA	2.55231		focus	KLRG1	574	NA	NA	4.55241		focus	NKp30	369	1020	270	3.55231
focus	KLRG1	308	NA	NA	2.55241		focus	KLRG1	349	NA	NA	4.55251		focus	NKp30	468	1020	270	3.55241
focus	KLRG1	355	NA	NA	2.55251		focus	KLRG1	597	NA	NA	4.55261		focus	NKp30	331	1020	270	3.55251
focus	KLRG1	328	NA	NA	2.55261		focus	KLRG1	584	NA	NA	4.55271		focus	NKp30	407	1020	270	3.55261
focus	KLRG1	332	NA	NA	2.55271		focus	KLRG1	300	NA	NA	4.55281		focus	NKp30	152	1020	270	3.55271
focus	KLRG1	322	NA	NA	2.55281		focus	KLRG1	655	NA	NA	4.55291		focus	NKp30	267	1020	270	3.55281
focus	KLRG1	382	NA	NA	2.55291		focus	KLRG1	610	NA	NA	4.55301		focus	NKp30	273	1020	270	3.55291
focus	KLRG1	338	NA	NA	2.55301		focus	KLRG1	601	NA	NA	4.55311		focus	NKp30	206	1020	270	3.55301
focus	KLRG1	352	NA	NA	2.55311		focus	KLRG1	522	NA	NA	4.55321		focus	NKp30	331	1020	270	3.55311
focus	KLRG1	273	NA	NA	2.55321		focus	KLRG1	612	NA	NA	4.55331		focus	NKp30	311	1020	270	3.55321
focus	KLRG1	346	NA	NA	2.55331		focus	KLRG1	659	NA	NA	4.55341		focus	NKp30	205	1020	270	3.55331
focus	KLRG1	327	NA	NA	2.55341		focus	KLRG1	552	NA	NA	4.55351		focus	NKp30	242	1020	270	3.55341
focus	KLRG1	319	NA	NA	2.55351		focus	KLRG1	232	NA	NA	4.55361		focus	NKp30	395	1020	270	3.55351
focus	KLRG1	334	NA	NA	2.55361		focus	KLRG1	433	NA	NA	4.55371		focus	NKp30	283	1020	270	3.55361
focus	KLRG1	344	NA	NA	2.55371		focus	KLRG1	633	NA	NA	4.55381		focus	NKp30	260	1020	270	3.55371
focus	KLRG1	300	NA	NA	2.55381		focus	KLRG1	273	NA	NA	4.55391		focus	NKp30	211	1020	270	3.55381
focus	KLRG1	330	NA	NA	2.55391		focus	KLRG1	557	NA	NA	4.55401		focus	NKp30	231	1020	270	3.55391
focus	KLRG1	287	NA	NA	2.55401		focus	KLRG1	601	NA	NA	4.55411		focus	NKp30	464	1020	270	3.55401
focus	KLRG1	294	NA	NA	2.55411		focus	KLRG1	549	NA	NA	4.55421		focus	NKp30	297	1020	270	3.55411
focus	KLRG1	314	NA	NA	2.55421		focus	KLRG1	619	NA	NA	4.55431		focus	NKp30	263	1020	270	3.55421
focus	KLRG1	315	NA	NA	2.55431		focus	KLRG1	566	NA	NA	4.55441		focus	NKp30	216	1020	270	3.55431
focus	KLRG1	306	NA	NA	2.55441		focus	KLRG1	277	NA	NA	4.55451		focus	NKp30	344	1020	270	3.55441
focus	KLRG1	336	NA	NA	2.55451		focus	KLRG1	538	NA	NA	4.55461		focus	NKp30	483	1020	270	3.55451
focus	KLRG1	362	NA	NA	2.55461		focus	KLRG1	466	NA	NA	4.55471		focus	NKp30	389	1020	270	3.55461
focus	KLRG1	338	NA	NA	2.55471		focus	KLRG1	525	NA	NA	4.55481		focus	NKp30	204	1020	270	3.55471
focus	KLRG1	274	NA	NA	2.55481		focus	KLRG1	522	NA	NA	4.55491		focus	NKp30	344	1020	270	3.55481
focus	KLRG1	321	NA	NA	2.55491		focus	KLRG1	558	NA	NA	4.55501		focus	NKp30	390	1020	270	3.55491
focus	KLRG1	322	NA	NA	2.55501		focus	KLRG1	314	NA	NA	4.55511		focus	NKp30	385	1020	270	3.55501
focus	KLRG1	296	NA	NA	2.55511		focus	KLRG1	372	NA	NA	4.55521		focus	NKp30	128	1020	270	3.55511
focus	KLRG1	309	NA	NA	2.55521		focus	KLRG1	578	NA	NA	4.55531		focus	NKp30	432	1020	270	3.55521
focus	KLRG1	346	NA	NA	2.55531		focus	KLRG1	470	NA	NA	4.55541		focus	NKp30	261	1020	270	3.55531
focus	KLRG1	335	NA	NA	2.55541		focus	KLRG1	499	NA	NA	4.55551		focus	NKp30	208	1020	270	3.55541
focus	KLRG1	303	NA	NA	2.55551		focus	KLRG1	587	NA	NA	4.55561		focus	NKp30	390	1020	270	3.55551
focus	KLRG1	311	NA	NA	2.55561		focus	KLRG1	549	NA	NA	4.55571		focus	NKp30	384	1020	270	3.55561
focus	KLRG1	322	NA	NA	2.55571		focus	KLRG1	469	NA	NA	4.55581		focus	NKp30	240	1020	270	3.55571
focus	KLRG1	397	NA	NA	2.55581		focus	KLRG1	567	NA	NA	4.55591		focus	NKp30	266	1020	270	3.55581
focus	KLRG1	294	NA	NA	2.55591		focus	KLRG1	537	NA	NA	4.55601		focus	NKp30	178	1020	270	3.55591
focus	KLRG1	311	NA	NA	2.55601		focus	KLRG1	537	NA	NA	4.55611		focus	NKp30	202	1020	270	3.55601
focus	KLRG1	311	NA	NA	2.55611		focus	KLRG1	268	NA	NA	4.55621		focus	NKp30	239	1020	270	3.55611
focus	KLRG1	282	NA	NA	2.55621		focus	KLRG1	602	NA	NA	4.55631		focus	NKp30	416	1020	270	3.55621
focus	KLRG1	362	NA	NA	2.55631		focus	KLRG1	654	NA	NA	4.55641		focus	NKp30	245	1020	270	3.55631
focus	KLRG1	302	NA	NA	2.55641		focus	KLRG1	330	NA	NA	4.55651		focus	NKp30	348	1020	270	3.55641
focus	KLRG1	339	NA	NA	2.55651		focus	KLRG1	582	NA	NA	4.55661		focus	NKp30	409	1020	270	3.55651
focus	KLRG1	351	NA	NA	2.55661		focus	KLRG1	302	NA	NA	4.55671		focus	NKp30	167	1020	270	3.55661
focus	KLRG1	312	NA	NA	2.55671		focus	KLRG1	682	NA	NA	4.55681		focus	NKp30	327	1020	270	3.55671
focus	KLRG1	354	NA	NA	2.55681		focus	KLRG1	612	NA	NA	4.55691		focus	NKp30	198	1020	270	3.55681
focus	KLRG1	397	NA	NA	2.55691		focus	KLRG1	466	NA	NA	4.55701		focus	NKp30	319	1020	270	3.55691
focus	KLRG1	315	NA	NA	2.55701		focus	KLRG1	536	NA	NA	4.55711		focus	NKp30	354	1020	270	3.55701
focus	KLRG1	310	NA	NA	2.55711		focus	KLRG1	441	NA	NA	4.55721		focus	NKp30	278	1020	270	3.55711
focus	KLRG1	290	NA	NA	2.55721		focus	KLRG1	580	NA	NA	4.55731		focus	NKp30	274	1020	270	3.55721
focus	KLRG1	363	NA	NA	2.55731		focus	KLRG1	566	NA	NA	4.55741		focus	NKp30	317	1020	270	3.55731
focus	KLRG1	276	NA	NA	2.55741		focus	KLRG1	543	NA	NA	4.55751		focus	NKp30	252	1020	270	3.55741
focus	KLRG1	323	NA	NA	2.55751		focus	KLRG1	331	NA	NA	4.55761		focus	NKp30	243	1020	270	3.55751
focus	KLRG1	291	NA	NA	2.55761		focus	KLRG1	593	NA	NA	4.55771		focus	NKp30	190	1020	270	3.55761
focus	KLRG1	299	NA	NA	2.55771		focus	KLRG1	665	NA	NA	4.55781		focus	NKp30	304	1020	270	3.55771
focus	KLRG1	337	NA	NA	2.55781		focus	KLRG1	675	NA	NA	4.55791		focus	NKp30	344	1020	270	3.55781
focus	KLRG1	324	NA	NA	2.55791		focus	KLRG1	336	NA	NA	4.55801		focus	NKp30	201	1020	270	3.55791
focus	KLRG1	344	NA	NA	2.55801		focus	KLRG1	264	NA	NA	4.55811		focus	NKp30	352	1020	270	3.55801
focus	KLRG1	305	NA	NA	2.55811		focus	KLRG1	543	NA	NA	4.55821		focus	NKp30	237	1020	270	3.55811
focus	KLRG1	316	NA	NA	2.55821		focus	KLRG1	653	NA	NA	4.55831		focus	NKp30	392	1020	270	3.55821
focus	KLRG1	300	NA	NA	2.55831		focus	KLRG1	508	NA	NA	4.55841		focus	NKp30	325	1020	270	3.55831
focus	KLRG1	266	NA	NA	2.55841		focus	KLRG1	311	NA	NA	4.55851		focus	NKp30	253	1020	270	3.55841
focus	KLRG1	301	NA	NA	2.55851		focus	KLRG1	589	NA	NA	4.55861		focus	NKp30	371	1020	270	3.55851
focus	KLRG1	310	NA	NA	2.55861		focus	KLRG1	639	NA	NA	4.55871		focus	NKp30	248	1020	270	3.55861
focus	KLRG1	286	NA	NA	2.55871		focus	KLRG1	392	NA	NA	4.55881		focus	NKp30	270	1020	270	3.55871
focus	KLRG1	323	NA	NA	2.55881		focus	KLRG1	510	NA	NA	4.55891		focus	NKp30	270	1020	270	3.55881
focus	KLRG1	293	NA	NA	2.55891		focus	KLRG1	699	NA	NA	4.55901		focus	NKp30	305	1020	270	3.55891
focus	KLRG1	334	NA	NA	2.55901		focus	KLRG1	648	NA	NA	4.55911		focus	NKp30	177	1020	270	3.55901
focus	KLRG1	306	NA	NA	2.55911		focus	KLRG1	593	NA	NA	4.55921		focus	NKp30	344	1020	270	3.55911
focus	KLRG1	314	NA	NA	2.55921		focus	KLRG1	685	NA	NA	4.55931		focus	NKp30	307	1020	270	3.55921
focus	KLRG1	253	NA	NA	2.55931		focus	KLRG1	411	NA	NA	4.55941		focus	NKp30	357	1020	270	3.55931
focus	KLRG1	324	NA	NA	2.55941		focus	KLRG1	589	NA	NA	4.55951		focus	NKp30	456	1020	270	3.55941
focus	KLRG1	312	NA	NA	2.55951		focus	KLRG1	510	NA	NA	4.55961		focus	NKp30	282	1020	270	3.55951
focus	KLRG1	335	NA	NA	2.55961		focus	KLRG1	643	NA	NA	4.55971		focus	NKp30	343	1020	270	3.55961
focus	KLRG1	294	NA	NA	2.55971		focus	KLRG1	572	NA	NA	4.55981		focus	NKp30	266	1020	270	3.55971
focus	KLRG1	286	NA	NA	2.55981		focus	KLRG1	323	NA	NA	4.55991		focus	NKp30	202	1020	270	3.55981
focus	KLRG1	290	NA	NA	2.55991		focus	KLRG1	666	NA	NA	4.56001		focus	NKp30	208	1020	270	3.55991
focus	KLRG1	302	NA	NA	2.56001		focus	KLRG1	615	NA	NA	4.56011		focus	NKp30	440	1020	270	3.56001
focus	KLRG1	306	NA	NA	2.56011		focus	KLRG1	306	NA	NA	4.56021		focus	NKp30	274	1020	270	3.56011
focus	KLRG1	338	NA	NA	2.56021		focus	KLRG1	669	NA	NA	4.56031		focus	NKp30	365	1020	270	3.56021
focus	KLRG1	360	NA	NA	2.56031		focus	KLRG1	682	NA	NA	4.56041		focus	NKp30	348	1020	270	3.56031
focus	KLRG1	294	NA	NA	2.56041		focus	KLRG1	465	NA	NA	4.56051		focus	NKp30	236	1020	270	3.56041
focus	KLRG1	252	NA	NA	2.56051		focus	KLRG1	510	NA	NA	4.56061		focus	NKp30	261	1020	270	3.56051
focus	KLRG1	289	NA	NA	2.56061		focus	KLRG1	613	NA	NA	4.56071		focus	NKp30	299	1020	270	3.56061
focus	KLRG1	314	NA	NA	2.56071		focus	KLRG1	573	NA	NA	4.56081		focus	NKp30	360	1020	270	3.56071
focus	KLRG1	375	NA	NA	2.56081		focus	KLRG1	286	NA	NA	4.56091		focus	NKp30	453	1020	270	3.56081
focus	KLRG1	337	NA	NA	2.56091		focus	KLRG1	459	NA	NA	4.56101		focus	NKp30	290	1020	270	3.56091
focus	KLRG1	253	NA	NA	2.56101		focus	KLRG1	567	NA	NA	4.56111		focus	NKp30	201	1020	270	3.56101
focus	KLRG1	334	NA	NA	2.56111		focus	KLRG1	631	NA	NA	4.56121		focus	NKp30	262	1020	270	3.56111
focus	KLRG1	326	NA	NA	2.56121		focus	KLRG1	618	NA	NA	4.56131		focus	NKp30	279	1020	270	3.56121
focus	KLRG1	338	NA	NA	2.56131		focus	KLRG1	502	NA	NA	4.56141		focus	NKp30	160	1020	270	3.56131
focus	KLRG1	337	NA	NA	2.56141		focus	KLRG1	552	NA	NA	4.56151		focus	NKp30	222	1020	270	3.56141
focus	KLRG1	292	NA	NA	2.56151		focus	KLRG1	412	NA	NA	4.56161		focus	NKp30	436	1020	270	3.56151
focus	KLRG1	304	NA	NA	2.56161		focus	KLRG1	395	NA	NA	4.56171		focus	NKp30	336	1020	270	3.56161
focus	KLRG1	307	NA	NA	2.56171		focus	KLRG1	570	NA	NA	4.56181		focus	NKp30	279	1020	270	3.56171
focus	KLRG1	339	NA	NA	2.56181		focus	KLRG1	501	NA	NA	4.56191		focus	NKp30	387	1020	270	3.56181
focus	KLRG1	337	NA	NA	2.56191		focus	KLRG1	369	NA	NA	4.56201		focus	NKp30	297	1020	270	3.56191
focus	KLRG1	305	NA	NA	2.56201		focus	KLRG1	480	NA	NA	4.56211		focus	NKp30	402	1020	270	3.56201
focus	KLRG1	325	NA	NA	2.56211		focus	KLRG1	526	NA	NA	4.56221		focus	NKp30	198	1020	270	3.56211
focus	KLRG1	294	NA	NA	2.56221		focus	KLRG1	272	NA	NA	4.56231		focus	NKp30	438	1020	270	3.56221
focus	KLRG1	297	NA	NA	2.56231		focus	KLRG1	350	NA	NA	4.56241		focus	NKp30	270	1020	270	3.56231
focus	KLRG1	284	NA	NA	2.56241		focus	KLRG1	638	NA	NA	4.56251		focus	NKp30	186	1020	270	3.56241
focus	KLRG1	280	NA	NA	2.56251		focus	KLRG1	660	NA	NA	4.56261		focus	NKp30	291	1020	270	3.56251
focus	KLRG1	307	NA	NA	2.56261		focus	KLRG1	297	NA	NA	4.56271		focus	NKp30	425	1020	270	3.56261
focus	KLRG1	277	NA	NA	2.56271		focus	KLRG1	561	NA	NA	4.56281		focus	NKp30	243	1020	270	3.56271
focus	KLRG1	367	NA	NA	2.56281		focus	KLRG1	576	NA	NA	4.56291		focus	NKp30	329	1020	270	3.56281
focus	KLRG1	291	NA	NA	2.56291		focus	KLRG1	601	NA	NA	4.56301		focus	NKp30	194	1020	270	3.56291
focus	KLRG1	322	NA	NA	2.56301		focus	KLRG1	525	NA	NA	4.56311		focus	NKp30	329	1020	270	3.56301
focus	KLRG1	312	NA	NA	2.56311		focus	KLRG1	456	NA	NA	4.56321		focus	NKp30	393	1020	270	3.56311
focus	KLRG1	261	NA	NA	2.56321		focus	KLRG1	600	NA	NA	4.56331		focus	NKp30	369	1020	270	3.56321
focus	KLRG1	240	NA	NA	2.56331		focus	KLRG1	570	NA	NA	4.56341		focus	NKp30	489	1020	270	3.56331
focus	KLRG1	351	NA	NA	2.56341		focus	KLRG1	499	NA	NA	4.56351		focus	NKp30	319	1020	270	3.56341
focus	KLRG1	314	NA	NA	2.56351		focus	KLRG1	609	NA	NA	4.56361		focus	NKp30	257	1020	270	3.56351
focus	KLRG1	279	NA	NA	2.56361		focus	KLRG1	500	NA	NA	4.56371		focus	NKp30	341	1020	270	3.56361
focus	KLRG1	350	NA	NA	2.56371		focus	KLRG1	478	NA	NA	4.56381		focus	NKp30	191	1020	270	3.56371
focus	KLRG1	338	NA	NA	2.56381		focus	KLRG1	318	NA	NA	4.56391		focus	NKp30	332	1020	270	3.56381
focus	KLRG1	318	NA	NA	2.56391		focus	KLRG1	599	NA	NA	4.56401		focus	NKp30	264	1020	270	3.56391
focus	KLRG1	337	NA	NA	2.56401		focus	KLRG1	291	NA	NA	4.56411		focus	NKp30	278	1020	270	3.56401
focus	KLRG1	319	NA	NA	2.56411		focus	KLRG1	269	NA	NA	4.56421		focus	NKp30	434	1020	270	3.56411
focus	KLRG1	316	NA	NA	2.56421		focus	KLRG1	600	NA	NA	4.56431		focus	NKp30	254	1020	270	3.56421
focus	KLRG1	303	NA	NA	2.56431		focus	KLRG1	591	NA	NA	4.56441		focus	NKp30	328	1020	270	3.56431
focus	KLRG1	312	NA	NA	2.56441		focus	KLRG1	519	NA	NA	4.56451		focus	NKp30	442	1020	270	3.56441
focus	KLRG1	337	NA	NA	2.56451		focus	KLRG1	541	NA	NA	4.56461		focus	NKp30	238	1020	270	3.56451
focus	KLRG1	295	NA	NA	2.56461		focus	KLRG1	287	NA	NA	4.56471		focus	NKp30	279	1020	270	3.56461
focus	KLRG1	393	NA	NA	2.56471		focus	KLRG1	317	NA	NA	4.56481		focus	NKp30	246	1020	270	3.56471
focus	KLRG1	273	NA	NA	2.56481		focus	KLRG1	546	NA	NA	4.56491		focus	NKp30	285	1020	270	3.56481
focus	KLRG1	316	NA	NA	2.56491		focus	KLRG1	299	NA	NA	4.56501		focus	NKp30	171	1020	270	3.56491
focus	KLRG1	301	NA	NA	2.56501		focus	KLRG1	372	NA	NA	4.56511		focus	NKp30	215	1020	270	3.56501
focus	KLRG1	326	NA	NA	2.56511		focus	KLRG1	693	NA	NA	4.56521		focus	NKp30	292	1020	270	3.56511
focus	KLRG1	294	NA	NA	2.56521		focus	KLRG1	520	NA	NA	4.56531		focus	NKp30	347	1020	270	3.56521
focus	KLRG1	339	NA	NA	2.56531		focus	KLRG1	615	NA	NA	4.56541		focus	NKp30	534	1020	270	3.56531
focus	KLRG1	350	NA	NA	2.56541		focus	KLRG1	330	NA	NA	4.56551		focus	NKp30	261	1020	270	3.56541
focus	KLRG1	334	NA	NA	2.56551		focus	KLRG1	514	NA	NA	4.56561		focus	NKp30	440	1020	270	3.56551
focus	KLRG1	299	NA	NA	2.56561		focus	KLRG1	585	NA	NA	4.56571		focus	NKp30	201	1020	270	3.56561
focus	KLRG1	315	NA	NA	2.56571		focus	KLRG1	546	NA	NA	4.56581		focus	NKp30	413	1020	270	3.56571
focus	KLRG1	311	NA	NA	2.56581		focus	KLRG1	493	NA	NA	4.56591		focus	NKp30	310	1020	270	3.56581
focus	KLRG1	336	NA	NA	2.56591		focus	KLRG1	474	NA	NA	4.56601		focus	NKp30	419	1020	270	3.56591
focus	KLRG1	324	NA	NA	2.56601		focus	KLRG1	608	NA	NA	4.56611		focus	NKp30	161	1020	270	3.56601
focus	KLRG1	265	NA	NA	2.56611		focus	KLRG1	294	NA	NA	4.56621		focus	NKp30	422	1020	270	3.56611
focus	KLRG1	345	NA	NA	2.56621		focus	KLRG1	608	NA	NA	4.56631		focus	NKp30	256	1020	270	3.56621
focus	KLRG1	329	NA	NA	2.56631		focus	KLRG1	578	NA	NA	4.56641		focus	NKp30	238	1020	270	3.56631
focus	KLRG1	303	NA	NA	2.56641		focus	KLRG1	304	NA	NA	4.56651		focus	NKp30	401	1020	270	3.56641
focus	KLRG1	270	NA	NA	2.56651		focus	KLRG1	647	NA	NA	4.56661		focus	NKp30	399	1020	270	3.56651
focus	KLRG1	310	NA	NA	2.56661		focus	KLRG1	496	NA	NA	4.56671		focus	NKp30	212	1020	270	3.56661
focus	KLRG1	343	NA	NA	2.56671		focus	KLRG1	303	NA	NA	4.56681		focus	NKp30	339	1020	270	3.56671
focus	KLRG1	285	NA	NA	2.56681		focus	KLRG1	492	NA	NA	4.56691		focus	NKp30	493	1020	270	3.56681
focus	KLRG1	280	NA	NA	2.56691		focus	KLRG1	466	NA	NA	4.56701		focus	NKp30	278	1020	270	3.56691
focus	KLRG1	255	NA	NA	2.56701		focus	KLRG1	435	NA	NA	4.56711		focus	NKp30	255	1020	270	3.56701
focus	KLRG1	308	NA	NA	2.56711		focus	KLRG1	439	NA	NA	4.56721		focus	NKp30	187	1020	270	3.56711
focus	KLRG1	324	NA	NA	2.56721		focus	KLRG1	629	NA	NA	4.56731		focus	NKp30	304	1020	270	3.56721
focus	KLRG1	317	NA	NA	2.56731		focus	KLRG1	539	NA	NA	4.56741		focus	NKp30	214	1020	270	3.56731
focus	KLRG1	329	NA	NA	2.56741		focus	KLRG1	594	NA	NA	4.56751		focus	NKp30	262	1020	270	3.56741
focus	KLRG1	282	NA	NA	2.56751		focus	KLRG1	564	NA	NA	4.56761		focus	NKp30	276	1020	270	3.56751
focus	KLRG1	376	NA	NA	2.56761		focus	KLRG1	620	NA	NA	4.56771		focus	NKp30	422	1020	270	3.56761
focus	KLRG1	325	NA	NA	2.56771		focus	KLRG1	448	NA	NA	4.56781		focus	NKp30	273	1020	270	3.56771
focus	KLRG1	311	NA	NA	2.56781		focus	KLRG1	526	NA	NA	4.56791		focus	NKp30	281	1020	270	3.56781
focus	KLRG1	274	NA	NA	2.56791		focus	KLRG1	578	NA	NA	4.56801		focus	NKp30	160	1020	270	3.56791
focus	KLRG1	307	NA	NA	2.56801		focus	KLRG1	437	NA	NA	4.56811		focus	NKp30	269	1020	270	3.56801
focus	KLRG1	322	NA	NA	2.56811		focus	KLRG1	311	NA	NA	4.56821		focus	NKp30	284	1020	270	3.56811
focus	KLRG1	321	NA	NA	2.56821		focus	KLRG1	633	NA	NA	4.56831		focus	NKp30	460	1020	270	3.56821
focus	KLRG1	298	NA	NA	2.56831		focus	KLRG1	484	NA	NA	4.56841		focus	NKp30	291	1020	270	3.56831
focus	KLRG1	328	NA	NA	2.56841		focus	KLRG1	530	NA	NA	4.56851		focus	NKp30	393	1020	270	3.56841
focus	KLRG1	353	NA	NA	2.56851		focus	KLRG1	424	NA	NA	4.56861		focus	NKp30	492	1020	270	3.56851
focus	KLRG1	353	NA	NA	2.56861		focus	KLRG1	586	NA	NA	4.56871		focus	NKp30	198	1020	270	3.56861
focus	KLRG1	270	NA	NA	2.56871		focus	KLRG1	292	NA	NA	4.56881		focus	NKp30	424	1020	270	3.56871
focus	KLRG1	328	NA	NA	2.56881		focus	KLRG1	605	NA	NA	4.56891		focus	NKp30	154	1020	270	3.56881
focus	KLRG1	319	NA	NA	2.56891		focus	KLRG1	501	NA	NA	4.56901		focus	NKp30	357	1020	270	3.56891
focus	KLRG1	300	NA	NA	2.56901		focus	KLRG1	583	NA	NA	4.56911		focus	NKp30	281	1020	270	3.56901
focus	KLRG1	269	NA	NA	2.56911		focus	KLRG1	544	NA	NA	4.56921		focus	NKp30	266	1020	270	3.56911
focus	KLRG1	337	NA	NA	2.56921		focus	KLRG1	519	NA	NA	4.56931		focus	NKp30	255	1020	270	3.56921
focus	KLRG1	367	NA	NA	2.56931		focus	KLRG1	525	NA	NA	4.56941		focus	NKp30	216	1020	270	3.56931
focus	KLRG1	299	NA	NA	2.56941		focus	KLRG1	480	NA	NA	4.56951		focus	NKp30	241	1020	270	3.56941
focus	KLRG1	349	NA	NA	2.56951		focus	KLRG1	243	NA	NA	4.56961		focus	NKp30	234	1020	270	3.56951
focus	KLRG1	334	NA	NA	2.56961		focus	KLRG1	604	NA	NA	4.56971		focus	NKp30	284	1020	270	3.56961
focus	KLRG1	331	NA	NA	2.56971		focus	KLRG1	541	NA	NA	4.56981		focus	NKp30	335	1020	270	3.56971
focus	KLRG1	341	NA	NA	2.56981		focus	KLRG1	624	NA	NA	4.56991		focus	NKp30	313	1020	270	3.56981
focus	KLRG1	348	NA	NA	2.56991		focus	KLRG1	546	NA	NA	4.57001		focus	NKp30	173	1020	270	3.56991
focus	KLRG1	324	NA	NA	2.57001		focus	KLRG1	579	NA	NA	4.57011		focus	NKp30	281	1020	270	3.57001
focus	KLRG1	361	NA	NA	2.57011		focus	KLRG1	593	NA	NA	4.57021		focus	NKp30	361	1020	270	3.57011
focus	KLRG1	288	NA	NA	2.57021		focus	KLRG1	578	NA	NA	4.57031		focus	NKp30	366	1020	270	3.57021
focus	KLRG1	286	NA	NA	2.57031		focus	KLRG1	563	NA	NA	4.57041		focus	NKp30	302	1020	270	3.57031
focus	KLRG1	307	NA	NA	2.57041		focus	KLRG1	581	NA	NA	4.57051		focus	NKp30	326	1020	270	3.57041
focus	KLRG1	260	NA	NA	2.57051		focus	KLRG1	311	NA	NA	4.57061		focus	NKp30	341	1020	270	3.57051
focus	KLRG1	294	NA	NA	2.57061		focus	KLRG1	305	NA	NA	4.57071		focus	NKp30	228	1020	270	3.57061
focus	KLRG1	315	NA	NA	2.57071		focus	KLRG1	560	NA	NA	4.57081		focus	NKp30	209	1020	270	3.57071
focus	KLRG1	336	NA	NA	2.57081		focus	KLRG1	491	NA	NA	4.57091		focus	NKp30	308	1020	270	3.57081
focus	KLRG1	319	NA	NA	2.57091		focus	KLRG1	625	NA	NA	4.57101		focus	NKp30	370	1020	270	3.57091
focus	KLRG1	364	NA	NA	2.57101		focus	KLRG1	485	NA	NA	4.57111		focus	NKp30	292	1020	270	3.57101
focus	KLRG1	283	NA	NA	2.57111		focus	KLRG1	204	NA	NA	4.57121		focus	NKp30	262	1020	270	3.57111
focus	KLRG1	362	NA	NA	2.57121		focus	KLRG1	483	NA	NA	4.57131		focus	NKp30	349	1020	270	3.57121
focus	KLRG1	318	NA	NA	2.57131		focus	KLRG1	509	NA	NA	4.57141		focus	NKp30	381	1020	270	3.57131
focus	KLRG1	333	NA	NA	2.57141		focus	KLRG1	604	NA	NA	4.57151		focus	NKp30	266	1020	270	3.57141
focus	KLRG1	327	NA	NA	2.57151		focus	KLRG1	539	NA	NA	4.57161		focus	NKp30	237	1020	270	3.57151
focus	KLRG1	308	NA	NA	2.57161		focus	KLRG1	332	NA	NA	4.57171		focus	NKp30	321	1020	270	3.57161
focus	KLRG1	318	NA	NA	2.57171		focus	KLRG1	596	NA	NA	4.57181		focus	NKp30	195	1020	270	3.57171
focus	KLRG1	311	NA	NA	2.57181		focus	KLRG1	587	NA	NA	4.57191		focus	NKp30	354	1020	270	3.57181
focus	KLRG1	318	NA	NA	2.57191		focus	KLRG1	486	NA	NA	4.57201		focus	NKp30	416	1020	270	3.57191
focus	KLRG1	273	NA	NA	2.57201		focus	KLRG1	479	NA	NA	4.57211		focus	NKp30	357	1020	270	3.57201
focus	KLRG1	279	NA	NA	2.57211		focus	KLRG1	410	NA	NA	4.57221		focus	NKp30	326	1020	270	3.57211
focus	KLRG1	319	NA	NA	2.57221		focus	KLRG1	686	NA	NA	4.57231		focus	NKp30	216	1020	270	3.57221
focus	KLRG1	304	NA	NA	2.57231		focus	KLRG1	614	NA	NA	4.57241		focus	NKp30	283	1020	270	3.57231
focus	KLRG1	331	NA	NA	2.57241		focus	KLRG1	294	NA	NA	4.57251		focus	NKp30	274	1020	270	3.57241
focus	KLRG1	291	NA	NA	2.57251		focus	KLRG1	416	NA	NA	4.57261		focus	NKp30	316	1020	270	3.57251
focus	KLRG1	331	NA	NA	2.57261		focus	KLRG1	630	NA	NA	4.57271		focus	NKp30	260	1020	270	3.57261
focus	KLRG1	298	NA	NA	2.57271		focus	KLRG1	273	NA	NA	4.57281		focus	NKp30	318	1020	270	3.57271
focus	KLRG1	310	NA	NA	2.57281		focus	KLRG1	566	NA	NA	4.57291		focus	NKp30	218	1020	270	3.57281
focus	KLRG1	319	NA	NA	2.57291		focus	KLRG1	524	NA	NA	4.57301		focus	NKp30	313	1020	270	3.57291
focus	KLRG1	272	NA	NA	2.57301		focus	KLRG1	625	NA	NA	4.57311		focus	NKp30	364	1020	270	3.57301
focus	KLRG1	305	NA	NA	2.57311		focus	KLRG1	365	NA	NA	4.57321		focus	NKp30	379	1020	270	3.57311
focus	KLRG1	326	NA	NA	2.57321		focus	KLRG1	585	NA	NA	4.57331		focus	NKp30	360	1020	270	3.57321
focus	KLRG1	313	NA	NA	2.57331		focus	KLRG1	330	NA	NA	4.57341		focus	NKp30	259	1020	270	3.57331
focus	KLRG1	364	NA	NA	2.57341		focus	KLRG1	620	NA	NA	4.57351		focus	NKp30	339	1020	270	3.57341
focus	KLRG1	333	NA	NA	2.57351		focus	KLRG1	288	NA	NA	4.57361		focus	NKp30	258	1020	270	3.57351
focus	KLRG1	318	NA	NA	2.57361		focus	KLRG1	633	NA	NA	4.57371		focus	NKp30	413	1020	270	3.57361
focus	KLRG1	355	NA	NA	2.57371		focus	KLRG1	564	NA	NA	4.57381		focus	NKp30	262	1020	270	3.57371
focus	KLRG1	347	NA	NA	2.57381		focus	KLRG1	307	NA	NA	4.57391		focus	NKp30	374	1020	270	3.57381
focus	KLRG1	331	NA	NA	2.57391		focus	KLRG1	629	NA	NA	4.57401		focus	NKp30	267	1020	270	3.57391
focus	KLRG1	332	NA	NA	2.57401		focus	KLRG1	608	NA	NA	4.57411		focus	NKp30	442	1020	270	3.57401
focus	KLRG1	379	NA	NA	2.57411		focus	KLRG1	353	NA	NA	4.57421		focus	NKp30	223	1020	270	3.57411
focus	KLRG1	358	NA	NA	2.57421		focus	KLRG1	614	NA	NA	4.57431		focus	NKp30	235	1020	270	3.57421
focus	KLRG1	261	NA	NA	2.57431		focus	KLRG1	602	NA	NA	4.57441		focus	NKp30	163	1020	270	3.57431
focus	KLRG1	282	NA	NA	2.57441		focus	KLRG1	302	NA	NA	4.57451		focus	NKp30	330	1020	270	3.57441
focus	KLRG1	344	NA	NA	2.57451		focus	KLRG1	635	NA	NA	4.57461		focus	NKp30	230	1020	270	3.57451
focus	KLRG1	307	NA	NA	2.57461		focus	KLRG1	627	NA	NA	4.57471		focus	NKp30	259	1020	270	3.57461
focus	KLRG1	327	NA	NA	2.57471		focus	KLRG1	651	NA	NA	4.57481		focus	NKp30	372	1020	270	3.57471
focus	KLRG1	368	NA	NA	2.57481		focus	KLRG1	520	NA	NA	4.57491		focus	NKp30	299	1020	270	3.57481
focus	KLRG1	294	NA	NA	2.57491		focus	KLRG1	470	NA	NA	4.57501		focus	NKp30	235	1020	270	3.57491
focus	KLRG1	330	NA	NA	2.57501		focus	KLRG1	673	NA	NA	4.57511		focus	NKp30	356	1020	270	3.57501
focus	KLRG1	281	NA	NA	2.57511		focus	KLRG1	549	NA	NA	4.57521		focus	NKp30	314	1020	270	3.57511
focus	KLRG1	288	NA	NA	2.57521		focus	KLRG1	279	NA	NA	4.57531		focus	NKp30	247	1020	270	3.57521
focus	KLRG1	328	NA	NA	2.57531		focus	KLRG1	505	NA	NA	4.57541		focus	NKp30	300	1020	270	3.57531
focus	KLRG1	328	NA	NA	2.57541		focus	KLRG1	565	NA	NA	4.57551		focus	NKp30	228	1020	270	3.57541
focus	KLRG1	275	NA	NA	2.57551		focus	KLRG1	488	NA	NA	4.57561		focus	NKp30	430	1020	270	3.57551
focus	KLRG1	327	NA	NA	2.57561		focus	KLRG1	687	NA	NA	4.57571		focus	NKp30	216	1020	270	3.57561
focus	KLRG1	349	NA	NA	2.57571		focus	KLRG1	419	NA	NA	4.57581		focus	NKp30	401	1020	270	3.57571
focus	KLRG1	340	NA	NA	2.57581		focus	KLRG1	544	NA	NA	4.57591		focus	NKp30	339	1020	270	3.57581
focus	KLRG1	310	NA	NA	2.57591		focus	KLRG1	414	NA	NA	4.57601		focus	NKp30	239	1020	270	3.57591
focus	KLRG1	306	NA	NA	2.57601		focus	KLRG1	417	NA	NA	4.57611		focus	NKp30	213	1020	270	3.57601
focus	KLRG1	336	NA	NA	2.57611		focus	KLRG1	655	NA	NA	4.57621		focus	NKp30	354	1020	270	3.57611
focus	KLRG1	320	NA	NA	2.57621		focus	KLRG1	560	NA	NA	4.57631		focus	NKp30	311	1020	270	3.57621
focus	KLRG1	350	NA	NA	2.57631		focus	KLRG1	670	NA	NA	4.57641		focus	NKp30	197	1020	270	3.57631
focus	KLRG1	299	NA	NA	2.57641		focus	KLRG1	511	NA	NA	4.57651		focus	NKp30	291	1020	270	3.57641
focus	KLRG1	295	NA	NA	2.57651		focus	KLRG1	467	NA	NA	4.57661		focus	NKp30	214	1020	270	3.57651
focus	KLRG1	300	NA	NA	2.57661		focus	KLRG1	272	NA	NA	4.57671		focus	NKp30	269	1020	270	3.57661
focus	KLRG1	338	NA	NA	2.57671		focus	KLRG1	361	NA	NA	4.57681		focus	NKp30	280	1020	270	3.57671
focus	KLRG1	290	NA	NA	2.57681		focus	KLRG1	601	NA	NA	4.57691		focus	NKp30	361	1020	270	3.57681
focus	KLRG1	314	NA	NA	2.57691		focus	KLRG1	521	NA	NA	4.57701		focus	NKp30	366	1020	270	3.57691
focus	KLRG1	321	NA	NA	2.57701		focus	KLRG1	438	NA	NA	4.57711		focus	NKp30	401	1020	270	3.57701
focus	KLRG1	320	NA	NA	2.57711		focus	KLRG1	505	NA	NA	4.57721		focus	NKp30	274	1020	270	3.57711
focus	KLRG1	308	NA	NA	2.57721		focus	KLRG1	363	NA	NA	4.57731		focus	NKp30	175	1020	270	3.57721
focus	KLRG1	310	NA	NA	2.57731		focus	KLRG1	353	NA	NA	4.57741		focus	NKp30	284	1020	270	3.57731
focus	KLRG1	295	NA	NA	2.57741		focus	KLRG1	616	NA	NA	4.57751		focus	NKp30	231	1020	270	3.57741
focus	KLRG1	325	NA	NA	2.57751		focus	KLRG1	606	NA	NA	4.57761		focus	NKp30	284	1020	270	3.57751
focus	KLRG1	324	NA	NA	2.57761		focus	KLRG1	422	NA	NA	4.57771		focus	NKp30	286	1020	270	3.57761
focus	KLRG1	303	NA	NA	2.57771		focus	KLRG1	621	NA	NA	4.57781		focus	NKp30	274	1020	270	3.57771
focus	KLRG1	332	NA	NA	2.57781		focus	KLRG1	321	NA	NA	4.57791		focus	NKp30	271	1020	270	3.57781
focus	KLRG1	324	NA	NA	2.57791		focus	KLRG1	646	NA	NA	4.57801		focus	NKp30	241	1020	270	3.57791
focus	KLRG1	311	NA	NA	2.57801		focus	KLRG1	615	NA	NA	4.57811		focus	NKp30	422	1020	270	3.57801
focus	KLRG1	329	NA	NA	2.57811		focus	KLRG1	361	NA	NA	4.57821		focus	NKp30	475	1020	270	3.57811
focus	KLRG1	311	NA	NA	2.57821		focus	KLRG1	604	NA	NA	4.57831		focus	NKp30	256	1020	270	3.57821
focus	KLRG1	292	NA	NA	2.57831		focus	KLRG1	301	NA	NA	4.57841		focus	NKp30	367	1020	270	3.57831
focus	KLRG1	327	NA	NA	2.57841		focus	KLRG1	94	NA	NA	4.57851		focus	NKp30	202	1020	270	3.57841
focus	KLRG1	318	NA	NA	2.57851		focus	KLRG1	584	NA	NA	4.57861		focus	NKp30	366	1020	270	3.57851
focus	KLRG1	338	NA	NA	2.57861		focus	KLRG1	537	NA	NA	4.57871		focus	NKp30	257	1020	270	3.57861
focus	KLRG1	326	NA	NA	2.57871		focus	KLRG1	299	NA	NA	4.57881		focus	NKp30	380	1020	270	3.57871
focus	KLRG1	295	NA	NA	2.57881		focus	KLRG1	615	NA	NA	4.57891		focus	NKp30	235	1020	270	3.57881
focus	KLRG1	321	NA	NA	2.57891		focus	KLRG1	308	NA	NA	4.57901		focus	NKp30	187	1020	270	3.57891
focus	KLRG1	329	NA	NA	2.57901		focus	KLRG1	460	NA	NA	4.57911		focus	NKp30	354	1020	270	3.57901
focus	KLRG1	294	NA	NA	2.57911		focus	KLRG1	309	NA	NA	4.57921		focus	NKp30	339	1020	270	3.57911
focus	KLRG1	273	NA	NA	2.57921		focus	KLRG1	480	NA	NA	4.57931		focus	NKp30	383	1020	270	3.57921
focus	KLRG1	285	NA	NA	2.57931		focus	KLRG1	625	NA	NA	4.57941		focus	NKp30	237	1020	270	3.57931
focus	KLRG1	311	NA	NA	2.57941		focus	KLRG1	472	NA	NA	4.57951		focus	NKp30	315	1020	270	3.57941
focus	KLRG1	328	NA	NA	2.57951		focus	KLRG1	380	NA	NA	4.57961		focus	NKp30	268	1020	270	3.57951
focus	KLRG1	318	NA	NA	2.57961		focus	KLRG1	576	NA	NA	4.57971		focus	NKp30	208	1020	270	3.57961
focus	KLRG1	336	NA	NA	2.57971		focus	KLRG1	493	NA	NA	4.57981		focus	NKp30	258	1020	270	3.57971
focus	KLRG1	330	NA	NA	2.57981		focus	KLRG1	590	NA	NA	4.57991		focus	NKp30	243	1020	270	3.57981
focus	KLRG1	295	NA	NA	2.57991		focus	KLRG1	614	NA	NA	4.58001		focus	NKp30	440	1020	270	3.57991
focus	KLRG1	385	NA	NA	2.58001		focus	KLRG1	252	NA	NA	4.58011		focus	NKp30	364	1020	270	3.58001
focus	KLRG1	325	NA	NA	2.58011		focus	KLRG1	532	NA	NA	4.58021		focus	NKp30	339	1020	270	3.58011
focus	KLRG1	308	NA	NA	2.58021		focus	KLRG1	515	NA	NA	4.58031		focus	NKp30	259	1020	270	3.58021
focus	KLRG1	314	NA	NA	2.58031		focus	KLRG1	572	NA	NA	4.58041		focus	NKp30	286	1020	270	3.58031
focus	KLRG1	311	NA	NA	2.58041		focus	KLRG1	623	NA	NA	4.58051		focus	NKp30	173	1020	270	3.58041
focus	KLRG1	289	NA	NA	2.58051		focus	KLRG1	512	NA	NA	4.58061		focus	NKp30	275	1020	270	3.58051
focus	KLRG1	346	NA	NA	2.58061		focus	KLRG1	581	NA	NA	4.58071		focus	NKp30	282	1020	270	3.58061
focus	KLRG1	320	NA	NA	2.58071		focus	KLRG1	612	NA	NA	4.58081		focus	NKp30	223	1020	270	3.58071
focus	KLRG1	317	NA	NA	2.58081		focus	KLRG1	579	NA	NA	4.58091		focus	NKp30	272	1020	270	3.58081
focus	KLRG1	287	NA	NA	2.58091		focus	KLRG1	330	NA	NA	4.58101		focus	NKp30	276	1020	270	3.58091
focus	KLRG1	310	NA	NA	2.58101		focus	KLRG1	627	NA	NA	4.58111		focus	NKp30	299	1020	270	3.58101
focus	KLRG1	308	NA	NA	2.58111		focus	KLRG1	635	NA	NA	4.58121		focus	NKp30	226	1020	270	3.58111
focus	KLRG1	320	NA	NA	2.58121		focus	KLRG1	481	NA	NA	4.58131		focus	NKp30	280	1020	270	3.58121
focus	KLRG1	305	NA	NA	2.58131		focus	KLRG1	317	NA	NA	4.58141		focus	NKp30	416	1020	270	3.58131
focus	KLRG1	361	NA	NA	2.58141		focus	KLRG1	553	NA	NA	4.58151		focus	NKp30	360	1020	270	3.58141
focus	KLRG1	297	NA	NA	2.58151		focus	KLRG1	572	NA	NA	4.58161		focus	NKp30	268	1020	270	3.58151
focus	KLRG1	309	NA	NA	2.58161		focus	KLRG1	613	NA	NA	4.58171		focus	NKp30	188	1020	270	3.58161
focus	KLRG1	295	NA	NA	2.58171		focus	KLRG1	472	NA	NA	4.58181		focus	NKp30	320	1020	270	3.58171
focus	KLRG1	275	NA	NA	2.58181		focus	KLRG1	545	NA	NA	4.58191		focus	NKp30	271	1020	270	3.58181
focus	KLRG1	331	NA	NA	2.58191		focus	KLRG1	265	NA	NA	4.58201		focus	NKp30	261	1020	270	3.58191
focus	KLRG1	340	NA	NA	2.58201		focus	KLRG1	519	NA	NA	4.58211		focus	NKp30	235	1020	270	3.58201
focus	KLRG1	326	NA	NA	2.58211		focus	KLRG1	511	NA	NA	4.58221		focus	NKp30	270	1020	270	3.58211
focus	KLRG1	316	NA	NA	2.58221		focus	KLRG1	695	NA	NA	4.58231		focus	NKp30	336	1020	270	3.58221
focus	KLRG1	337	NA	NA	2.58231		focus	KLRG1	282	NA	NA	4.58241		focus	NKp30	313	1020	270	3.58231
focus	KLRG1	298	NA	NA	2.58241		focus	KLRG1	521	NA	NA	4.58251		focus	NKp30	370	1020	270	3.58241
focus	KLRG1	323	NA	NA	2.58251		focus	KLRG1	318	NA	NA	4.58261		focus	NKp30	483	1020	270	3.58251
focus	KLRG1	305	NA	NA	2.58261		focus	KLRG1	355	NA	NA	4.58271		focus	NKp30	440	1020	270	3.58261
focus	KLRG1	296	NA	NA	2.58271		focus	KLRG1	588	NA	NA	4.58281		focus	NKp30	282	1020	270	3.58271
focus	KLRG1	305	NA	NA	2.58281		focus	KLRG1	565	NA	NA	4.58291		focus	NKp30	191	1020	270	3.58281
focus	KLRG1	344	NA	NA	2.58291		focus	KLRG1	286	NA	NA	4.58301		focus	NKp30	294	1020	270	3.58291
focus	KLRG1	312	NA	NA	2.58301		focus	KLRG1	188	NA	NA	4.58311		focus	NKp30	363	1020	270	3.58301
focus	KLRG1	310	NA	NA	2.58311		focus	KLRG1	516	NA	NA	4.58321		focus	NKp30	433	1020	270	3.58311
focus	KLRG1	276	NA	NA	2.58321		focus	KLRG1	539	NA	NA	4.58331		focus	NKp30	328	1020	270	3.58321
focus	KLRG1	325	NA	NA	2.58331		focus	KLRG1	631	NA	NA	4.58341		focus	NKp30	371	1020	270	3.58331
focus	KLRG1	367	NA	NA	2.58341		focus	KLRG1	594	NA	NA	4.58351		focus	NKp30	327	1020	270	3.58341
focus	KLRG1	388	NA	NA	2.58351		focus	KLRG1	334	NA	NA	4.58361		focus	NKp30	164	1020	270	3.58351
focus	KLRG1	295	NA	NA	2.58361		focus	KLRG1	566	NA	NA	4.58371		focus	NKp30	303	1020	270	3.58361
focus	KLRG1	288	NA	NA	2.58371		focus	KLRG1	635	NA	NA	4.58381		focus	NKp30	311	1020	270	3.58371
focus	KLRG1	313	NA	NA	2.58381		focus	KLRG1	495	NA	NA	4.58391		focus	NKp30	424	1020	270	3.58381
focus	KLRG1	308	NA	NA	2.58391		focus	KLRG1	628	NA	NA	4.58401		focus	NKp30	308	1020	270	3.58391
focus	KLRG1	310	NA	NA	2.58401		focus	KLRG1	568	NA	NA	4.58411		focus	NKp30	310	1020	270	3.58401
focus	KLRG1	302	NA	NA	2.58411		focus	KLRG1	629	NA	NA	4.58421		focus	NKp30	296	1020	270	3.58411
focus	KLRG1	301	NA	NA	2.58421		focus	KLRG1	314	NA	NA	4.58431		focus	NKp30	333	1020	270	3.58421
focus	KLRG1	330	NA	NA	2.58431		focus	KLRG1	707	NA	NA	4.58441		focus	NKp30	425	1020	270	3.58431
focus	KLRG1	346	NA	NA	2.58441		focus	KLRG1	555	NA	NA	4.58451		focus	NKp30	215	1020	270	3.58441
focus	KLRG1	321	NA	NA	2.58451		focus	KLRG1	635	NA	NA	4.58461		focus	NKp30	158	1020	270	3.58451
focus	KLRG1	336	NA	NA	2.58461		focus	KLRG1	475	NA	NA	4.58471		focus	NKp30	341	1020	270	3.58461
focus	KLRG1	250	NA	NA	2.58471		focus	KLRG1	460	NA	NA	4.58481		focus	NKp30	262	1020	270	3.58471
focus	KLRG1	325	NA	NA	2.58481		focus	KLRG1	488	NA	NA	4.58491		focus	NKp30	341	1020	270	3.58481
focus	KLRG1	338	NA	NA	2.58491		focus	KLRG1	645	NA	NA	4.58501		focus	NKp30	236	1020	270	3.58491
focus	KLRG1	325	NA	NA	2.58501		focus	KLRG1	652	NA	NA	4.58511		focus	NKp30	284	1020	270	3.58501
focus	KLRG1	336	NA	NA	2.58511		focus	KLRG1	630	NA	NA	4.58521		focus	NKp30	490	1020	270	3.58511
focus	KLRG1	263	NA	NA	2.58521		focus	KLRG1	481	NA	NA	4.58531		focus	NKp30	358	1020	270	3.58521
focus	KLRG1	353	NA	NA	2.58531		focus	KLRG1	684	NA	NA	4.58541		focus	NKp30	331	1020	270	3.58531
focus	KLRG1	322	NA	NA	2.58541		focus	KLRG1	575	NA	NA	4.58551		focus	NKp30	236	1020	270	3.58541
focus	KLRG1	335	NA	NA	2.58551		focus	KLRG1	500	NA	NA	4.58561		focus	NKp30	293	1020	270	3.58551
focus	KLRG1	321	NA	NA	2.58561		focus	KLRG1	578	NA	NA	4.58571		focus	NKp30	200	1020	270	3.58561
focus	KLRG1	280	NA	NA	2.58571		focus	KLRG1	518	NA	NA	4.58581		focus	NKp30	337	1020	270	3.58571
focus	KLRG1	376	NA	NA	2.58581		focus	KLRG1	551	NA	NA	4.58591		focus	NKp30	322	1020	270	3.58581
focus	KLRG1	341	NA	NA	2.58591		focus	KLRG1	564	NA	NA	4.58601		focus	NKp30	309	1020	270	3.58591
focus	KLRG1	313	NA	NA	2.58601		focus	KLRG1	444	NA	NA	4.58611		focus	NKp30	424	1020	270	3.58601
focus	KLRG1	333	NA	NA	2.58611		focus	KLRG1	650	NA	NA	4.58621		focus	NKp30	400	1020	270	3.58611
focus	KLRG1	344	NA	NA	2.58621		focus	KLRG1	457	NA	NA	4.58631		focus	NKp30	368	1020	270	3.58621
focus	KLRG1	339	NA	NA	2.58631		focus	KLRG1	649	NA	NA	4.58641		focus	NKp30	298	1020	270	3.58631
focus	KLRG1	316	NA	NA	2.58641		focus	KLRG1	429	NA	NA	4.58651		focus	NKp30	280	1020	270	3.58641
focus	KLRG1	315	NA	NA	2.58651		focus	KLRG1	510	NA	NA	4.58661		focus	NKp30	220	1020	270	3.58651
focus	KLRG1	288	NA	NA	2.58661		focus	KLRG1	555	NA	NA	4.58671		focus	NKp30	270	1020	270	3.58661
focus	KLRG1	328	NA	NA	2.58671		focus	KLRG1	685	NA	NA	4.58681		focus	NKp30	351	1020	270	3.58671
focus	KLRG1	302	NA	NA	2.58681		focus	KLRG1	564	NA	NA	4.58691		focus	NKp30	195	1020	270	3.58681
focus	KLRG1	333	NA	NA	2.58691		focus	KLRG1	513	NA	NA	4.58701		focus	NKp30	199	1020	270	3.58691
focus	KLRG1	328	NA	NA	2.58701		focus	KLRG1	690	NA	NA	4.58711		focus	NKp30	237	1020	270	3.58701
focus	KLRG1	317	NA	NA	2.58711		focus	KLRG1	481	NA	NA	4.58721		focus	NKp30	323	1020	270	3.58711
focus	KLRG1	338	NA	NA	2.58721		focus	KLRG1	483	NA	NA	4.58731		focus	NKp30	222	1020	270	3.58721
focus	KLRG1	348	NA	NA	2.58731		focus	KLRG1	515	NA	NA	4.58741		focus	NKp30	431	1020	270	3.58731
focus	KLRG1	283	NA	NA	2.58741		focus	KLRG1	554	NA	NA	4.58751		focus	NKp30	293	1020	270	3.58741
focus	KLRG1	310	NA	NA	2.58751		focus	KLRG1	299	NA	NA	4.58761		focus	NKp30	165	1020	270	3.58751
focus	KLRG1	336	NA	NA	2.58761		focus	KLRG1	581	NA	NA	4.58771		focus	NKp30	347	1020	270	3.58761
focus	KLRG1	313	NA	NA	2.58771		focus	KLRG1	412	NA	NA	4.58781		focus	NKp30	308	1020	270	3.58771
focus	KLRG1	291	NA	NA	2.58781		focus	KLRG1	472	NA	NA	4.58791		focus	NKp30	334	1020	270	3.58781
focus	KLRG1	277	NA	NA	2.58791		focus	KLRG1	283	NA	NA	4.58801		focus	NKp30	434	1020	270	3.58791
focus	KLRG1	369	NA	NA	2.58801		focus	KLRG1	452	NA	NA	4.58811		focus	NKp30	295	1020	270	3.58801
focus	KLRG1	347	NA	NA	2.58811		focus	KLRG1	603	NA	NA	4.58821		focus	NKp30	483	1020	270	3.58811
focus	KLRG1	297	NA	NA	2.58821		focus	KLRG1	524	NA	NA	4.58831		focus	NKp30	300	1020	270	3.58821
focus	KLRG1	347	NA	NA	2.58831		focus	KLRG1	611	NA	NA	4.58841		focus	NKp30	463	1020	270	3.58831
focus	KLRG1	298	NA	NA	2.58841		focus	KLRG1	464	NA	NA	4.58851		focus	NKp30	190	1020	270	3.58841
focus	KLRG1	359	NA	NA	2.58851		focus	KLRG1	544	NA	NA	4.58861		focus	NKp30	334	1020	270	3.58851
focus	KLRG1	309	NA	NA	2.58861		focus	KLRG1	649	NA	NA	4.58871		focus	NKp30	243	1020	270	3.58861
focus	KLRG1	316	NA	NA	2.58871		focus	KLRG1	669	NA	NA	4.58881		focus	NKp30	401	1020	270	3.58871
focus	KLRG1	321	NA	NA	2.58881		focus	KLRG1	648	NA	NA	4.58891		focus	NKp30	183	1020	270	3.58881
focus	KLRG1	300	NA	NA	2.58891		focus	KLRG1	276	NA	NA	4.58901		focus	NKp30	269	1020	270	3.58891
focus	KLRG1	323	NA	NA	2.58901		focus	KLRG1	490	NA	NA	4.58911		focus	NKp30	452	1020	270	3.58901
focus	KLRG1	260	NA	NA	2.58911		focus	KLRG1	563	NA	NA	4.58921		focus	NKp30	246	1020	270	3.58911
focus	KLRG1	285	NA	NA	2.58921		focus	KLRG1	505	NA	NA	4.58931		focus	NKp30	218	1020	270	3.58921
focus	KLRG1	297	NA	NA	2.58931		focus	KLRG1	519	NA	NA	4.58941		focus	NKp30	232	1020	270	3.58931
focus	KLRG1	268	NA	NA	2.58941		focus	KLRG1	302	NA	NA	4.58951		focus	NKp30	216	1020	270	3.58941
focus	KLRG1	346	NA	NA	2.58951		focus	KLRG1	283	NA	NA	4.58961		focus	NKp30	498	1020	270	3.58951
focus	KLRG1	308	NA	NA	2.58961		focus	KLRG1	568	NA	NA	4.58971		focus	NKp30	257	1020	270	3.58961
focus	KLRG1	297	NA	NA	2.58971		focus	KLRG1	360	NA	NA	4.58981		focus	NKp30	527	1020	270	3.58971
focus	KLRG1	370	NA	NA	2.58981		focus	KLRG1	679	NA	NA	4.58991		focus	NKp30	338	1020	270	3.58981
focus	KLRG1	313	NA	NA	2.58991		focus	KLRG1	611	NA	NA	4.59001		focus	NKp30	294	1020	270	3.58991
focus	KLRG1	275	NA	NA	2.59001		focus	KLRG1	504	NA	NA	4.59011		focus	NKp30	292	1020	270	3.59001
focus	KLRG1	343	NA	NA	2.59011		focus	KLRG1	638	NA	NA	4.59021		focus	NKp30	217	1020	270	3.59011
focus	KLRG1	294	NA	NA	2.59021		focus	KLRG1	317	NA	NA	4.59031		focus	NKp30	222	1020	270	3.59021
focus	KLRG1	325	NA	NA	2.59031		focus	KLRG1	573	NA	NA	4.59041		focus	NKp30	355	1020	270	3.59031
focus	KLRG1	320	NA	NA	2.59041		focus	KLRG1	302	NA	NA	4.59051		focus	NKp30	272	1020	270	3.59041
focus	KLRG1	341	NA	NA	2.59051		focus	KLRG1	482	NA	NA	4.59061		focus	NKp30	367	1020	270	3.59051
focus	KLRG1	363	NA	NA	2.59061		focus	KLRG1	547	NA	NA	4.59071		focus	NKp30	379	1020	270	3.59061
focus	KLRG1	323	NA	NA	2.59071		focus	KLRG1	405	NA	NA	4.59081		focus	NKp30	252	1020	270	3.59071
focus	KLRG1	270	NA	NA	2.59081		focus	KLRG1	481	NA	NA	4.59091		focus	NKp30	239	1020	270	3.59081
focus	KLRG1	298	NA	NA	2.59091		focus	KLRG1	652	NA	NA	4.59101		focus	NKp30	297	1020	270	3.59091
focus	KLRG1	305	NA	NA	2.59101		focus	KLRG1	271	NA	NA	4.59111		focus	NKp30	212	1020	270	3.59101
focus	KLRG1	344	NA	NA	2.59111		focus	KLRG1	279	NA	NA	4.59121		focus	NKp30	344	1020	270	3.59111
focus	KLRG1	295	NA	NA	2.59121		focus	KLRG1	299	NA	NA	4.59131		focus	NKp30	235	1020	270	3.59121
focus	KLRG1	289	NA	NA	2.59131		focus	KLRG1	590	NA	NA	4.59141		focus	NKp30	253	1020	270	3.59131
focus	KLRG1	312	NA	NA	2.59141		focus	KLRG1	551	NA	NA	4.59151		focus	NKp30	204	1020	270	3.59141
focus	KLRG1	359	NA	NA	2.59151		focus	KLRG1	656	NA	NA	4.59161		focus	NKp30	402	1020	270	3.59151
focus	KLRG1	333	NA	NA	2.59161		focus	KLRG1	632	NA	NA	4.59171		focus	NKp30	318	1020	270	3.59161
focus	KLRG1	306	NA	NA	2.59171		focus	KLRG1	604	NA	NA	4.59181		focus	NKp30	343	1020	270	3.59171
focus	KLRG1	360	NA	NA	2.59181		focus	KLRG1	518	NA	NA	4.59191		focus	NKp30	360	1020	270	3.59181
focus	KLRG1	321	NA	NA	2.59191		focus	KLRG1	630	NA	NA	4.59201		focus	NKp30	361	1020	270	3.59191
focus	KLRG1	368	NA	NA	2.59201		focus	KLRG1	489	NA	NA	4.59211		focus	NKp30	237	1020	270	3.59201
focus	KLRG1	326	NA	NA	2.59211		focus	KLRG1	531	NA	NA	4.59221		focus	NKp30	335	1020	270	3.59211
focus	KLRG1	287	NA	NA	2.59221		focus	KLRG1	545	NA	NA	4.59231		focus	NKp30	309	1020	270	3.59221
focus	KLRG1	325	NA	NA	2.59231		focus	KLRG1	383	NA	NA	4.59241		focus	NKp30	221	1020	270	3.59231
focus	KLRG1	329	NA	NA	2.59241		focus	KLRG1	599	NA	NA	4.59251		focus	NKp30	427	1020	270	3.59241
focus	KLRG1	344	NA	NA	2.59251		focus	KLRG1	573	NA	NA	4.59261		focus	NKp30	303	1020	270	3.59251
focus	KLRG1	318	NA	NA	2.59261		focus	KLRG1	531	NA	NA	4.59271		focus	NKp30	282	1020	270	3.59261
focus	KLRG1	367	NA	NA	2.59271		focus	KLRG1	544	NA	NA	4.59281		focus	NKp30	312	1020	270	3.59271
focus	KLRG1	303	NA	NA	2.59281		focus	KLRG1	717	NA	NA	4.59291		focus	NKp30	378	1020	270	3.59281
focus	KLRG1	300	NA	NA	2.59291		focus	KLRG1	561	NA	NA	4.59301		focus	NKp30	281	1020	270	3.59291
focus	KLRG1	291	NA	NA	2.59301		focus	KLRG1	290	NA	NA	4.59311		focus	NKp30	306	1020	270	3.59301
focus	KLRG1	290	NA	NA	2.59311		focus	KLRG1	603	NA	NA	4.59321		focus	NKp30	244	1020	270	3.59311
focus	KLRG1	357	NA	NA	2.59321		focus	KLRG1	638	NA	NA	4.59331		focus	NKp30	426	1020	270	3.59321
focus	KLRG1	350	NA	NA	2.59331		focus	KLRG1	470	NA	NA	4.59341		focus	NKp30	403	1020	270	3.59331
focus	KLRG1	330	NA	NA	2.59341		focus	KLRG1	298	NA	NA	4.59351		focus	NKp30	294	1020	270	3.59341
focus	KLRG1	331	NA	NA	2.59351		focus	KLRG1	278	NA	NA	4.59361		focus	NKp30	364	1020	270	3.59351
focus	KLRG1	369	NA	NA	2.59361		focus	KLRG1	558	NA	NA	4.59371		focus	NKp30	433	1020	270	3.59361
focus	KLRG1	347	NA	NA	2.59371		focus	KLRG1	656	NA	NA	4.59381		focus	NKp30	327	1020	270	3.59371
focus	KLRG1	317	NA	NA	2.59381		focus	KLRG1	537	NA	NA	4.59391		focus	NKp30	370	1020	270	3.59381
focus	KLRG1	326	NA	NA	2.59391		focus	KLRG1	592	NA	NA	4.59401		focus	NKp30	211	1020	270	3.59391
focus	KLRG1	325	NA	NA	2.59401		focus	KLRG1	310	NA	NA	4.59411		focus	NKp30	304	1020	270	3.59401
focus	KLRG1	331	NA	NA	2.59411		focus	KLRG1	302	NA	NA	4.59421		focus	NKp30	186	1020	270	3.59411
focus	KLRG1	307	NA	NA	2.59421		focus	KLRG1	650	NA	NA	4.59431		focus	NKp30	204	1020	270	3.59421
focus	KLRG1	342	NA	NA	2.59431		focus	KLRG1	611	NA	NA	4.59441		focus	NKp30	234	1020	270	3.59431
focus	KLRG1	315	NA	NA	2.59441		focus	KLRG1	570	NA	NA	4.59451		focus	NKp30	328	1020	270	3.59441
focus	KLRG1	312	NA	NA	2.59451		focus	KLRG1	617	NA	NA	4.59461		focus	NKp30	315	1020	270	3.59451
focus	KLRG1	321	NA	NA	2.59461		focus	KLRG1	530	NA	NA	4.59471		focus	NKp30	391	1020	270	3.59461
focus	KLRG1	336	NA	NA	2.59471		focus	KLRG1	152	NA	NA	4.59481		focus	NKp30	403	1020	270	3.59471
focus	KLRG1	366	NA	NA	2.59481		focus	KLRG1	673	NA	NA	4.59491		focus	NKp30	237	1020	270	3.59481
focus	KLRG1	330	NA	NA	2.59491		focus	KLRG1	481	NA	NA	4.59501		focus	NKp30	236	1020	270	3.59491
focus	KLRG1	312	NA	NA	2.59501		focus	KLRG1	412	NA	NA	4.59511		focus	NKp30	236	1020	270	3.59501
focus	KLRG1	278	NA	NA	2.59511		focus	KLRG1	652	NA	NA	4.59521		focus	NKp30	274	1020	270	3.59511
focus	KLRG1	321	NA	NA	2.59521		focus	KLRG1	548	NA	NA	4.59531		focus	NKp30	383	1020	270	3.59521
focus	KLRG1	356	NA	NA	2.59531		focus	KLRG1	282	NA	NA	4.59541		focus	NKp30	320	1020	270	3.59531
focus	KLRG1	332	NA	NA	2.59541		focus	KLRG1	572	NA	NA	4.59551		focus	NKp30	143	1020	270	3.59541
focus	KLRG1	282	NA	NA	2.59551		focus	KLRG1	498	NA	NA	4.59561		focus	NKp30	281	1020	270	3.59551
focus	KLRG1	302	NA	NA	2.59561		focus	KLRG1	573	NA	NA	4.59571		focus	NKp30	353	1020	270	3.59561
focus	KLRG1	317	NA	NA	2.59571		focus	KLRG1	294	NA	NA	4.59581		focus	NKp30	225	1020	270	3.59571
focus	KLRG1	314	NA	NA	2.59581		focus	KLRG1	475	NA	NA	4.59591		focus	NKp30	394	1020	270	3.59581
focus	KLRG1	284	NA	NA	2.59591		focus	KLRG1	548	NA	NA	4.59601		focus	NKp30	267	1020	270	3.59591
focus	KLRG1	318	NA	NA	2.59601		focus	KLRG1	544	NA	NA	4.59611		focus	NKp30	207	1020	270	3.59601
focus	KLRG1	297	NA	NA	2.59611		focus	KLRG1	529	NA	NA	4.59621		focus	NKp30	312	1020	270	3.59611
focus	KLRG1	327	NA	NA	2.59621		focus	KLRG1	658	NA	NA	4.59631		focus	NKp30	513	1020	270	3.59621
focus	KLRG1	317	NA	NA	2.59631		focus	KLRG1	547	NA	NA	4.59641		focus	NKp30	384	1020	270	3.59631
focus	KLRG1	308	NA	NA	2.59641		focus	KLRG1	303	NA	NA	4.59651		focus	NKp30	371	1020	270	3.59641
focus	KLRG1	290	NA	NA	2.59651		focus	KLRG1	549	NA	NA	4.59661		focus	NKp30	184	1020	270	3.59651
focus	KLRG1	340	NA	NA	2.59661		focus	KLRG1	359	NA	NA	4.59671		focus	NKp30	303	1020	270	3.59661
focus	KLRG1	322	NA	NA	2.59671		focus	KLRG1	324	NA	NA	4.59681		focus	NKp30	360	1020	270	3.59671
focus	KLRG1	350	NA	NA	2.59681		focus	KLRG1	438	NA	NA	4.59691		focus	NKp30	295	1020	270	3.59681
focus	KLRG1	301	NA	NA	2.59691		focus	KLRG1	502	NA	NA	4.59701		focus	NKp30	206	1020	270	3.59691
focus	KLRG1	399	NA	NA	2.59701		focus	KLRG1	337	NA	NA	4.59711		focus	NKp30	282	1020	270	3.59701
focus	KLRG1	313	NA	NA	2.59711		focus	KLRG1	472	NA	NA	4.59721		focus	NKp30	147	1020	270	3.59711
focus	KLRG1	300	NA	NA	2.59721		focus	KLRG1	616	NA	NA	4.59731		focus	NKp30	335	1020	270	3.59721
focus	KLRG1	315	NA	NA	2.59731		focus	KLRG1	197	NA	NA	4.59741		focus	NKp30	444	1020	270	3.59731
focus	KLRG1	319	NA	NA	2.59741		focus	KLRG1	553	NA	NA	4.59751		focus	NKp30	292	1020	270	3.59741
focus	KLRG1	313	NA	NA	2.59751		focus	KLRG1	506	NA	NA	4.59761		focus	NKp30	240	1020	270	3.59751
focus	KLRG1	280	NA	NA	2.59761		focus	KLRG1	299	NA	NA	4.59771		focus	NKp30	283	1020	270	3.59761
focus	KLRG1	330	NA	NA	2.59771		focus	KLRG1	638	NA	NA	4.59781		focus	NKp30	388	1020	270	3.59771
focus	KLRG1	290	NA	NA	2.59781		focus	KLRG1	565	NA	NA	4.59791		focus	NKp30	367	1020	270	3.59781
focus	KLRG1	331	NA	NA	2.59791		focus	KLRG1	582	NA	NA	4.59801		focus	NKp30	216	1020	270	3.59791
focus	KLRG1	318	NA	NA	2.59801		focus	KLRG1	574	NA	NA	4.59811		focus	NKp30	455	1020	270	3.59801
focus	KLRG1	315	NA	NA	2.59811		focus	KLRG1	486	NA	NA	4.59821		focus	NKp30	261	1020	270	3.59811
focus	KLRG1	342	NA	NA	2.59821		focus	KLRG1	291	NA	NA	4.59831		focus	NKp30	276	1020	270	3.59821
focus	KLRG1	313	NA	NA	2.59831		focus	KLRG1	412	NA	NA	4.59841		focus	NKp30	283	1020	270	3.59831
focus	KLRG1	332	NA	NA	2.59841		focus	KLRG1	575	NA	NA	4.59851		focus	NKp30	90	1020	270	3.59841
focus	KLRG1	308	NA	NA	2.59851		focus	KLRG1	479	NA	NA	4.59861		focus	NKp30	326	1020	270	3.59851
focus	KLRG1	363	NA	NA	2.59861		focus	KLRG1	312	NA	NA	4.59871		focus	NKp30	383	1020	270	3.59861
focus	KLRG1	303	NA	NA	2.59871		focus	KLRG1	606	NA	NA	4.59881		focus	NKp30	407	1020	270	3.59871
focus	KLRG1	280	NA	NA	2.59881		focus	KLRG1	337	NA	NA	4.59891		focus	NKp30	324	1020	270	3.59881
focus	KLRG1	325	NA	NA	2.59891		focus	KLRG1	611	NA	NA	4.59901		focus	NKp30	332	1020	270	3.59891
focus	KLRG1	334	NA	NA	2.59901		focus	KLRG1	288	NA	NA	4.59911		focus	NKp30	345	1020	270	3.59901
focus	KLRG1	324	NA	NA	2.59911		focus	KLRG1	674	NA	NA	4.59921		focus	NKp30	226	1020	270	3.59911
focus	KLRG1	289	NA	NA	2.59921		focus	KLRG1	349	NA	NA	4.59931		focus	NKp30	293	1020	270	3.59921
focus	KLRG1	318	NA	NA	2.59931		focus	KLRG1	459	NA	NA	4.59941		focus	NKp30	424	1020	270	3.59931
focus	KLRG1	338	NA	NA	2.59941		focus	KLRG1	340	NA	NA	4.59951		focus	NKp30	352	1020	270	3.59941
focus	KLRG1	346	NA	NA	2.59951		focus	KLRG1	307	NA	NA	4.59961		focus	NKp30	329	1020	270	3.59951
focus	KLRG1	337	NA	NA	2.59961		focus	KLRG1	572	NA	NA	4.59971		focus	NKp30	274	1020	270	3.59961
focus	KLRG1	396	NA	NA	2.59971		focus	KLRG1	666	NA	NA	4.59981		focus	NKp30	317	1020	270	3.59971
focus	KLRG1	297	NA	NA	2.59981		focus	KLRG1	584	NA	NA	4.59991		focus	NKp30	325	1020	270	3.59981
focus	KLRG1	395	NA	NA	2.59991		focus	KLRG1	495	NA	NA	4.60001		focus	NKp30	266	1020	270	3.59991
focus	KLRG1	339	NA	NA	2.60001		focus	KLRG1	568	NA	NA	4.60011		focus	NKp30	360	1020	270	3.60001
focus	KLRG1	327	NA	NA	2.60011		focus	KLRG1	324	NA	NA	4.60021		focus	NKp30	339	1020	270	3.60011
focus	KLRG1	307	NA	NA	2.60021		focus	KLRG1	285	NA	NA	4.60031		focus	NKp30	480	1020	270	3.60021
focus	KLRG1	295	NA	NA	2.60031		focus	KLRG1	557	NA	NA	4.60041		focus	NKp30	224	1020	270	3.60031
focus	KLRG1	275	NA	NA	2.60041		focus	KLRG1	522	NA	NA	4.60051		focus	NKp30	276	1020	270	3.60041
focus	KLRG1	312	NA	NA	2.60051		focus	KLRG1	599	NA	NA	4.60061		focus	NKp30	313	1020	270	3.60051
focus	KLRG1	338	NA	NA	2.60061		focus	KLRG1	563	NA	NA	4.60071		focus	NKp30	279	1020	270	3.60061
focus	KLRG1	305	NA	NA	2.60071		focus	KLRG1	593	NA	NA	4.60081		focus	NKp30	185	1020	270	3.60071
focus	KLRG1	325	NA	NA	2.60081		focus	KLRG1	455	NA	NA	4.60091		focus	NKp30	269	1020	270	3.60081
focus	KLRG1	347	NA	NA	2.60091		focus	KLRG1	285	NA	NA	4.60101		focus	NKp30	394	1020	270	3.60091
focus	KLRG1	315	NA	NA	2.60101		focus	KLRG1	660	NA	NA	4.60111		focus	NKp30	323	1020	270	3.60101
focus	KLRG1	309	NA	NA	2.60111		focus	KLRG1	535	NA	NA	4.60121		focus	NKp30	182	1020	270	3.60111
focus	KLRG1	322	NA	NA	2.60121		focus	KLRG1	326	NA	NA	4.60131		focus	NKp30	366	1020	270	3.60121
focus	KLRG1	353	NA	NA	2.60131		focus	KLRG1	616	NA	NA	4.60141		focus	NKp30	215	1020	270	3.60131
focus	KLRG1	268	NA	NA	2.60141		focus	KLRG1	604	NA	NA	4.60151		focus	NKp30	186	1020	270	3.60141
focus	KLRG1	309	NA	NA	2.60151		focus	KLRG1	522	NA	NA	4.60161		focus	NKp30	350	1020	270	3.60151
focus	KLRG1	338	NA	NA	2.60161		focus	KLRG1	440	NA	NA	4.60171		focus	NKp30	421	1020	270	3.60161
focus	KLRG1	293	NA	NA	2.60171		focus	KLRG1	356	NA	NA	4.60181		focus	NKp30	280	1020	270	3.60171
focus	KLRG1	292	NA	NA	2.60181		focus	KLRG1	398	NA	NA	4.60191		focus	NKp30	314	1020	270	3.60181
focus	KLRG1	347	NA	NA	2.60191		focus	KLRG1	462	NA	NA	4.60201		focus	NKp30	218	1020	270	3.60191
focus	KLRG1	331	NA	NA	2.60201		focus	KLRG1	312	NA	NA	4.60211		focus	NKp30	258	1020	270	3.60201
focus	KLRG1	272	NA	NA	2.60211		focus	KLRG1	617	NA	NA	4.60221		focus	NKp30	308	1020	270	3.60211
focus	KLRG1	361	NA	NA	2.60221		focus	KLRG1	348	NA	NA	4.60231		focus	NKp30	355	1020	270	3.60221
focus	KLRG1	291	NA	NA	2.60231		focus	KLRG1	639	NA	NA	4.60241		focus	NKp30	284	1020	270	3.60231
focus	KLRG1	345	NA	NA	2.60241		focus	KLRG1	490	NA	NA	4.60251		focus	NKp30	226	1020	270	3.60241
focus	KLRG1	326	NA	NA	2.60251		focus	KLRG1	608	NA	NA	4.60261		focus	NKp30	403	1020	270	3.60251
focus	KLRG1	292	NA	NA	2.60261		focus	KLRG1	658	NA	NA	4.60271		focus	NKp30	285	1020	270	3.60261
focus	KLRG1	286	NA	NA	2.60271		focus	KLRG1	702	NA	NA	4.60281		focus	NKp30	217	1020	270	3.60271
focus	KLRG1	321	NA	NA	2.60281		focus	KLRG1	577	NA	NA	4.60291		focus	NKp30	288	1020	270	3.60281
focus	KLRG1	328	NA	NA	2.60291		focus	KLRG1	553	NA	NA	4.60301		focus	NKp30	160	1020	270	3.60291
focus	KLRG1	313	NA	NA	2.60301		focus	KLRG1	552	NA	NA	4.60311		focus	NKp30	248	1020	270	3.60301
focus	KLRG1	336	NA	NA	2.60311		focus	KLRG1	314	NA	NA	4.60321		focus	NKp30	386	1020	270	3.60311
focus	KLRG1	311	NA	NA	2.60321		focus	KLRG1	569	NA	NA	4.60331		focus	NKp30	186	1020	270	3.60321
focus	KLRG1	340	NA	NA	2.60331		focus	KLRG1	284	NA	NA	4.60341		focus	NKp30	375	1020	270	3.60331
focus	KLRG1	329	NA	NA	2.60341		focus	KLRG1	607	NA	NA	4.60351		focus	NKp30	199	1020	270	3.60341
focus	KLRG1	274	NA	NA	2.60351		focus	KLRG1	485	NA	NA	4.60361		focus	NKp30	295	1020	270	3.60351
focus	KLRG1	350	NA	NA	2.60361		focus	KLRG1	539	NA	NA	4.60371		focus	NKp30	430	1020	270	3.60361
focus	KLRG1	339	NA	NA	2.60371		focus	KLRG1	596	NA	NA	4.60381		focus	NKp30	292	1020	270	3.60371
focus	KLRG1	301	NA	NA	2.60381		focus	KLRG1	495	NA	NA	4.60391		focus	NKp30	262	1020	270	3.60381
focus	KLRG1	286	NA	NA	2.60391		focus	KLRG1	231	NA	NA	4.60401		focus	NKp30	263	1020	270	3.60391
focus	KLRG1	290	NA	NA	2.60401		focus	KLRG1	415	NA	NA	4.60411		focus	NKp30	348	1020	270	3.60401
focus	KLRG1	297	NA	NA	2.60411		focus	KLRG1	514	NA	NA	4.60421		focus	NKp30	290	1020	270	3.60411
focus	KLRG1	362	NA	NA	2.60421		focus	KLRG1	299	NA	NA	4.60431		focus	NKp30	386	1020	270	3.60421
focus	KLRG1	288	NA	NA	2.60431		focus	KLRG1	527	NA	NA	4.60441		focus	NKp30	240	1020	270	3.60431
focus	KLRG1	348	NA	NA	2.60441		focus	KLRG1	559	NA	NA	4.60451		focus	NKp30	289	1020	270	3.60441
focus	KLRG1	276	NA	NA	2.60451		focus	KLRG1	613	NA	NA	4.60461		focus	NKp30	230	1020	270	3.60451
focus	KLRG1	307	NA	NA	2.60461		focus	KLRG1	658	NA	NA	4.60471		focus	NKp30	273	1020	270	3.60461
focus	KLRG1	331	NA	NA	2.60471		focus	KLRG1	552	NA	NA	4.60481		focus	NKp30	335	1020	270	3.60471
focus	KLRG1	312	NA	NA	2.60481		focus	KLRG1	594	NA	NA	4.60491		focus	NKp30	269	1020	270	3.60481
focus	KLRG1	324	NA	NA	2.60491		focus	KLRG1	295	NA	NA	4.60501		focus	NKp30	297	1020	270	3.60491
focus	KLRG1	314	NA	NA	2.60501		focus	KLRG1	528	NA	NA	4.60511		focus	NKp30	410	1020	270	3.60501
focus	KLRG1	310	NA	NA	2.60511		focus	KLRG1	363	NA	NA	4.60521		focus	NKp30	326	1020	270	3.60511
focus	KLRG1	349	NA	NA	2.60521		focus	KLRG1	592	NA	NA	4.60531		focus	NKp30	285	1020	270	3.60521
focus	KLRG1	323	NA	NA	2.60531		focus	KLRG1	497	NA	NA	4.60541		focus	NKp30	225	1020	270	3.60531
focus	KLRG1	346	NA	NA	2.60541		focus	KLRG1	330	NA	NA	4.60551		focus	NKp30	166	1020	270	3.60541
focus	KLRG1	336	NA	NA	2.60551		focus	KLRG1	634	NA	NA	4.60561		focus	NKp30	313	1020	270	3.60551
focus	KLRG1	358	NA	NA	2.60561		focus	KLRG1	552	NA	NA	4.60571		focus	NKp30	254	1020	270	3.60561
focus	KLRG1	341	NA	NA	2.60571		focus	KLRG1	710	NA	NA	4.60581		focus	NKp30	249	1020	270	3.60571
focus	KLRG1	284	NA	NA	2.60581		focus	KLRG1	653	NA	NA	4.60591		focus	NKp30	297	1020	270	3.60581
focus	KLRG1	310	NA	NA	2.60591		focus	KLRG1	511	NA	NA	4.60601		focus	NKp30	300	1020	270	3.60591
focus	KLRG1	271	NA	NA	2.60601		focus	KLRG1	499	NA	NA	4.60611		focus	NKp30	255	1020	270	3.60601
focus	KLRG1	334	NA	NA	2.60611		focus	KLRG1	289	NA	NA	4.60621		focus	NKp30	366	1020	270	3.60611
focus	KLRG1	284	NA	NA	2.60621		focus	KLRG1	565	NA	NA	4.60631		focus	NKp30	243	1020	270	3.60621
focus	KLRG1	364	NA	NA	2.60631		focus	KLRG1	281	NA	NA	4.60641		focus	NKp30	427	1020	270	3.60631
focus	KLRG1	340	NA	NA	2.60641		focus	KLRG1	664	NA	NA	4.60651		focus	NKp30	343	1020	270	3.60641
focus	KLRG1	329	NA	NA	2.60651		focus	KLRG1	474	NA	NA	4.60661		focus	NKp30	269	1020	270	3.60651
focus	KLRG1	302	NA	NA	2.60661		focus	KLRG1	589	NA	NA	4.60671		focus	NKp30	328	1020	270	3.60661
focus	KLRG1	308	NA	NA	2.60671		focus	KLRG1	600	NA	NA	4.60681		focus	NKp30	360	1020	270	3.60671
focus	KLRG1	355	NA	NA	2.60681		focus	KLRG1	452	NA	NA	4.60691		focus	NKp30	402	1020	270	3.60681
focus	KLRG1	276	NA	NA	2.60691		focus	KLRG1	532	NA	NA	4.60701		focus	NKp30	421	1020	270	3.60691
focus	KLRG1	283	NA	NA	2.60701		focus	KLRG1	624	NA	NA	4.60711		focus	NKp30	211	1020	270	3.60701
focus	KLRG1	339	NA	NA	2.60711		focus	KLRG1	528	NA	NA	4.60721		focus	NKp30	366	1020	270	3.60711
focus	KLRG1	313	NA	NA	2.60721		focus	KLRG1	563	NA	NA	4.60731		focus	NKp30	227	1020	270	3.60721
focus	KLRG1	326	NA	NA	2.60731		focus	KLRG1	372	NA	NA	4.60741		focus	NKp30	507	1020	270	3.60731
focus	KLRG1	412	NA	NA	2.60741		focus	KLRG1	416	NA	NA	4.60751		focus	NKp30	437	1020	270	3.60741
focus	KLRG1	317	NA	NA	2.60751		focus	KLRG1	499	NA	NA	4.60761		focus	NKp30	165	1020	270	3.60751
focus	KLRG1	318	NA	NA	2.60761		focus	KLRG1	626	NA	NA	4.60771		focus	NKp30	314	1020	270	3.60761
focus	KLRG1	264	NA	NA	2.60771		focus	KLRG1	696	NA	NA	4.60781		focus	NKp30	354	1020	270	3.60771
focus	KLRG1	315	NA	NA	2.60781		focus	KLRG1	576	NA	NA	4.60791		focus	NKp30	213	1020	270	3.60781
focus	KLRG1	293	NA	NA	2.60791		focus	KLRG1	549	NA	NA	4.60801		focus	NKp30	217	1020	270	3.60791
focus	KLRG1	358	NA	NA	2.60801		focus	KLRG1	288	NA	NA	4.60811		focus	NKp30	268	1020	270	3.60801
focus	KLRG1	294	NA	NA	2.60811		focus	KLRG1	482	NA	NA	4.60821		focus	NKp30	441	1020	270	3.60811
focus	KLRG1	313	NA	NA	2.60821		focus	KLRG1	396	NA	NA	4.60831		focus	NKp30	322	1020	270	3.60821
focus	KLRG1	314	NA	NA	2.60831		focus	KLRG1	281	NA	NA	4.60841		focus	NKp30	368	1020	270	3.60831
focus	KLRG1	305	NA	NA	2.60841		focus	KLRG1	493	NA	NA	4.60851		focus	NKp30	515	1020	270	3.60841
focus	KLRG1	333	NA	NA	2.60851		focus	KLRG1	429	NA	NA	4.60861		focus	NKp30	322	1020	270	3.60851
focus	KLRG1	287	NA	NA	2.60861		focus	KLRG1	194	NA	NA	4.60871		focus	NKp30	458	1020	270	3.60861
focus	KLRG1	314	NA	NA	2.60871		focus	KLRG1	324	NA	NA	4.60881		focus	NKp30	367	1020	270	3.60871
focus	KLRG1	315	NA	NA	2.60881		focus	KLRG1	527	NA	NA	4.60891		focus	NKp30	211	1020	270	3.60881
focus	KLRG1	330	NA	NA	2.60891		focus	KLRG1	652	NA	NA	4.60901		focus	NKp30	314	1020	270	3.60891
focus	KLRG1	315	NA	NA	2.60901		focus	KLRG1	328	NA	NA	4.60911		focus	NKp30	446	1020	270	3.60901
focus	KLRG1	346	NA	NA	2.60911		focus	KLRG1	608	NA	NA	4.60921		focus	NKp30	317	1020	270	3.60911
focus	KLRG1	336	NA	NA	2.60921		focus	KLRG1	623	NA	NA	4.60931		focus	NKp30	254	1020	270	3.60921
focus	KLRG1	389	NA	NA	2.60931		focus	KLRG1	614	NA	NA	4.60941		focus	NKp30	155	1020	270	3.60931
focus	KLRG1	315	NA	NA	2.60941		focus	KLRG1	598	NA	NA	4.60951		focus	NKp30	297	1020	270	3.60941
focus	KLRG1	326	NA	NA	2.60951		focus	KLRG1	323	NA	NA	4.60961		focus	NKp30	247	1020	270	3.60951
focus	KLRG1	310	NA	NA	2.60961		focus	KLRG1	574	NA	NA	4.60971		focus	NKp30	345	1020	270	3.60961
focus	KLRG1	312	NA	NA	2.60971		focus	KLRG1	502	NA	NA	4.60981		focus	NKp30	280	1020	270	3.60971
focus	KLRG1	367	NA	NA	2.60981		focus	KLRG1	596	NA	NA	4.60991		focus	NKp30	425	1020	270	3.60981
focus	KLRG1	296	NA	NA	2.60991		focus	KLRG1	367	NA	NA	4.61001		focus	NKp30	259	1020	270	3.60991
focus	KLRG1	360	NA	NA	2.61001		focus	KLRG1	628	NA	NA	4.61011		focus	NKp30	282	1020	270	3.61001
focus	KLRG1	324	NA	NA	2.61011		focus	KLRG1	598	NA	NA	4.61021		focus	NKp30	163	1020	270	3.61011
focus	KLRG1	337	NA	NA	2.61021		focus	KLRG1	320	NA	NA	4.61031		focus	NKp30	358	1020	270	3.61021
focus	KLRG1	319	NA	NA	2.61031		focus	KLRG1	648	NA	NA	4.61041		focus	NKp30	392	1020	270	3.61031
focus	KLRG1	312	NA	NA	2.61041		focus	KLRG1	475	NA	NA	4.61051		focus	NKp30	182	1020	270	3.61041
focus	KLRG1	319	NA	NA	2.61051		focus	KLRG1	611	NA	NA	4.61061		focus	NKp30	307	1020	270	3.61051
focus	KLRG1	337	NA	NA	2.61061		focus	KLRG1	660	NA	NA	4.61071		focus	NKp30	330	1020	270	3.61061
focus	KLRG1	360	NA	NA	2.61071		focus	KLRG1	536	NA	NA	4.61081		focus	NKp30	442	1020	270	3.61071
focus	KLRG1	296	NA	NA	2.61081		focus	KLRG1	495	NA	NA	4.61091		focus	NKp30	275	1020	270	3.61081
focus	KLRG1	293	NA	NA	2.61091		focus	KLRG1	489	NA	NA	4.61101		focus	NKp30	519	1020	270	3.61091
focus	KLRG1	330	NA	NA	2.61101		focus	KLRG1	573	NA	NA	4.61111		focus	NKp30	424	1020	270	3.61101
focus	KLRG1	290	NA	NA	2.61111		focus	KLRG1	565	NA	NA	4.61121		focus	NKp30	235	1020	270	3.61111
focus	KLRG1	341	NA	NA	2.61121		focus	KLRG1	624	NA	NA	4.61131		focus	NKp30	178	1020	270	3.61121
focus	KLRG1	293	NA	NA	2.61131		focus	KLRG1	308	NA	NA	4.61141		focus	NKp30	379	1020	270	3.61131
focus	KLRG1	380	NA	NA	2.61141		focus	KLRG1	612	NA	NA	4.61151		focus	NKp30	398	1020	270	3.61141
focus	KLRG1	283	NA	NA	2.61151		focus	KLRG1	494	NA	NA	4.61161		focus	NKp30	233	1020	270	3.61151
focus	KLRG1	343	NA	NA	2.61161		focus	KLRG1	503	NA	NA	4.61171		focus	NKp30	275	1020	270	3.61161
focus	KLRG1	327	NA	NA	2.61171		focus	KLRG1	561	NA	NA	4.61181		focus	NKp30	369	1020	270	3.61171
focus	KLRG1	332	NA	NA	2.61181		focus	KLRG1	573	NA	NA	4.61191		focus	NKp30	328	1020	270	3.61181
focus	KLRG1	319	NA	NA	2.61191		focus	KLRG1	506	NA	NA	4.61201		focus	NKp30	239	1020	270	3.61191
focus	KLRG1	303	NA	NA	2.61201		focus	KLRG1	311	NA	NA	4.61211		focus	NKp30	189	1020	270	3.61201
focus	KLRG1	384	NA	NA	2.61211		focus	KLRG1	615	NA	NA	4.61221		focus	NKp30	388	1020	270	3.61211
focus	KLRG1	335	NA	NA	2.61221		focus	KLRG1	308	NA	NA	4.61231		focus	NKp30	407	1020	270	3.61221
focus	KLRG1	321	NA	NA	2.61231		focus	KLRG1	528	NA	NA	4.61241		focus	NKp30	448	1020	270	3.61231
focus	KLRG1	320	NA	NA	2.61241		focus	KLRG1	499	NA	NA	4.61251		focus	NKp30	264	1020	270	3.61241
focus	KLRG1	329	NA	NA	2.61251		focus	KLRG1	423	NA	NA	4.61261		focus	NKp30	238	1020	270	3.61251
focus	KLRG1	299	NA	NA	2.61261		focus	KLRG1	331	NA	NA	4.61271		focus	NKp30	306	1020	270	3.61261
focus	KLRG1	334	NA	NA	2.61271		focus	KLRG1	331	NA	NA	4.61281		focus	NKp30	280	1020	270	3.61271
focus	KLRG1	295	NA	NA	2.61281		focus	KLRG1	292	NA	NA	4.61291		focus	NKp30	488	1020	270	3.61281
focus	KLRG1	293	NA	NA	2.61291		focus	KLRG1	586	NA	NA	4.61301		focus	NKp30	295	1020	270	3.61291
focus	KLRG1	319	NA	NA	2.61301		focus	KLRG1	556	NA	NA	4.61311		focus	NKp30	219	1020	270	3.61301
focus	KLRG1	361	NA	NA	2.61311		focus	KLRG1	559	NA	NA	4.61321		focus	NKp30	290	1020	270	3.61311
focus	KLRG1	333	NA	NA	2.61321		focus	KLRG1	537	NA	NA	4.61331		focus	NKp30	370	1020	270	3.61321
focus	KLRG1	295	NA	NA	2.61331		focus	KLRG1	551	NA	NA	4.61341		focus	NKp30	321	1020	270	3.61331
focus	KLRG1	298	NA	NA	2.61341		focus	KLRG1	528	NA	NA	4.61351		focus	NKp30	349	1020	270	3.61341
focus	KLRG1	311	NA	NA	2.61351		focus	KLRG1	603	NA	NA	4.61361		focus	NKp30	302	1020	270	3.61351
focus	KLRG1	338	NA	NA	2.61361		focus	KLRG1	73	NA	NA	4.61371		focus	NKp30	264	1020	270	3.61361
focus	KLRG1	309	NA	NA	2.61371		focus	KLRG1	493	NA	NA	4.61381		focus	NKp30	455	1020	270	3.61371
focus	KLRG1	281	NA	NA	2.61381		focus	KLRG1	471	NA	NA	4.61391		focus	NKp30	334	1020	270	3.61381
focus	KLRG1	276	NA	NA	2.61391		focus	KLRG1	639	NA	NA	4.61401		focus	NKp30	474	1020	270	3.61391
focus	KLRG1	226	NA	NA	2.61401		focus	KLRG1	643	NA	NA	4.61411		focus	NKp30	311	1020	270	3.61401
focus	KLRG1	332	NA	NA	2.61411		focus	KLRG1	437	NA	NA	4.61421		focus	NKp30	295	1020	270	3.61411
focus	KLRG1	324	NA	NA	2.61421		focus	KLRG1	510	NA	NA	4.61431		focus	NKp30	353	1020	270	3.61421
focus	KLRG1	296	NA	NA	2.61431		focus	KLRG1	653	NA	NA	4.61441		focus	NKp30	192	1020	270	3.61431
focus	KLRG1	292	NA	NA	2.61441		focus	KLRG1	567	NA	NA	4.61451		focus	NKp30	182	1020	270	3.61441
focus	KLRG1	285	NA	NA	2.61451		focus	KLRG1	315	NA	NA	4.61461		focus	NKp30	220	1020	270	3.61451
focus	KLRG1	306	NA	NA	2.61461		focus	KLRG1	583	NA	NA	4.61471		focus	NKp30	293	1020	270	3.61461
focus	KLRG1	306	NA	NA	2.61471		focus	KLRG1	327	NA	NA	4.61481		focus	NKp30	311	1020	270	3.61471
focus	KLRG1	355	NA	NA	2.61481		focus	KLRG1	571	NA	NA	4.61491		focus	NKp30	391	1020	270	3.61481
focus	KLRG1	231	NA	NA	2.61491		focus	KLRG1	496	NA	NA	4.61501		focus	NKp30	384	1020	270	3.61491
focus	KLRG1	341	NA	NA	2.61501		focus	KLRG1	298	NA	NA	4.61511		focus	NKp30	194	1020	270	3.61501
focus	KLRG1	263	NA	NA	2.61511		focus	KLRG1	676	NA	NA	4.61521		focus	NKp30	413	1020	270	3.61511
focus	KLRG1	289	NA	NA	2.61521		focus	KLRG1	519	NA	NA	4.61531		focus	NKp30	231	1020	270	3.61521
focus	KLRG1	337	NA	NA	2.61531		focus	KLRG1	531	NA	NA	4.61541		focus	NKp30	271	1020	270	3.61531
focus	KLRG1	317	NA	NA	2.61541		focus	KLRG1	572	NA	NA	4.61551		focus	NKp30	276	1020	270	3.61541
focus	KLRG1	313	NA	NA	2.61551		focus	KLRG1	635	NA	NA	4.61561		focus	NKp30	330	1020	270	3.61551
focus	KLRG1	315	NA	NA	2.61561		focus	KLRG1	553	NA	NA	4.61571		focus	NKp30	227	1020	270	3.61561
focus	KLRG1	289	NA	NA	2.61571		focus	KLRG1	544	NA	NA	4.61581		focus	NKp30	187	1020	270	3.61571
focus	KLRG1	300	NA	NA	2.61581		focus	KLRG1	539	NA	NA	4.61591		focus	NKp30	435	1020	270	3.61581
focus	KLRG1	322	NA	NA	2.61591		focus	KLRG1	339	NA	NA	4.61601		focus	NKp30	380	1020	270	3.61591
focus	KLRG1	315	NA	NA	2.61601		focus	KLRG1	496	NA	NA	4.61611		focus	NKp30	296	1020	270	3.61601
focus	KLRG1	315	NA	NA	2.61611		focus	KLRG1	491	NA	NA	4.61621		focus	NKp30	418	1020	270	3.61611
focus	KLRG1	359	NA	NA	2.61621		focus	KLRG1	595	NA	NA	4.61631		focus	NKp30	474	1020	270	3.61621
focus	KLRG1	280	NA	NA	2.61631		focus	KLRG1	622	NA	NA	4.61641		focus	NKp30	378	1020	270	3.61631
focus	KLRG1	297	NA	NA	2.61641		focus	KLRG1	324	NA	NA	4.61651		focus	NKp30	181	1020	270	3.61641
focus	KLRG1	250	NA	NA	2.61651		focus	KLRG1	599	NA	NA	4.61661		focus	NKp30	294	1020	270	3.61651
focus	KLRG1	319	NA	NA	2.61661		focus	KLRG1	415	NA	NA	4.61671		focus	NKp30	306	1020	270	3.61661
focus	KLRG1	236	NA	NA	2.61671		focus	KLRG1	450	NA	NA	4.61681		focus	NKp30	303	1020	270	3.61671
focus	KLRG1	311	NA	NA	2.61681		focus	KLRG1	648	NA	NA	4.61691		focus	NKp30	392	1020	270	3.61681
focus	KLRG1	304	NA	NA	2.61691		focus	KLRG1	581	NA	NA	4.61701		focus	NKp30	440	1020	270	3.61691
focus	KLRG1	260	NA	NA	2.61701		focus	KLRG1	427	NA	NA	4.61711		focus	NKp30	280	1020	270	3.61701
focus	KLRG1	277	NA	NA	2.61711		focus	KLRG1	588	NA	NA	4.61721		focus	NKp30	223	1020	270	3.61711
focus	KLRG1	310	NA	NA	2.61721		focus	KLRG1	571	NA	NA	4.61731		focus	NKp30	224	1020	270	3.61721
focus	KLRG1	323	NA	NA	2.61731		focus	KLRG1	504	NA	NA	4.61741		focus	NKp30	543	1020	270	3.61731
focus	KLRG1	348	NA	NA	2.61741		focus	KLRG1	415	NA	NA	4.61751		focus	NKp30	206	1020	270	3.61741
focus	KLRG1	310	NA	NA	2.61751		focus	KLRG1	618	NA	NA	4.61761		focus	NKp30	249	1020	270	3.61751
focus	KLRG1	317	NA	NA	2.61761		focus	KLRG1	613	NA	NA	4.61771		focus	NKp30	275	1020	270	3.61761
focus	KLRG1	314	NA	NA	2.61771		focus	KLRG1	561	NA	NA	4.61781		focus	NKp30	365	1020	270	3.61771
focus	KLRG1	313	NA	NA	2.61781		focus	KLRG1	223	NA	NA	4.61791		focus	NKp30	536	1020	270	3.61781
focus	KLRG1	311	NA	NA	2.61791		focus	KLRG1	398	NA	NA	4.61801		focus	NKp30	458	1020	270	3.61791
focus	KLRG1	283	NA	NA	2.61801		focus	KLRG1	300	NA	NA	4.61811		focus	NKp30	289	1020	270	3.61801
focus	KLRG1	331	NA	NA	2.61811		focus	KLRG1	655	NA	NA	4.61821		focus	NKp30	346	1020	270	3.61811
focus	KLRG1	348	NA	NA	2.61821		focus	KLRG1	606	NA	NA	4.61831		focus	NKp30	378	1020	270	3.61821
focus	KLRG1	356	NA	NA	2.61831		focus	KLRG1	510	NA	NA	4.61841		focus	NKp30	276	1020	270	3.61831
focus	KLRG1	330	NA	NA	2.61841		focus	KLRG1	300	NA	NA	4.61851		focus	NKp30	202	1020	270	3.61841
focus	KLRG1	334	NA	NA	2.61851		focus	KLRG1	313	NA	NA	4.61861		focus	NKp30	376	1020	270	3.61851
focus	KLRG1	346	NA	NA	2.61861		focus	KLRG1	565	NA	NA	4.61871		focus	NKp30	306	1020	270	3.61861
focus	KLRG1	346	NA	NA	2.61871		focus	KLRG1	664	NA	NA	4.61881		focus	NKp30	331	1020	270	3.61871
focus	KLRG1	357	NA	NA	2.61881		focus	KLRG1	587	NA	NA	4.61891		focus	NKp30	237	1020	270	3.61881
focus	KLRG1	326	NA	NA	2.61891		focus	KLRG1	616	NA	NA	4.61901		focus	NKp30	308	1020	270	3.61891
focus	KLRG1	273	NA	NA	2.61901		focus	KLRG1	567	NA	NA	4.61911		focus	NKp30	290	1020	270	3.61901
focus	KLRG1	297	NA	NA	2.61911		focus	KLRG1	691	NA	NA	4.61921		focus	NKp30	210	1020	270	3.61911
focus	KLRG1	340	NA	NA	2.61921		focus	KLRG1	544	NA	NA	4.61931		focus	NKp30	287	1020	270	3.61921
focus	KLRG1	345	NA	NA	2.61931		focus	KLRG1	564	NA	NA	4.61941		focus	NKp30	385	1020	270	3.61931
focus	KLRG1	298	NA	NA	2.61941		focus	KLRG1	532	NA	NA	4.61951		focus	NKp30	230	1020	270	3.61941
focus	KLRG1	356	NA	NA	2.61951		focus	KLRG1	571	NA	NA	4.61961		focus	NKp30	540	1020	270	3.61951
focus	KLRG1	275	NA	NA	2.61961		focus	KLRG1	562	NA	NA	4.61971		focus	NKp30	235	1020	270	3.61961
focus	KLRG1	312	NA	NA	2.61971		focus	KLRG1	593	NA	NA	4.61981		focus	NKp30	353	1020	270	3.61971
focus	KLRG1	322	NA	NA	2.61981		focus	KLRG1	615	NA	NA	4.61991		focus	NKp30	335	1020	270	3.61981
focus	KLRG1	315	NA	NA	2.61991		focus	KLRG1	604	NA	NA	4.62001		focus	NKp30	383	1020	270	3.61991
focus	KLRG1	283	NA	NA	2.62001		focus	KLRG1	632	NA	NA	4.62011		focus	NKp30	217	1020	270	3.62001
focus	KLRG1	311	NA	NA	2.62011		focus	KLRG1	316	NA	NA	4.62021		focus	NKp30	366	1020	270	3.62011
focus	KLRG1	326	NA	NA	2.62021		focus	KLRG1	613	NA	NA	4.62031		focus	NKp30	366	1020	270	3.62021
focus	KLRG1	298	NA	NA	2.62031		focus	KLRG1	608	NA	NA	4.62041		focus	NKp30	155	1020	270	3.62031
focus	KLRG1	335	NA	NA	2.62041		focus	KLRG1	536	NA	NA	4.62051		focus	NKp30	284	1020	270	3.62041
focus	KLRG1	310	NA	NA	2.62051		focus	KLRG1	589	NA	NA	4.62061		focus	NKp30	205	1020	270	3.62051
focus	KLRG1	320	NA	NA	2.62061		focus	KLRG1	482	NA	NA	4.62071		focus	NKp30	322	1020	270	3.62061
focus	KLRG1	341	NA	NA	2.62071		focus	KLRG1	537	NA	NA	4.62081		focus	NKp30	190	1020	270	3.62071
focus	KLRG1	359	NA	NA	2.62081		focus	KLRG1	627	NA	NA	4.62091		focus	NKp30	391	1020	270	3.62081
focus	KLRG1	318	NA	NA	2.62091		focus	KLRG1	283	NA	NA	4.62101		focus	NKp30	206	1020	270	3.62091
focus	KLRG1	309	NA	NA	2.62101		focus	KLRG1	596	NA	NA	4.62111		focus	NKp30	320	1020	270	3.62101
focus	KLRG1	343	NA	NA	2.62111		focus	KLRG1	473	NA	NA	4.62121		focus	NKp30	350	1020	270	3.62111
focus	KLRG1	316	NA	NA	2.62121		focus	KLRG1	550	NA	NA	4.62131		focus	NKp30	340	1020	270	3.62121
focus	KLRG1	323	NA	NA	2.62131		focus	KLRG1	427	NA	NA	4.62141		focus	NKp30	300	1020	270	3.62131
focus	KLRG1	313	NA	NA	2.62141		focus	KLRG1	635	NA	NA	4.62151		focus	NKp30	223	1020	270	3.62141
focus	KLRG1	312	NA	NA	2.62151		focus	KLRG1	452	NA	NA	4.62161		focus	NKp30	260	1020	270	3.62151
focus	KLRG1	307	NA	NA	2.62161		focus	KLRG1	287	NA	NA	4.62171		focus	NKp30	385	1020	270	3.62161
focus	KLRG1	305	NA	NA	2.62171		focus	KLRG1	518	NA	NA	4.62181		focus	NKp30	441	1020	270	3.62171
focus	KLRG1	307	NA	NA	2.62181		focus	KLRG1	421	NA	NA	4.62191		focus	NKp30	190	1020	270	3.62181
focus	KLRG1	292	NA	NA	2.62191		focus	KLRG1	658	NA	NA	4.62201		focus	NKp30	321	1020	270	3.62191
focus	KLRG1	335	NA	NA	2.62201		focus	KLRG1	306	NA	NA	4.62211		focus	NKp30	400	1020	270	3.62201
focus	KLRG1	321	NA	NA	2.62211		focus	KLRG1	301	NA	NA	4.62221		focus	NKp30	298	1020	270	3.62211
focus	KLRG1	323	NA	NA	2.62221		focus	KLRG1	527	NA	NA	4.62231		focus	NKp30	394	1020	270	3.62221
focus	KLRG1	404	NA	NA	2.62231		focus	KLRG1	531	NA	NA	4.62241		focus	NKp30	294	1020	270	3.62231
focus	KLRG1	284	NA	NA	2.62241		focus	KLRG1	516	NA	NA	4.62251		focus	NKp30	262	1020	270	3.62241
focus	KLRG1	260	NA	NA	2.62251		focus	KLRG1	469	NA	NA	4.62261		focus	NKp30	251	1020	270	3.62251
focus	KLRG1	325	NA	NA	2.62261		focus	KLRG1	308	NA	NA	4.62271		focus	NKp30	238	1020	270	3.62261
focus	KLRG1	346	NA	NA	2.62271		focus	KLRG1	480	NA	NA	4.62281		focus	NKp30	252	1020	270	3.62271
focus	KLRG1	320	NA	NA	2.62281		focus	KLRG1	567	NA	NA	4.62291		focus	NKp30	345	1020	270	3.62281
focus	KLRG1	293	NA	NA	2.62291		focus	KLRG1	700	NA	NA	4.62301		focus	NKp30	317	1020	270	3.62291
focus	KLRG1	342	NA	NA	2.62301		focus	KLRG1	592	NA	NA	4.62311		focus	NKp30	245	1020	270	3.62301
focus	KLRG1	314	NA	NA	2.62311		focus	KLRG1	528	NA	NA	4.62321		focus	NKp30	395	1020	270	3.62311
focus	KLRG1	301	NA	NA	2.62321		focus	KLRG1	298	NA	NA	4.62331		focus	NKp30	218	1020	270	3.62321
focus	KLRG1	318	NA	NA	2.62331		focus	KLRG1	409	NA	NA	4.62341		focus	NKp30	234	1020	270	3.62331
focus	KLRG1	337	NA	NA	2.62341		focus	KLRG1	660	NA	NA	4.62351		focus	NKp30	319	1020	270	3.62341
focus	KLRG1	313	NA	NA	2.62351		focus	KLRG1	578	NA	NA	4.62361		focus	NKp30	285	1020	270	3.62351
focus	KLRG1	365	NA	NA	2.62361		focus	KLRG1	660	NA	NA	4.62371		focus	NKp30	436	1020	270	3.62361
focus	KLRG1	317	NA	NA	2.62371		focus	KLRG1	625	NA	NA	4.62381		focus	NKp30	385	1020	270	3.62371
focus	KLRG1	339	NA	NA	2.62381		focus	KLRG1	554	NA	NA	4.62391		focus	NKp30	215	1020	270	3.62381
focus	KLRG1	298	NA	NA	2.62391		focus	KLRG1	621	NA	NA	4.62401		focus	NKp30	303	1020	270	3.62391
focus	KLRG1	289	NA	NA	2.62401		focus	KLRG1	597	NA	NA	4.62411		focus	NKp30	394	1020	270	3.62401
focus	KLRG1	367	NA	NA	2.62411		focus	KLRG1	664	NA	NA	4.62421		focus	NKp30	452	1020	270	3.62411
focus	KLRG1	276	NA	NA	2.62421		focus	KLRG1	496	NA	NA	4.62431		focus	NKp30	425	1020	270	3.62421
focus	KLRG1	331	NA	NA	2.62431		focus	KLRG1	319	NA	NA	4.62441		focus	NKp30	358	1020	270	3.62431
focus	KLRG1	296	NA	NA	2.62441		focus	KLRG1	558	NA	NA	4.62451		focus	NKp30	232	1020	270	3.62441
focus	KLRG1	298	NA	NA	2.62451		focus	KLRG1	625	NA	NA	4.62461		focus	NKp30	336	1020	270	3.62451
focus	KLRG1	263	NA	NA	2.62461		focus	KLRG1	310	NA	NA	4.62471		focus	NKp30	334	1020	270	3.62461
focus	KLRG1	345	NA	NA	2.62471		focus	KLRG1	500	NA	NA	4.62481		focus	NKp30	427	1020	270	3.62471
focus	KLRG1	278	NA	NA	2.62481		focus	KLRG1	270	NA	NA	4.62491		focus	NKp30	274	1020	270	3.62481
focus	KLRG1	322	NA	NA	2.62491		focus	KLRG1	565	NA	NA	4.62501		focus	NKp30	367	1020	270	3.62491
focus	KLRG1	317	NA	NA	2.62501		focus	KLRG1	272	NA	NA	4.62511		focus	NKp30	151	1020	270	3.62501
focus	KLRG1	350	NA	NA	2.62511		focus	KLRG1	540	NA	NA	4.62521		focus	NKp30	338	1020	270	3.62511
focus	KLRG1	305	NA	NA	2.62521		focus	KLRG1	490	NA	NA	4.62531		focus	NKp30	238	1020	270	3.62521
focus	KLRG1	308	NA	NA	2.62531		focus	KLRG1	582	NA	NA	4.62541		focus	NKp30	273	1020	270	3.62531
focus	KLRG1	216	NA	NA	2.62541		focus	KLRG1	555	NA	NA	4.62551		focus	NKp30	290	1020	270	3.62541
focus	KLRG1	401	NA	NA	2.62551		focus	KLRG1	479	NA	NA	4.62561		focus	NKp30	316	1020	270	3.62551
focus	KLRG1	312	NA	NA	2.62561		focus	KLRG1	420	NA	NA	4.62571		focus	NKp30	169	1020	270	3.62561
focus	KLRG1	312	NA	NA	2.62571		focus	KLRG1	533	NA	NA	4.62581		focus	NKp30	409	1020	270	3.62571
focus	KLRG1	292	NA	NA	2.62581		focus	KLRG1	723	NA	NA	4.62591		focus	NKp30	265	1020	270	3.62581
focus	KLRG1	322	NA	NA	2.62591		focus	KLRG1	642	NA	NA	4.62601		focus	NKp30	266	1020	270	3.62591
focus	KLRG1	326	NA	NA	2.62601		focus	KLRG1	597	NA	NA	4.62611		focus	NKp30	197	1020	270	3.62601
focus	KLRG1	315	NA	NA	2.62611		focus	KLRG1	489	NA	NA	4.62621		focus	NKp30	297	1020	270	3.62611
focus	KLRG1	315	NA	NA	2.62621		focus	KLRG1	312	NA	NA	4.62631		focus	NKp30	259	1020	270	3.62621
focus	KLRG1	309	NA	NA	2.62631		focus	KLRG1	694	NA	NA	4.62641		focus	NKp30	217	1020	270	3.62631
focus	KLRG1	280	NA	NA	2.62641		focus	KLRG1	595	NA	NA	4.62651		focus	NKp30	390	1020	270	3.62641
focus	KLRG1	315	NA	NA	2.62651		focus	KLRG1	570	NA	NA	4.62661		focus	NKp30	487	1020	270	3.62651
focus	KLRG1	336	NA	NA	2.62661		focus	KLRG1	620	NA	NA	4.62671		focus	NKp30	344	1020	270	3.62661
focus	KLRG1	352	NA	NA	2.62671		focus	KLRG1	455	NA	NA	4.62681		focus	NKp30	233	1020	270	3.62671
focus	KLRG1	358	NA	NA	2.62681		focus	KLRG1	473	NA	NA	4.62691		focus	NKp30	342	1020	270	3.62681
focus	KLRG1	296	NA	NA	2.62691		focus	KLRG1	512	NA	NA	4.62701		focus	NKp30	276	1020	270	3.62691
focus	KLRG1	283	NA	NA	2.62701		focus	KLRG1	596	NA	NA	4.62711		focus	NKp30	354	1020	270	3.62701
focus	KLRG1	344	NA	NA	2.62711		focus	KLRG1	394	NA	NA	4.62721		focus	NKp30	295	1020	270	3.62711
focus	KLRG1	340	NA	NA	2.62721		focus	KLRG1	512	NA	NA	4.62731		focus	NKp30	283	1020	270	3.62721
focus	KLRG1	353	NA	NA	2.62731		focus	KLRG1	492	NA	NA	4.62741		focus	NKp30	252	1020	270	3.62731
focus	KLRG1	310	NA	NA	2.62741		focus	KLRG1	490	NA	NA	4.62751		focus	NKp30	202	1020	270	3.62741
focus	KLRG1	324	NA	NA	2.62751		focus	KLRG1	608	NA	NA	4.62761		focus	NKp30	371	1020	270	3.62751
focus	KLRG1	371	NA	NA	2.62761		focus	KLRG1	302	NA	NA	4.62771		focus	NKp30	348	1020	270	3.62761
focus	KLRG1	312	NA	NA	2.62771		focus	KLRG1	545	NA	NA	4.62781		focus	NKp30	262	1020	270	3.62771
focus	KLRG1	339	NA	NA	2.62781		focus	KLRG1	594	NA	NA	4.62791		focus	NKp30	352	1020	270	3.62781
focus	KLRG1	418	NA	NA	2.62791		focus	KLRG1	630	NA	NA	4.62801		focus	NKp30	351	1020	270	3.62791
focus	KLRG1	321	NA	NA	2.62801		focus	KLRG1	582	NA	NA	4.62811		focus	NKp30	297	1020	270	3.62801
focus	KLRG1	323	NA	NA	2.62811		focus	KLRG1	483	NA	NA	4.62821		focus	NKp30	449	1020	270	3.62811
focus	KLRG1	314	NA	NA	2.62821		focus	KLRG1	626	NA	NA	4.62831		focus	NKp30	325	1020	270	3.62821
focus	KLRG1	312	NA	NA	2.62831		focus	KLRG1	674	NA	NA	4.62841		focus	NKp30	233	1020	270	3.62831
focus	KLRG1	312	NA	NA	2.62841		focus	KLRG1	532	NA	NA	4.62851		focus	NKp30	330	1020	270	3.62841
focus	KLRG1	302	NA	NA	2.62851		focus	KLRG1	417	NA	NA	4.62861		focus	NKp30	345	1020	270	3.62851
focus	KLRG1	291	NA	NA	2.62861		focus	KLRG1	512	NA	NA	4.62871		focus	NKp30	388	1020	270	3.62861
focus	KLRG1	291	NA	NA	2.62871		focus	KLRG1	557	NA	NA	4.62881		focus	NKp30	323	1020	270	3.62871
focus	KLRG1	338	NA	NA	2.62881		focus	KLRG1	645	NA	NA	4.62891		focus	NKp30	333	1020	270	3.62881
focus	KLRG1	305	NA	NA	2.62891		focus	KLRG1	668	NA	NA	4.62901		focus	NKp30	209	1020	270	3.62891
focus	KLRG1	319	NA	NA	2.62901		focus	KLRG1	483	NA	NA	4.62911		focus	NKp30	254	1020	270	3.62901
focus	KLRG1	345	NA	NA	2.62911		focus	KLRG1	428	NA	NA	4.62921		focus	NKp30	245	1020	270	3.62911
focus	KLRG1	302	NA	NA	2.62921		focus	KLRG1	556	NA	NA	4.62931		focus	NKp30	376	1020	270	3.62921
focus	KLRG1	362	NA	NA	2.62931		focus	KLRG1	577	NA	NA	4.62941		focus	NKp30	323	1020	270	3.62931
focus	KLRG1	334	NA	NA	2.62941		focus	KLRG1	693	NA	NA	4.62951		focus	NKp30	272	1020	270	3.62941
focus	KLRG1	339	NA	NA	2.62951		focus	KLRG1	456	NA	NA	4.62961		focus	NKp30	316	1020	270	3.62951
focus	KLRG1	314	NA	NA	2.62961		focus	KLRG1	473	NA	NA	4.62971		focus	NKp30	183	1020	270	3.62961
focus	KLRG1	328	NA	NA	2.62971		focus	KLRG1	495	NA	NA	4.62981		focus	NKp30	281	1020	270	3.62971
focus	KLRG1	292	NA	NA	2.62981		focus	KLRG1	488	NA	NA	4.62991		focus	NKp30	273	1020	270	3.62981
focus	KLRG1	260	NA	NA	2.62991		focus	KLRG1	323	NA	NA	4.63001		focus	NKp30	314	1020	270	3.62991
focus	KLRG1	347	NA	NA	2.63001		focus	KLRG1	573	NA	NA	4.63011		focus	NKp30	308	1020	270	3.63001
focus	KLRG1	318	NA	NA	2.63011		focus	KLRG1	431	NA	NA	4.63021		focus	NKp30	372	1020	270	3.63011
focus	KLRG1	307	NA	NA	2.63021		focus	KLRG1	394	NA	NA	4.63031		focus	NKp30	265	1020	270	3.63021
focus	KLRG1	329	NA	NA	2.63031		focus	KLRG1	613	NA	NA	4.63041		focus	NKp30	248	1020	270	3.63031
focus	KLRG1	298	NA	NA	2.63041		focus	KLRG1	544	NA	NA	4.63051		focus	NKp30	360	1020	270	3.63041
focus	KLRG1	326	NA	NA	2.63051		focus	KLRG1	337	NA	NA	4.63061		focus	NKp30	391	1020	270	3.63051
focus	KLRG1	377	NA	NA	2.63061		focus	KLRG1	432	NA	NA	4.63071		focus	NKp30	235	1020	270	3.63061
focus	KLRG1	310	NA	NA	2.63071		focus	KLRG1	618	NA	NA	4.63081		focus	NKp30	339	1020	270	3.63071
focus	KLRG1	357	NA	NA	2.63081		focus	KLRG1	281	NA	NA	4.63091		focus	NKp30	347	1020	270	3.63081
focus	KLRG1	371	NA	NA	2.63091		focus	KLRG1	605	NA	NA	4.63101		focus	NKp30	342	1020	270	3.63091
focus	KLRG1	309	NA	NA	2.63101		focus	KLRG1	585	NA	NA	4.63111		focus	NKp30	232	1020	270	3.63101
focus	KLRG1	314	NA	NA	2.63111		focus	KLRG1	688	NA	NA	4.63121		focus	NKp30	330	1020	270	3.63111
focus	KLRG1	289	NA	NA	2.63121		focus	KLRG1	665	NA	NA	4.63131		focus	NKp30	187	1020	270	3.63121
focus	KLRG1	327	NA	NA	2.63131		focus	KLRG1	618	NA	NA	4.63141		focus	NKp30	271	1020	270	3.63131
focus	KLRG1	320	NA	NA	2.63141		focus	KLRG1	556	NA	NA	4.63151		focus	NKp30	318	1020	270	3.63141
focus	KLRG1	331	NA	NA	2.63151		focus	KLRG1	484	NA	NA	4.63161		focus	NKp30	443	1020	270	3.63151
focus	KLRG1	311	NA	NA	2.63161		focus	KLRG1	637	NA	NA	4.63171		focus	NKp30	339	1020	270	3.63161
focus	KLRG1	304	NA	NA	2.63171		focus	KLRG1	457	NA	NA	4.63181		focus	NKp30	230	1020	270	3.63171
focus	KLRG1	281	NA	NA	2.63181		focus	KLRG1	448	NA	NA	4.63191		focus	NKp30	279	1020	270	3.63181
focus	KLRG1	362	NA	NA	2.63191		focus	KLRG1	291	NA	NA	4.63201		focus	NKp30	224	1020	270	3.63191
focus	KLRG1	305	NA	NA	2.63201		focus	KLRG1	525	NA	NA	4.63211		focus	NKp30	266	1020	270	3.63201
focus	KLRG1	353	NA	NA	2.63211		focus	KLRG1	556	NA	NA	4.63221		focus	NKp30	224	1020	270	3.63211
focus	KLRG1	339	NA	NA	2.63221		focus	KLRG1	502	NA	NA	4.63231		focus	NKp30	246	1020	270	3.63221
focus	KLRG1	323	NA	NA	2.63231		focus	KLRG1	731	NA	NA	4.63241		focus	NKp30	246	1020	270	3.63231
focus	KLRG1	318	NA	NA	2.63241		focus	KLRG1	609	NA	NA	4.63251		focus	NKp30	376	1020	270	3.63241
focus	KLRG1	251	NA	NA	2.63251		focus	KLRG1	315	NA	NA	4.63261		focus	NKp30	367	1020	270	3.63251
focus	KLRG1	311	NA	NA	2.63261		focus	KLRG1	598	NA	NA	4.63271		focus	NKp30	350	1020	270	3.63261
focus	KLRG1	300	NA	NA	2.63271		focus	KLRG1	506	NA	NA	4.63281		focus	NKp30	254	1020	270	3.63271
focus	KLRG1	317	NA	NA	2.63281		focus	KLRG1	567	NA	NA	4.63291		focus	NKp30	224	1020	270	3.63281
focus	KLRG1	268	NA	NA	2.63291		focus	KLRG1	464	NA	NA	4.63301		focus	NKp30	280	1020	270	3.63291
focus	KLRG1	321	NA	NA	2.63301		focus	KLRG1	669	NA	NA	4.63311		focus	NKp30	156	1020	270	3.63301
focus	KLRG1	286	NA	NA	2.63311		focus	KLRG1	683	NA	NA	4.63321		focus	NKp30	313	1020	270	3.63311
focus	KLRG1	326	NA	NA	2.63321		focus	KLRG1	291	NA	NA	4.63331		focus	NKp30	139	1020	270	3.63321
focus	KLRG1	317	NA	NA	2.63331		focus	KLRG1	649	NA	NA	4.63341		focus	NKp30	229	1020	270	3.63331
focus	KLRG1	295	NA	NA	2.63341		focus	KLRG1	497	NA	NA	4.63351		focus	NKp30	316	1020	270	3.63341
focus	KLRG1	291	NA	NA	2.63351		focus	KLRG1	507	NA	NA	4.63361		focus	NKp30	166	1020	270	3.63351
focus	KLRG1	334	NA	NA	2.63361		focus	KLRG1	594	NA	NA	4.63371		focus	NKp30	439	1020	270	3.63361
focus	KLRG1	293	NA	NA	2.63371		focus	KLRG1	606	NA	NA	4.63381		focus	NKp30	368	1020	270	3.63371
focus	KLRG1	335	NA	NA	2.63381		focus	KLRG1	554	NA	NA	4.63391		focus	NKp30	265	1020	270	3.63381
focus	KLRG1	312	NA	NA	2.63391		focus	KLRG1	568	NA	NA	4.63401		focus	NKp30	183	1020	270	3.63391
focus	KLRG1	306	NA	NA	2.63401		focus	KLRG1	303	NA	NA	4.63411		focus	NKp30	283	1020	270	3.63401
focus	KLRG1	305	NA	NA	2.63411		focus	KLRG1	659	NA	NA	4.63421		focus	NKp30	165	1020	270	3.63411
focus	KLRG1	343	NA	NA	2.63421		focus	KLRG1	316	NA	NA	4.63431		focus	NKp30	230	1020	270	3.63421
focus	KLRG1	381	NA	NA	2.63431		focus	KLRG1	489	NA	NA	4.63441		focus	NKp30	176	1020	270	3.63431
focus	KLRG1	305	NA	NA	2.63441		focus	KLRG1	601	NA	NA	4.63451		focus	NKp30	319	1020	270	3.63441
focus	KLRG1	325	NA	NA	2.63451		focus	KLRG1	577	NA	NA	4.63461		focus	NKp30	394	1020	270	3.63451
focus	KLRG1	290	NA	NA	2.63461		focus	KLRG1	598	NA	NA	4.63471		focus	NKp30	315	1020	270	3.63461
focus	KLRG1	336	NA	NA	2.63471		focus	KLRG1	535	NA	NA	4.63481		focus	NKp30	243	1020	270	3.63471
focus	KLRG1	311	NA	NA	2.63481		focus	KLRG1	573	NA	NA	4.63491		focus	NKp30	244	1020	270	3.63481
focus	KLRG1	300	NA	NA	2.63491		focus	KLRG1	359	NA	NA	4.63501		focus	NKp30	391	1020	270	3.63491
focus	KLRG1	332	NA	NA	2.63501		focus	KLRG1	566	NA	NA	4.63511		focus	NKp30	255	1020	270	3.63501
focus	KLRG1	305	NA	NA	2.63511		focus	KLRG1	628	NA	NA	4.63521		focus	NKp30	309	1020	270	3.63511
focus	KLRG1	318	NA	NA	2.63521		focus	KLRG1	413	NA	NA	4.63531		focus	NKp30	369	1020	270	3.63521
focus	KLRG1	348	NA	NA	2.63531		focus	KLRG1	560	NA	NA	4.63541		focus	NKp30	194	1020	270	3.63531
focus	KLRG1	323	NA	NA	2.63541		focus	KLRG1	267	NA	NA	4.63551		focus	NKp30	217	1020	270	3.63541
focus	KLRG1	309	NA	NA	2.63551		focus	KLRG1	632	NA	NA	4.63561		focus	NKp30	383	1020	270	3.63551
focus	KLRG1	307	NA	NA	2.63561		focus	KLRG1	258	NA	NA	4.63571		focus	NKp30	284	1020	270	3.63561
focus	KLRG1	280	NA	NA	2.63571		focus	KLRG1	513	NA	NA	4.63581		focus	NKp30	275	1020	270	3.63571
focus	KLRG1	375	NA	NA	2.63581		focus	KLRG1	672	NA	NA	4.63591		focus	NKp30	324	1020	270	3.63581
focus	KLRG1	317	NA	NA	2.63591		focus	KLRG1	561	NA	NA	4.63601		focus	NKp30	334	1020	270	3.63591
focus	KLRG1	313	NA	NA	2.63601		focus	KLRG1	653	NA	NA	4.63611		focus	NKp30	297	1020	270	3.63601
focus	KLRG1	324	NA	NA	2.63611		focus	KLRG1	305	NA	NA	4.63621		focus	NKp30	255	1020	270	3.63611
focus	KLRG1	336	NA	NA	2.63621		focus	KLRG1	611	NA	NA	4.63631		focus	NKp30	197	1020	270	3.63621
focus	KLRG1	352	NA	NA	2.63631		focus	KLRG1	474	NA	NA	4.63641		focus	NKp30	184	1020	270	3.63631
focus	KLRG1	348	NA	NA	2.63641		focus	KLRG1	523	NA	NA	4.63651		focus	NKp30	539	1020	270	3.63641
focus	KLRG1	339	NA	NA	2.63651		focus	KLRG1	530	NA	NA	4.63661		focus	NKp30	364	1020	270	3.63651
focus	KLRG1	323	NA	NA	2.63661		focus	KLRG1	615	NA	NA	4.63671		focus	NKp30	354	1020	270	3.63661
focus	KLRG1	296	NA	NA	2.63671		focus	KLRG1	621	NA	NA	4.63681		focus	NKp30	331	1020	270	3.63671
focus	KLRG1	297	NA	NA	2.63681		focus	KLRG1	509	NA	NA	4.63691		focus	NKp30	387	1020	270	3.63681
focus	KLRG1	313	NA	NA	2.63691		focus	KLRG1	593	NA	NA	4.63701		focus	NKp30	375	1020	270	3.63691
focus	KLRG1	284	NA	NA	2.63701		focus	KLRG1	311	NA	NA	4.63711		focus	NKp30	320	1020	270	3.63701
focus	KLRG1	346	NA	NA	2.63711		focus	KLRG1	548	NA	NA	4.63721		focus	NKp30	187	1020	270	3.63711
focus	KLRG1	363	NA	NA	2.63721		focus	KLRG1	313	NA	NA	4.63731		focus	NKp30	432	1020	270	3.63721
focus	KLRG1	299	NA	NA	2.63731		focus	KLRG1	596	NA	NA	4.63741		focus	NKp30	390	1020	270	3.63731
focus	KLRG1	242	NA	NA	2.63741		focus	KLRG1	615	NA	NA	4.63751		focus	NKp30	431	1020	270	3.63741
focus	KLRG1	328	NA	NA	2.63751		focus	KLRG1	442	NA	NA	4.63761		focus	NKp30	243	1020	270	3.63751
focus	KLRG1	265	NA	NA	2.63761		focus	KLRG1	573	NA	NA	4.63771		focus	NKp30	271	1020	270	3.63761
focus	KLRG1	324	NA	NA	2.63771		focus	KLRG1	593	NA	NA	4.63781		focus	NKp30	513	1020	270	3.63771
focus	KLRG1	322	NA	NA	2.63781		focus	KLRG1	589	NA	NA	4.63791		focus	NKp30	307	1020	270	3.63781
focus	KLRG1	289	NA	NA	2.63791		focus	KLRG1	470	NA	NA	4.63801		focus	NKp30	190	1020	270	3.63791
focus	KLRG1	335	NA	NA	2.63801		focus	KLRG1	545	NA	NA	4.63811		focus	NKp30	198	1020	270	3.63801
focus	KLRG1	325	NA	NA	2.63811		focus	KLRG1	664	NA	NA	4.63821		focus	NKp30	232	1020	270	3.63811
focus	KLRG1	321	NA	NA	2.63821		focus	KLRG1	661	NA	NA	4.63831		focus	NKp30	260	1020	270	3.63821
focus	KLRG1	357	NA	NA	2.63831		focus	KLRG1	524	NA	NA	4.63841		focus	NKp30	393	1020	270	3.63831
focus	KLRG1	313	NA	NA	2.63841		focus	KLRG1	565	NA	NA	4.63851		focus	NKp30	288	1020	270	3.63841
focus	KLRG1	329	NA	NA	2.63851		focus	KLRG1	526	NA	NA	4.63861		focus	NKp30	284	1020	270	3.63851
focus	KLRG1	356	NA	NA	2.63861		focus	KLRG1	524	NA	NA	4.63871		focus	NKp30	174	1020	270	3.63861
focus	KLRG1	323	NA	NA	2.63871		focus	KLRG1	652	NA	NA	4.63881		focus	NKp30	179	1020	270	3.63871
focus	KLRG1	263	NA	NA	2.63881		focus	KLRG1	572	NA	NA	4.63891		focus	NKp30	271	1020	270	3.63881
focus	KLRG1	272	NA	NA	2.63891		focus	KLRG1	599	NA	NA	4.63901		focus	NKp30	217	1020	270	3.63891
focus	KLRG1	316	NA	NA	2.63901		focus	KLRG1	520	NA	NA	4.63911		focus	NKp30	240	1020	270	3.63901
focus	KLRG1	350	NA	NA	2.63911		focus	KLRG1	379	NA	NA	4.63921		focus	NKp30	253	1020	270	3.63911
focus	KLRG1	354	NA	NA	2.63921		focus	KLRG1	620	NA	NA	4.63931		focus	NKp30	372	1020	270	3.63921
focus	KLRG1	365	NA	NA	2.63931		focus	KLRG1	331	NA	NA	4.63941		focus	NKp30	325	1020	270	3.63931
focus	KLRG1	355	NA	NA	2.63941		focus	KLRG1	633	NA	NA	4.63951		focus	NKp30	534	1020	270	3.63941
focus	KLRG1	277	NA	NA	2.63951		focus	KLRG1	525	NA	NA	4.63961		focus	NKp30	198	1020	270	3.63951
focus	KLRG1	354	NA	NA	2.63961		focus	KLRG1	508	NA	NA	4.63971		focus	NKp30	399	1020	270	3.63961
focus	KLRG1	355	NA	NA	2.63971		focus	KLRG1	375	NA	NA	4.63981		focus	NKp30	366	1020	270	3.63971
focus	KLRG1	293	NA	NA	2.63981		focus	KLRG1	612	NA	NA	4.63991		focus	NKp30	345	1020	270	3.63981
focus	KLRG1	378	NA	NA	2.63991		focus	KLRG1	478	NA	NA	4.64001		focus	NKp30	401	1020	270	3.63991
focus	KLRG1	310	NA	NA	2.64001		focus	KLRG1	491	NA	NA	4.64011		focus	NKp30	204	1020	270	3.64001
focus	KLRG1	332	NA	NA	2.64011		focus	KLRG1	607	NA	NA	4.64021		focus	NKp30	260	1020	270	3.64011
focus	KLRG1	272	NA	NA	2.64021		focus	KLRG1	328	NA	NA	4.64031		focus	NKp30	388	1020	270	3.64021
focus	KLRG1	330	NA	NA	2.64031		focus	KLRG1	464	NA	NA	4.64041		focus	NKp30	230	1020	270	3.64031
focus	KLRG1	301	NA	NA	2.64041		focus	KLRG1	613	NA	NA	4.64051		focus	NKp30	253	1020	270	3.64041
focus	KLRG1	334	NA	NA	2.64051		focus	KLRG1	707	NA	NA	4.64061		focus	NKp30	214	1020	270	3.64051
focus	KLRG1	340	NA	NA	2.64061		focus	KLRG1	280	NA	NA	4.64071		focus	NKp30	380	1020	270	3.64061
focus	KLRG1	335	NA	NA	2.64071		focus	KLRG1	435	NA	NA	4.64081		focus	NKp30	406	1020	270	3.64071
focus	KLRG1	320	NA	NA	2.64081		focus	KLRG1	500	NA	NA	4.64091		focus	NKp30	427	1020	270	3.64081
focus	KLRG1	281	NA	NA	2.64091		focus	KLRG1	600	NA	NA	4.64101		focus	NKp30	424	1020	270	3.64091
focus	KLRG1	355	NA	NA	2.64101		focus	KLRG1	631	NA	NA	4.64111		focus	NKp30	293	1020	270	3.64101
focus	KLRG1	337	NA	NA	2.64111		focus	KLRG1	405	NA	NA	4.64121		focus	NKp30	353	1020	270	3.64111
focus	KLRG1	348	NA	NA	2.64121		focus	KLRG1	527	NA	NA	4.64131		focus	NKp30	357	1020	270	3.64121
focus	KLRG1	309	NA	NA	2.64131		focus	KLRG1	501	NA	NA	4.64141		focus	NKp30	368	1020	270	3.64131
focus	KLRG1	320	NA	NA	2.64141		focus	KLRG1	506	NA	NA	4.64151		focus	NKp30	358	1020	270	3.64141
focus	KLRG1	284	NA	NA	2.64151		focus	KLRG1	507	NA	NA	4.64161		focus	NKp30	373	1020	270	3.64151
focus	KLRG1	315	NA	NA	2.64161		focus	KLRG1	560	NA	NA	4.64171		focus	NKp30	305	1020	270	3.64161
focus	KLRG1	300	NA	NA	2.64171		focus	KLRG1	528	NA	NA	4.64181		focus	NKp30	278	1020	270	3.64171
focus	KLRG1	326	NA	NA	2.64181		focus	KLRG1	619	NA	NA	4.64191		focus	NKp30	379	1020	270	3.64181
focus	KLRG1	331	NA	NA	2.64191		focus	KLRG1	265	NA	NA	4.64201		focus	NKp30	451	1020	270	3.64191
focus	KLRG1	312	NA	NA	2.64201		focus	KLRG1	448	NA	NA	4.64211		focus	NKp30	294	1020	270	3.64201
focus	KLRG1	323	NA	NA	2.64211		focus	KLRG1	581	NA	NA	4.64221		focus	NKp30	351	1020	270	3.64211
focus	KLRG1	328	NA	NA	2.64221		focus	KLRG1	374	NA	NA	4.64231		focus	NKp30	394	1020	270	3.64221
focus	KLRG1	312	NA	NA	2.64231		focus	KLRG1	661	NA	NA	4.64241		focus	NKp30	185	1020	270	3.64231
focus	KLRG1	320	NA	NA	2.64241		focus	KLRG1	596	NA	NA	4.64251		focus	NKp30	238	1020	270	3.64241
focus	KLRG1	293	NA	NA	2.64251		focus	KLRG1	588	NA	NA	4.64261		focus	NKp30	256	1020	270	3.64251
focus	KLRG1	335	NA	NA	2.64261		focus	KLRG1	497	NA	NA	4.64271		focus	NKp30	293	1020	270	3.64261
focus	KLRG1	304	NA	NA	2.64271		focus	KLRG1	561	NA	NA	4.64281		focus	NKp30	354	1020	270	3.64271
focus	KLRG1	361	NA	NA	2.64281		focus	KLRG1	522	NA	NA	4.64291		focus	NKp30	357	1020	270	3.64281
focus	KLRG1	387	NA	NA	2.64291		focus	KLRG1	478	NA	NA	4.64301		focus	NKp30	236	1020	270	3.64291
focus	KLRG1	352	NA	NA	2.64301		focus	KLRG1	354	NA	NA	4.64311		focus	NKp30	386	1020	270	3.64301
focus	KLRG1	272	NA	NA	2.64311		focus	KLRG1	437	NA	NA	4.64321		focus	NKp30	266	1020	270	3.64311
focus	KLRG1	292	NA	NA	2.64321		focus	KLRG1	408	NA	NA	4.64331		focus	NKp30	299	1020	270	3.64321
focus	KLRG1	344	NA	NA	2.64331		focus	KLRG1	525	NA	NA	4.64341		focus	NKp30	208	1020	270	3.64331
focus	KLRG1	298	NA	NA	2.64341		focus	KLRG1	530	NA	NA	4.64351		focus	NKp30	371	1020	270	3.64341
focus	KLRG1	325	NA	NA	2.64351		focus	KLRG1	399	NA	NA	4.64361		focus	NKp30	314	1020	270	3.64351
focus	KLRG1	308	NA	NA	2.64361		focus	KLRG1	491	NA	NA	4.64371		focus	NKp30	289	1020	270	3.64361
focus	KLRG1	336	NA	NA	2.64371		focus	KLRG1	607	NA	NA	4.64381		focus	NKp30	440	1020	270	3.64371
focus	KLRG1	307	NA	NA	2.64381		focus	KLRG1	560	NA	NA	4.64391		focus	NKp30	364	1020	270	3.64381
focus	KLRG1	288	NA	NA	2.64391		focus	KLRG1	345	NA	NA	4.64401		focus	NKp30	344	1020	270	3.64391
focus	KLRG1	303	NA	NA	2.64401		focus	KLRG1	565	NA	NA	4.64411		focus	NKp30	200	1020	270	3.64401
focus	KLRG1	306	NA	NA	2.64411		focus	KLRG1	600	NA	NA	4.64421		focus	NKp30	402	1020	270	3.64411
focus	KLRG1	321	NA	NA	2.64421		focus	KLRG1	325	NA	NA	4.64431		focus	NKp30	407	1020	270	3.64421
focus	KLRG1	320	NA	NA	2.64431		focus	KLRG1	606	NA	NA	4.64441		focus	NKp30	349	1020	270	3.64431
focus	KLRG1	316	NA	NA	2.64441		focus	KLRG1	506	NA	NA	4.64451		focus	NKp30	257	1020	270	3.64441
focus	KLRG1	324	NA	NA	2.64451		focus	KLRG1	401	NA	NA	4.64461		focus	NKp30	348	1020	270	3.64451
focus	KLRG1	364	NA	NA	2.64461		focus	KLRG1	519	NA	NA	4.64471		focus	NKp30	579	1020	270	3.64461
focus	KLRG1	350	NA	NA	2.64471		focus	KLRG1	652	NA	NA	4.64481		focus	NKp30	199	1020	270	3.64471
focus	KLRG1	333	NA	NA	2.64481		focus	KLRG1	440	NA	NA	4.64491		focus	NKp30	392	1020	270	3.64481
focus	KLRG1	306	NA	NA	2.64491		focus	KLRG1	595	NA	NA	4.64501		focus	NKp30	329	1020	270	3.64491
focus	KLRG1	346	NA	NA	2.64501		focus	KLRG1	581	NA	NA	4.64511		focus	NKp30	286	1020	270	3.64501
focus	KLRG1	288	NA	NA	2.64511		focus	KLRG1	602	NA	NA	4.64521		focus	NKp30	326	1020	270	3.64511
focus	KLRG1	367	NA	NA	2.64521		focus	KLRG1	566	NA	NA	4.64531		focus	NKp30	303	1020	270	3.64521
focus	KLRG1	334	NA	NA	2.64531		focus	KLRG1	538	NA	NA	4.64541		focus	NKp30	302	1020	270	3.64531
focus	KLRG1	298	NA	NA	2.64541		focus	KLRG1	647	NA	NA	4.64551		focus	NKp30	381	1020	270	3.64541
focus	KLRG1	312	NA	NA	2.64551		focus	KLRG1	547	NA	NA	4.64561		focus	NKp30	320	1020	270	3.64551
focus	KLRG1	292	NA	NA	2.64561		focus	KLRG1	298	NA	NA	4.64571		focus	NKp30	343	1020	270	3.64561
focus	KLRG1	313	NA	NA	2.64571		focus	KLRG1	642	NA	NA	4.64581		focus	NKp30	235	1020	270	3.64571
focus	KLRG1	301	NA	NA	2.64581		focus	KLRG1	558	NA	NA	4.64591		focus	NKp30	179	1020	270	3.64581
focus	KLRG1	314	NA	NA	2.64591		focus	KLRG1	468	NA	NA	4.64601		focus	NKp30	416	1020	270	3.64591
focus	KLRG1	333	NA	NA	2.64601		focus	KLRG1	352	NA	NA	4.64611		focus	NKp30	176	1020	270	3.64601
focus	KLRG1	324	NA	NA	2.64611		focus	KLRG1	648	NA	NA	4.64621		focus	NKp30	338	1020	270	3.64611
focus	KLRG1	322	NA	NA	2.64621		focus	KLRG1	356	NA	NA	4.64631		focus	NKp30	359	1020	270	3.64621
focus	KLRG1	290	NA	NA	2.64631		focus	KLRG1	571	NA	NA	4.64641		focus	NKp30	359	1020	270	3.64631
focus	KLRG1	315	NA	NA	2.64641		focus	KLRG1	646	NA	NA	4.64651		focus	NKp30	217	1020	270	3.64641
focus	KLRG1	349	NA	NA	2.64651		focus	KLRG1	325	NA	NA	4.64661		focus	NKp30	286	1020	270	3.64651
focus	KLRG1	349	NA	NA	2.64661		focus	KLRG1	663	NA	NA	4.64671		focus	NKp30	327	1020	270	3.64661
focus	KLRG1	277	NA	NA	2.64671		focus	KLRG1	505	NA	NA	4.64681		focus	NKp30	402	1020	270	3.64671
focus	KLRG1	357	NA	NA	2.64681		focus	KLRG1	606	NA	NA	4.64691		focus	NKp30	221	1020	270	3.64681
focus	KLRG1	337	NA	NA	2.64691		focus	KLRG1	476	NA	NA	4.64701		focus	NKp30	77	1020	270	3.64691
focus	KLRG1	331	NA	NA	2.64701		focus	KLRG1	318	NA	NA	4.64711		focus	NKp30	442	1020	270	3.64701
focus	KLRG1	334	NA	NA	2.64711		focus	KLRG1	484	NA	NA	4.64721		focus	NKp30	412	1020	270	3.64711
focus	KLRG1	320	NA	NA	2.64721		focus	KLRG1	653	NA	NA	4.64731		focus	NKp30	215	1020	270	3.64721
focus	KLRG1	379	NA	NA	2.64731		focus	KLRG1	346	NA	NA	4.64741		focus	NKp30	427	1020	270	3.64731
focus	KLRG1	342	NA	NA	2.64741		focus	KLRG1	566	NA	NA	4.64751		focus	NKp30	403	1020	270	3.64741
focus	KLRG1	343	NA	NA	2.64751		focus	KLRG1	651	NA	NA	4.64761		focus	NKp30	348	1020	270	3.64751
focus	KLRG1	303	NA	NA	2.64761		focus	KLRG1	455	NA	NA	4.64771		focus	NKp30	324	1020	270	3.64761
focus	KLRG1	297	NA	NA	2.64771		focus	KLRG1	317	NA	NA	4.64781		focus	NKp30	425	1020	270	3.64771
focus	KLRG1	314	NA	NA	2.64781		focus	KLRG1	727	NA	NA	4.64791		focus	NKp30	214	1020	270	3.64781
focus	KLRG1	308	NA	NA	2.64791		focus	KLRG1	638	NA	NA	4.64801		focus	NKp30	337	1020	270	3.64791
focus	KLRG1	377	NA	NA	2.64801		focus	KLRG1	579	NA	NA	4.64811		focus	NKp30	213	1020	270	3.64801
focus	KLRG1	292	NA	NA	2.64811		focus	KLRG1	457	NA	NA	4.64821		focus	NKp30	243	1020	270	3.64811
focus	KLRG1	280	NA	NA	2.64821		focus	KLRG1	541	NA	NA	4.64831		focus	NKp30	427	1020	270	3.64821
focus	KLRG1	352	NA	NA	2.64831		focus	KLRG1	659	NA	NA	4.64841		focus	NKp30	400	1020	270	3.64831
focus	KLRG1	319	NA	NA	2.64841		focus	KLRG1	569	NA	NA	4.64851		focus	NKp30	350	1020	270	3.64841
focus	KLRG1	352	NA	NA	2.64851		focus	KLRG1	374	NA	NA	4.64861		focus	NKp30	425	1020	270	3.64851
focus	KLRG1	358	NA	NA	2.64861		focus	KLRG1	527	NA	NA	4.64871		focus	NKp30	294	1020	270	3.64861
focus	KLRG1	332	NA	NA	2.64871		focus	KLRG1	455	NA	NA	4.64881		focus	NKp30	389	1020	270	3.64871
focus	KLRG1	328	NA	NA	2.64881		focus	KLRG1	294	NA	NA	4.64891		focus	NKp30	324	1020	270	3.64881
focus	KLRG1	305	NA	NA	2.64891		focus	KLRG1	353	NA	NA	4.64901		focus	NKp30	294	1020	270	3.64891
focus	KLRG1	263	NA	NA	2.64901		focus	KLRG1	360	NA	NA	4.64911		focus	NKp30	394	1020	270	3.64901
focus	KLRG1	276	NA	NA	2.64911		focus	KLRG1	322	NA	NA	4.64921		focus	NKp30	347	1020	270	3.64911
focus	KLRG1	249	NA	NA	2.64921		focus	KLRG1	537	NA	NA	4.64931		focus	NKp30	368	1020	270	3.64921
focus	KLRG1	369	NA	NA	2.64931		focus	KLRG1	441	NA	NA	4.64941		focus	NKp30	342	1020	270	3.64931
focus	KLRG1	331	NA	NA	2.64941		focus	KLRG1	534	NA	NA	4.64951		focus	NKp30	244	1020	270	3.64941
focus	KLRG1	312	NA	NA	2.64951		focus	KLRG1	291	NA	NA	4.64961		focus	NKp30	227	1020	270	3.64951
focus	KLRG1	383	NA	NA	2.64961		focus	KLRG1	375	NA	NA	4.64971		focus	NKp30	137	1020	270	3.64961
focus	KLRG1	342	NA	NA	2.64971		focus	KLRG1	664	NA	NA	4.64981		focus	NKp30	223	1020	270	3.64971
focus	KLRG1	302	NA	NA	2.64981		focus	KLRG1	300	NA	NA	4.64991		focus	NKp30	418	1020	270	3.64981
focus	KLRG1	333	NA	NA	2.64991		focus	KLRG1	466	NA	NA	4.65002		focus	NKp30	384	1020	270	3.64991
focus	KLRG1	323	NA	NA	2.65002		focus	KLRG1	429	NA	NA	4.65012		focus	NKp30	220	1020	270	3.65002
focus	KLRG1	356	NA	NA	2.65012		focus	KLRG1	665	NA	NA	4.65022		focus	NKp30	265	1020	270	3.65012
focus	KLRG1	330	NA	NA	2.65022		focus	KLRG1	650	NA	NA	4.65032		focus	NKp30	309	1020	270	3.65022
focus	KLRG1	316	NA	NA	2.65032		focus	KLRG1	429	NA	NA	4.65042		focus	NKp30	278	1020	270	3.65032
focus	KLRG1	327	NA	NA	2.65042		focus	KLRG1	587	NA	NA	4.65052		focus	NKp30	405	1020	270	3.65042
focus	KLRG1	322	NA	NA	2.65052		focus	KLRG1	597	NA	NA	4.65062		focus	NKp30	404	1020	270	3.65052
focus	KLRG1	294	NA	NA	2.65062		focus	KLRG1	293	NA	NA	4.65072		focus	NKp30	242	1020	270	3.65062
focus	KLRG1	318	NA	NA	2.65072		focus	KLRG1	651	NA	NA	4.65082		focus	NKp30	499	1020	270	3.65072
focus	KLRG1	294	NA	NA	2.65082		focus	KLRG1	701	NA	NA	4.65092		focus	NKp30	316	1020	270	3.65082
focus	KLRG1	314	NA	NA	2.65092		focus	KLRG1	492	NA	NA	4.65102		focus	NKp30	193	1020	270	3.65092
focus	KLRG1	295	NA	NA	2.65102		focus	KLRG1	473	NA	NA	4.65112		focus	NKp30	414	1020	270	3.65102
focus	KLRG1	329	NA	NA	2.65112		focus	KLRG1	496	NA	NA	4.65122		focus	NKp30	225	1020	270	3.65112
focus	KLRG1	345	NA	NA	2.65122		focus	KLRG1	596	NA	NA	4.65132		focus	NKp30	416	1020	270	3.65122
focus	KLRG1	289	NA	NA	2.65132		focus	KLRG1	300	NA	NA	4.65142		focus	NKp30	262	1020	270	3.65132
focus	KLRG1	304	NA	NA	2.65142		focus	KLRG1	626	NA	NA	4.65152		focus	NKp30	317	1020	270	3.65142
focus	KLRG1	318	NA	NA	2.65152		focus	KLRG1	525	NA	NA	4.65162		focus	NKp30	423	1020	270	3.65152
focus	KLRG1	349	NA	NA	2.65162		focus	KLRG1	585	NA	NA	4.65172		focus	NKp30	336	1020	270	3.65162
focus	KLRG1	298	NA	NA	2.65172		focus	KLRG1	510	NA	NA	4.65182		focus	NKp30	200	1020	270	3.65172
focus	KLRG1	327	NA	NA	2.65182		focus	KLRG1	398	NA	NA	4.65192		focus	NKp30	447	1020	270	3.65182
focus	KLRG1	345	NA	NA	2.65192		focus	KLRG1	608	NA	NA	4.65202		focus	NKp30	181	1020	270	3.65192
focus	KLRG1	300	NA	NA	2.65202		focus	KLRG1	393	NA	NA	4.65212		focus	NKp30	541	1020	270	3.65202
focus	KLRG1	279	NA	NA	2.65212		focus	KLRG1	492	NA	NA	4.65222		focus	NKp30	364	1020	270	3.65212
focus	KLRG1	286	NA	NA	2.65222		focus	KLRG1	518	NA	NA	4.65232		focus	NKp30	266	1020	270	3.65222
focus	KLRG1	286	NA	NA	2.65232		focus	KLRG1	684	NA	NA	4.65242		focus	NKp30	352	1020	270	3.65232
focus	KLRG1	310	NA	NA	2.65242		focus	KLRG1	572	NA	NA	4.65252		focus	NKp30	450	1020	270	3.65242
focus	KLRG1	322	NA	NA	2.65252		focus	KLRG1	616	NA	NA	4.65262		focus	NKp30	208	1020	270	3.65252
focus	KLRG1	330	NA	NA	2.65262		focus	KLRG1	319	NA	NA	4.65272		focus	NKp30	294	1020	270	3.65262
focus	KLRG1	317	NA	NA	2.65272		focus	KLRG1	591	NA	NA	4.65282		focus	NKp30	314	1020	270	3.65272
focus	KLRG1	280	NA	NA	2.65282		focus	KLRG1	327	NA	NA	4.65292		focus	NKp30	293	1020	270	3.65282
focus	KLRG1	293	NA	NA	2.65292		focus	KLRG1	619	NA	NA	4.65302		focus	NKp30	248	1020	270	3.65292
focus	KLRG1	321	NA	NA	2.65302		focus	KLRG1	643	NA	NA	4.65312		focus	NKp30	371	1020	270	3.65302
focus	KLRG1	365	NA	NA	2.65312		focus	KLRG1	486	NA	NA	4.65322		focus	NKp30	393	1020	270	3.65312
focus	KLRG1	279	NA	NA	2.65322		focus	KLRG1	642	NA	NA	4.65332		focus	NKp30	304	1020	270	3.65322
focus	KLRG1	365	NA	NA	2.65332		focus	KLRG1	478	NA	NA	4.65342		focus	NKp30	322	1020	270	3.65332
focus	KLRG1	329	NA	NA	2.65342		focus	KLRG1	561	NA	NA	4.65352		focus	NKp30	369	1020	270	3.65342
focus	KLRG1	308	NA	NA	2.65352		focus	KLRG1	475	NA	NA	4.65362		focus	NKp30	452	1020	270	3.65352
focus	KLRG1	314	NA	NA	2.65362		focus	KLRG1	616	NA	NA	4.65372		focus	NKp30	291	1020	270	3.65362
focus	KLRG1	293	NA	NA	2.65372		focus	KLRG1	547	NA	NA	4.65382		focus	NKp30	287	1020	270	3.65372
focus	KLRG1	343	NA	NA	2.65382		focus	KLRG1	517	NA	NA	4.65392		focus	NKp30	391	1020	270	3.65382
focus	KLRG1	310	NA	NA	2.65392		focus	KLRG1	594	NA	NA	4.65402		focus	NKp30	219	1020	270	3.65392
focus	KLRG1	321	NA	NA	2.65402		focus	KLRG1	470	NA	NA	4.65412		focus	NKp30	410	1020	270	3.65402
focus	KLRG1	321	NA	NA	2.65412		focus	KLRG1	639	NA	NA	4.65422		focus	NKp30	269	1020	270	3.65412
focus	KLRG1	325	NA	NA	2.65422		focus	KLRG1	566	NA	NA	4.65432		focus	NKp30	531	1020	270	3.65422
focus	KLRG1	330	NA	NA	2.65432		focus	KLRG1	432	NA	NA	4.65442		focus	NKp30	187	1020	270	3.65432
focus	KLRG1	293	NA	NA	2.65442		focus	KLRG1	546	NA	NA	4.65452		focus	NKp30	244	1020	270	3.65442
focus	KLRG1	276	NA	NA	2.65452		focus	KLRG1	520	NA	NA	4.65462		focus	NKp30	184	1020	270	3.65452
focus	KLRG1	277	NA	NA	2.65462		focus	KLRG1	481	NA	NA	4.65472		focus	NKp30	387	1020	270	3.65462
focus	KLRG1	326	NA	NA	2.65472		focus	KLRG1	298	NA	NA	4.65482		focus	NKp30	406	1020	270	3.65472
focus	KLRG1	275	NA	NA	2.65482		focus	KLRG1	655	NA	NA	4.65492		focus	NKp30	304	1020	270	3.65482
focus	KLRG1	308	NA	NA	2.65492		focus	KLRG1	328	NA	NA	4.65502		focus	NKp30	325	1020	270	3.65492
focus	KLRG1	324	NA	NA	2.65502		focus	KLRG1	580	NA	NA	4.65512		focus	NKp30	457	1020	270	3.65502
focus	KLRG1	350	NA	NA	2.65512		focus	KLRG1	433	NA	NA	4.65522		focus	NKp30	280	1020	270	3.65512
focus	KLRG1	308	NA	NA	2.65522		focus	KLRG1	523	NA	NA	4.65532		focus	NKp30	320	1020	270	3.65522
focus	KLRG1	329	NA	NA	2.65532		focus	KLRG1	520	NA	NA	4.65542		focus	NKp30	354	1020	270	3.65532
focus	KLRG1	357	NA	NA	2.65542		focus	KLRG1	618	NA	NA	4.65552		focus	NKp30	199	1020	270	3.65542
focus	KLRG1	307	NA	NA	2.65552		focus	KLRG1	582	NA	NA	4.65562		focus	NKp30	253	1020	270	3.65552
focus	KLRG1	361	NA	NA	2.65562		focus	KLRG1	375	NA	NA	4.65572		focus	NKp30	336	1020	270	3.65562
focus	KLRG1	353	NA	NA	2.65572		focus	KLRG1	676	NA	NA	4.65582		focus	NKp30	257	1020	270	3.65572
focus	KLRG1	320	NA	NA	2.65582		focus	KLRG1	613	NA	NA	4.65592		focus	NKp30	428	1020	270	3.65582
focus	KLRG1	325	NA	NA	2.65592		focus	KLRG1	493	NA	NA	4.65602		focus	NKp30	267	1020	270	3.65592
focus	KLRG1	302	NA	NA	2.65602		focus	KLRG1	531	NA	NA	4.65612		focus	NKp30	399	1020	270	3.65602
focus	KLRG1	327	NA	NA	2.65612		focus	KLRG1	535	NA	NA	4.65622		focus	NKp30	206	1020	270	3.65612
focus	KLRG1	327	NA	NA	2.65622		focus	KLRG1	671	NA	NA	4.65632		focus	NKp30	373	1020	270	3.65622
focus	KLRG1	301	NA	NA	2.65632		focus	KLRG1	555	NA	NA	4.65642		focus	NKp30	218	1020	270	3.65632
focus	KLRG1	326	NA	NA	2.65642		focus	KLRG1	307	NA	NA	4.65652		focus	NKp30	340	1020	270	3.65642
focus	KLRG1	317	NA	NA	2.65652		focus	KLRG1	553	NA	NA	4.65662		focus	NKp30	290	1020	270	3.65652
focus	KLRG1	294	NA	NA	2.65662		focus	KLRG1	684	NA	NA	4.65672		focus	NKp30	312	1020	270	3.65662
focus	KLRG1	316	NA	NA	2.65672		focus	KLRG1	550	NA	NA	4.65682		focus	NKp30	198	1020	270	3.65672
focus	KLRG1	332	NA	NA	2.65682		focus	KLRG1	589	NA	NA	4.65692		focus	NKp30	241	1020	270	3.65682
focus	KLRG1	294	NA	NA	2.65692		focus	KLRG1	507	NA	NA	4.65702		focus	NKp30	232	1020	270	3.65692
focus	KLRG1	299	NA	NA	2.65702		focus	KLRG1	567	NA	NA	4.65712		focus	NKp30	244	1020	270	3.65702
focus	KLRG1	257	NA	NA	2.65712		focus	KLRG1	568	NA	NA	4.65722		focus	NKp30	401	1020	270	3.65712
focus	KLRG1	323	NA	NA	2.65722		focus	KLRG1	312	NA	NA	4.65732		focus	NKp30	151	1020	270	3.65722
focus	KLRG1	300	NA	NA	2.65732		focus	KLRG1	337	NA	NA	4.65742		focus	NKp30	362	1020	270	3.65732
focus	KLRG1	324	NA	NA	2.65742		focus	KLRG1	396	NA	NA	4.65752		focus	NKp30	262	1020	270	3.65742
focus	KLRG1	340	NA	NA	2.65752		focus	KLRG1	580	NA	NA	4.65762		focus	NKp30	230	1020	270	3.65752
focus	KLRG1	265	NA	NA	2.65762		focus	KLRG1	553	NA	NA	4.65772		focus	NKp30	268	1020	270	3.65762
focus	KLRG1	341	NA	NA	2.65772		focus	KLRG1	530	NA	NA	4.65782		focus	NKp30	347	1020	270	3.65772
focus	KLRG1	327	NA	NA	2.65782		focus	KLRG1	619	NA	NA	4.65792		focus	NKp30	289	1020	270	3.65782
focus	KLRG1	320	NA	NA	2.65792		focus	KLRG1	662	NA	NA	4.65802		focus	NKp30	284	1020	270	3.65792
focus	KLRG1	305	NA	NA	2.65802		focus	KLRG1	690	NA	NA	4.65812		focus	NKp30	298	1020	270	3.65802
focus	KLRG1	314	NA	NA	2.65812		focus	KLRG1	568	NA	NA	4.65822		focus	NKp30	261	1020	270	3.65812
focus	KLRG1	336	NA	NA	2.65822		focus	KLRG1	586	NA	NA	4.65832		focus	NKp30	201	1020	270	3.65822
focus	KLRG1	302	NA	NA	2.65832		focus	KLRG1	556	NA	NA	4.65842		focus	NKp30	231	1020	270	3.65832
focus	KLRG1	281	NA	NA	2.65842		focus	KLRG1	321	NA	NA	4.65852		focus	NKp30	188	1020	270	3.65842
focus	KLRG1	317	NA	NA	2.65852		focus	KLRG1	607	NA	NA	4.65862		focus	NKp30	208	1020	270	3.65852
focus	KLRG1	280	NA	NA	2.65862		focus	KLRG1	454	NA	NA	4.65872		focus	NKp30	490	1020	270	3.65862
focus	KLRG1	293	NA	NA	2.65872		focus	KLRG1	284	NA	NA	4.65882		focus	NKp30	166	1020	270	3.65872
focus	KLRG1	317	NA	NA	2.65882		focus	KLRG1	626	NA	NA	4.65892		focus	NKp30	479	1020	270	3.65882
focus	KLRG1	331	NA	NA	2.65892		focus	KLRG1	652	NA	NA	4.65902		focus	NKp30	314	1020	270	3.65892
focus	KLRG1	327	NA	NA	2.65902		focus	KLRG1	625	NA	NA	4.65912		focus	NKp30	332	1020	270	3.65902
focus	KLRG1	301	NA	NA	2.65912		focus	KLRG1	457	NA	NA	4.65922		focus	NKp30	304	1020	270	3.65912
focus	KLRG1	293	NA	NA	2.65922		focus	KLRG1	331	NA	NA	4.65932		focus	NKp30	315	1020	270	3.65922
focus	KLRG1	295	NA	NA	2.65932		focus	KLRG1	644	NA	NA	4.65942		focus	NKp30	418	1020	270	3.65932
focus	KLRG1	344	NA	NA	2.65942		focus	KLRG1	600	NA	NA	4.65952		focus	NKp30	195	1020	270	3.65942
focus	KLRG1	317	NA	NA	2.65952		focus	KLRG1	424	NA	NA	4.65962		focus	NKp30	241	1020	270	3.65952
focus	KLRG1	355	NA	NA	2.65962		focus	KLRG1	551	NA	NA	4.65972		focus	NKp30	299	1020	270	3.65962
focus	KLRG1	230	NA	NA	2.65972		focus	KLRG1	609	NA	NA	4.65982		focus	NKp30	378	1020	270	3.65972
focus	KLRG1	325	NA	NA	2.65982		focus	KLRG1	484	NA	NA	4.65992		focus	NKp30	311	1020	270	3.65982
focus	KLRG1	375	NA	NA	2.65992		focus	KLRG1	574	NA	NA	4.66002		focus	NKp30	429	1020	270	3.65992
focus	KLRG1	311	NA	NA	2.66002		focus	KLRG1	548	NA	NA	4.66012		focus	NKp30	300	1020	270	3.66002
focus	KLRG1	286	NA	NA	2.66012		focus	KLRG1	619	NA	NA	4.66022		focus	NKp30	285	1020	270	3.66012
focus	KLRG1	398	NA	NA	2.66022		focus	KLRG1	452	NA	NA	4.66032		focus	NKp30	312	1020	270	3.66022
focus	KLRG1	289	NA	NA	2.66032		focus	KLRG1	340	NA	NA	4.66042		focus	NKp30	228	1020	270	3.66032
focus	KLRG1	310	NA	NA	2.66042		focus	KLRG1	503	NA	NA	4.66052		focus	NKp30	303	1020	270	3.66042
focus	KLRG1	321	NA	NA	2.66052		focus	KLRG1	529	NA	NA	4.66062		focus	NKp30	386	1020	270	3.66052
focus	KLRG1	364	NA	NA	2.66062		focus	KLRG1	405	NA	NA	4.66072		focus	NKp30	202	1020	270	3.66062
focus	KLRG1	331	NA	NA	2.66072		focus	KLRG1	503	NA	NA	4.66082		focus	NKp30	380	1020	270	3.66072
focus	KLRG1	343	NA	NA	2.66082		focus	KLRG1	662	NA	NA	4.66092		focus	NKp30	263	1020	270	3.66082
focus	KLRG1	292	NA	NA	2.66092		focus	KLRG1	671	NA	NA	4.66102		focus	NKp30	260	1020	270	3.66092
focus	KLRG1	325	NA	NA	2.66102		focus	KLRG1	323	NA	NA	4.66112		focus	NKp30	382	1020	270	3.66102
focus	KLRG1	316	NA	NA	2.66112		focus	KLRG1	333	NA	NA	4.66122		focus	NKp30	359	1020	270	3.66112
focus	KLRG1	299	NA	NA	2.66122		focus	KLRG1	659	NA	NA	4.66132		focus	NKp30	271	1020	270	3.66122
focus	KLRG1	296	NA	NA	2.66132		focus	KLRG1	418	NA	NA	4.66142		focus	NKp30	300	1020	270	3.66132
focus	KLRG1	306	NA	NA	2.66142		focus	KLRG1	697	NA	NA	4.66152		focus	NKp30	285	1020	270	3.66142
focus	KLRG1	321	NA	NA	2.66152		focus	KLRG1	524	NA	NA	4.66162		focus	NKp30	262	1020	270	3.66152
focus	KLRG1	306	NA	NA	2.66162		focus	KLRG1	376	NA	NA	4.66172		focus	NKp30	379	1020	270	3.66162
focus	KLRG1	320	NA	NA	2.66172		focus	KLRG1	247	NA	NA	4.66182		focus	NKp30	269	1020	270	3.66172
focus	KLRG1	289	NA	NA	2.66182		focus	KLRG1	285	NA	NA	4.66192		focus	NKp30	365	1020	270	3.66182
focus	KLRG1	384	NA	NA	2.66192		focus	KLRG1	636	NA	NA	4.66202		focus	NKp30	327	1020	270	3.66192
focus	KLRG1	351	NA	NA	2.66202		focus	KLRG1	420	NA	NA	4.66212		focus	NKp30	268	1020	270	3.66202
focus	KLRG1	351	NA	NA	2.66212		focus	KLRG1	564	NA	NA	4.66222		focus	NKp30	261	1020	270	3.66212
focus	KLRG1	360	NA	NA	2.66222		focus	KLRG1	321	NA	NA	4.66232		focus	NKp30	230	1020	270	3.66222
focus	KLRG1	306	NA	NA	2.66232		focus	KLRG1	488	NA	NA	4.66242		focus	NKp30	214	1020	270	3.66232
focus	KLRG1	306	NA	NA	2.66242		focus	KLRG1	661	NA	NA	4.66252		focus	NKp30	281	1020	270	3.66242
focus	KLRG1	336	NA	NA	2.66252		focus	KLRG1	435	NA	NA	4.66262		focus	NKp30	268	1020	270	3.66252
focus	KLRG1	310	NA	NA	2.66262		focus	KLRG1	603	NA	NA	4.66272		focus	NKp30	321	1020	270	3.66262
focus	KLRG1	404	NA	NA	2.66272		focus	KLRG1	524	NA	NA	4.66282		focus	NKp30	190	1020	270	3.66272
focus	KLRG1	294	NA	NA	2.66282		focus	KLRG1	609	NA	NA	4.66292		focus	NKp30	431	1020	270	3.66282
focus	KLRG1	266	NA	NA	2.66292		focus	KLRG1	654	NA	NA	4.66302		focus	NKp30	352	1020	270	3.66292
focus	KLRG1	331	NA	NA	2.66302		focus	KLRG1	668	NA	NA	4.66312		focus	NKp30	437	1020	270	3.66302
focus	KLRG1	298	NA	NA	2.66312		focus	KLRG1	595	NA	NA	4.66322		focus	NKp30	324	1020	270	3.66312
focus	KLRG1	352	NA	NA	2.66322		focus	KLRG1	487	NA	NA	4.66332		focus	NKp30	214	1020	270	3.66322
focus	KLRG1	362	NA	NA	2.66332		focus	KLRG1	545	NA	NA	4.66342		focus	NKp30	353	1020	270	3.66332
focus	KLRG1	315	NA	NA	2.66342		focus	KLRG1	598	NA	NA	4.66352		focus	NKp30	302	1020	270	3.66342
focus	KLRG1	349	NA	NA	2.66352		focus	KLRG1	613	NA	NA	4.66362		focus	NKp30	412	1020	270	3.66352
focus	KLRG1	360	NA	NA	2.66362		focus	KLRG1	529	NA	NA	4.66372		focus	NKp30	230	1020	270	3.66362
focus	KLRG1	331	NA	NA	2.66372		focus	KLRG1	581	NA	NA	4.66382		focus	NKp30	266	1020	270	3.66372
focus	KLRG1	307	NA	NA	2.66382		focus	KLRG1	544	NA	NA	4.66392		focus	NKp30	183	1020	270	3.66382
focus	KLRG1	367	NA	NA	2.66392		focus	KLRG1	623	NA	NA	4.66402		focus	NKp30	306	1020	270	3.66392
focus	KLRG1	259	NA	NA	2.66402		focus	KLRG1	347	NA	NA	4.66412		focus	NKp30	351	1020	270	3.66402
focus	KLRG1	288	NA	NA	2.66412		focus	KLRG1	557	NA	NA	4.66422		focus	NKp30	235	1020	270	3.66412
focus	KLRG1	345	NA	NA	2.66422		focus	KLRG1	477	NA	NA	4.66432		focus	NKp30	351	1020	270	3.66422
focus	KLRG1	322	NA	NA	2.66432		focus	KLRG1	598	NA	NA	4.66442		focus	NKp30	227	1020	270	3.66432
focus	KLRG1	316	NA	NA	2.66442		focus	KLRG1	452	NA	NA	4.66452		focus	NKp30	312	1020	270	3.66442
focus	KLRG1	216	NA	NA	2.66452		focus	KLRG1	539	NA	NA	4.66462		focus	NKp30	350	1020	270	3.66452
focus	KLRG1	300	NA	NA	2.66462		focus	KLRG1	509	NA	NA	4.66472		focus	NKp30	336	1020	270	3.66462
focus	KLRG1	277	NA	NA	2.66472		focus	KLRG1	345	NA	NA	4.66482		focus	NKp30	403	1020	270	3.66472
focus	KLRG1	305	NA	NA	2.66482		focus	KLRG1	488	NA	NA	4.66492		focus	NKp30	209	1020	270	3.66482
focus	KLRG1	312	NA	NA	2.66492		focus	KLRG1	362	NA	NA	4.66502		focus	NKp30	284	1020	270	3.66492
focus	KLRG1	328	NA	NA	2.66502		focus	KLRG1	453	NA	NA	4.66512		focus	NKp30	341	1020	270	3.66502
focus	KLRG1	281	NA	NA	2.66512		focus	KLRG1	541	NA	NA	4.66522		focus	NKp30	331	1020	270	3.66512
focus	KLRG1	308	NA	NA	2.66522		focus	KLRG1	569	NA	NA	4.66532		focus	NKp30	364	1020	270	3.66522
focus	KLRG1	323	NA	NA	2.66532		focus	KLRG1	497	NA	NA	4.66542		focus	NKp30	155	1020	270	3.66532
focus	KLRG1	332	NA	NA	2.66542		focus	KLRG1	516	NA	NA	4.66552		focus	NKp30	286	1020	270	3.66542
focus	KLRG1	326	NA	NA	2.66552		focus	KLRG1	540	NA	NA	4.66562		focus	NKp30	397	1020	270	3.66552
focus	KLRG1	301	NA	NA	2.66562		focus	KLRG1	498	NA	NA	4.66572		focus	NKp30	199	1020	270	3.66562
focus	KLRG1	378	NA	NA	2.66572		focus	KLRG1	644	NA	NA	4.66582		focus	NKp30	241	1020	270	3.66572
focus	KLRG1	315	NA	NA	2.66582		focus	KLRG1	697	NA	NA	4.66592		focus	NKp30	356	1020	270	3.66582
focus	KLRG1	284	NA	NA	2.66592		focus	KLRG1	423	NA	NA	4.66602		focus	NKp30	224	1020	270	3.66592
focus	KLRG1	291	NA	NA	2.66602		focus	KLRG1	381	NA	NA	4.66612		focus	NKp30	342	1020	270	3.66602
focus	KLRG1	328	NA	NA	2.66612		focus	KLRG1	482	NA	NA	4.66622		focus	NKp30	225	1020	270	3.66612
focus	KLRG1	329	NA	NA	2.66622		focus	KLRG1	588	NA	NA	4.66632		focus	NKp30	327	1020	270	3.66622
focus	KLRG1	329	NA	NA	2.66632		focus	KLRG1	418	NA	NA	4.66642		focus	NKp30	222	1020	270	3.66632
focus	KLRG1	284	NA	NA	2.66642		focus	KLRG1	567	NA	NA	4.66652		focus	NKp30	274	1020	270	3.66642
focus	KLRG1	329	NA	NA	2.66652		focus	KLRG1	546	NA	NA	4.66662		focus	NKp30	376	1020	270	3.66652
focus	KLRG1	317	NA	NA	2.66662		focus	KLRG1	312	NA	NA	4.66672		focus	NKp30	217	1020	270	3.66662
focus	KLRG1	310	NA	NA	2.66672		focus	KLRG1	629	NA	NA	4.66682		focus	NKp30	326	1020	270	3.66672
focus	KLRG1	293	NA	NA	2.66682		focus	KLRG1	599	NA	NA	4.66692		focus	NKp30	392	1020	270	3.66682
focus	KLRG1	336	NA	NA	2.66692		focus	KLRG1	576	NA	NA	4.66702		focus	NKp30	401	1020	270	3.66692
focus	KLRG1	267	NA	NA	2.66702		focus	KLRG1	659	NA	NA	4.66712		focus	NKp30	363	1020	270	3.66702
focus	KLRG1	309	NA	NA	2.66712		focus	KLRG1	561	NA	NA	4.66722		focus	NKp30	352	1020	270	3.66712
focus	KLRG1	327	NA	NA	2.66722		focus	KLRG1	560	NA	NA	4.66732		focus	NKp30	270	1020	270	3.66722
focus	KLRG1	306	NA	NA	2.66732		focus	KLRG1	495	NA	NA	4.66742		focus	NKp30	261	1020	270	3.66732
focus	KLRG1	337	NA	NA	2.66742		focus	KLRG1	649	NA	NA	4.66752		focus	NKp30	342	1020	270	3.66742
focus	KLRG1	261	NA	NA	2.66752		focus	KLRG1	619	NA	NA	4.66762		focus	NKp30	354	1020	270	3.66752
focus	KLRG1	327	NA	NA	2.66762		focus	KLRG1	428	NA	NA	4.66772		focus	NKp30	391	1020	270	3.66762
focus	KLRG1	328	NA	NA	2.66772		focus	KLRG1	529	NA	NA	4.66782		focus	NKp30	354	1020	270	3.66772
focus	KLRG1	297	NA	NA	2.66782		focus	KLRG1	580	NA	NA	4.66792		focus	NKp30	401	1020	270	3.66782
focus	KLRG1	309	NA	NA	2.66792		focus	KLRG1	509	NA	NA	4.66802		focus	NKp30	254	1020	270	3.66792
focus	KLRG1	326	NA	NA	2.66802		focus	KLRG1	523	NA	NA	4.66812		focus	NKp30	346	1020	270	3.66802
focus	KLRG1	359	NA	NA	2.66812		focus	KLRG1	295	NA	NA	4.66822		focus	NKp30	318	1020	270	3.66812
focus	KLRG1	282	NA	NA	2.66822		focus	KLRG1	611	NA	NA	4.66832		focus	NKp30	427	1020	270	3.66822
focus	KLRG1	323	NA	NA	2.66832		focus	KLRG1	514	NA	NA	4.66842		focus	NKp30	329	1020	270	3.66832
focus	KLRG1	348	NA	NA	2.66842		focus	KLRG1	531	NA	NA	4.66852		focus	NKp30	217	1020	270	3.66842
focus	KLRG1	354	NA	NA	2.66852		focus	KLRG1	430	NA	NA	4.66862		focus	NKp30	198	1020	270	3.66852
focus	KLRG1	321	NA	NA	2.66862		focus	KLRG1	485	NA	NA	4.66872		focus	NKp30	469	1020	270	3.66862
focus	KLRG1	297	NA	NA	2.66872		focus	KLRG1	444	NA	NA	4.66882		focus	NKp30	419	1020	270	3.66872
focus	KLRG1	320	NA	NA	2.66882		focus	KLRG1	443	NA	NA	4.66892		focus	NKp30	312	1020	270	3.66882
focus	KLRG1	359	NA	NA	2.66892		focus	KLRG1	475	NA	NA	4.66902		focus	NKp30	344	1020	270	3.66892
focus	KLRG1	322	NA	NA	2.66902		focus	KLRG1	571	NA	NA	4.66912		focus	NKp30	527	1020	270	3.66902
focus	KLRG1	346	NA	NA	2.66912		focus	KLRG1	371	NA	NA	4.66922		focus	NKp30	359	1020	270	3.66912
focus	KLRG1	338	NA	NA	2.66922		focus	KLRG1	539	NA	NA	4.66932		focus	NKp30	245	1020	270	3.66922
focus	KLRG1	333	NA	NA	2.66932		focus	KLRG1	673	NA	NA	4.66942		focus	NKp30	364	1020	270	3.66932
focus	KLRG1	353	NA	NA	2.66942		focus	KLRG1	595	NA	NA	4.66952		focus	NKp30	366	1020	270	3.66942
focus	KLRG1	304	NA	NA	2.66952		focus	KLRG1	476	NA	NA	4.66962		focus	NKp30	286	1020	270	3.66952
focus	KLRG1	296	NA	NA	2.66962		focus	KLRG1	364	NA	NA	4.66972		focus	NKp30	402	1020	270	3.66962
focus	KLRG1	279	NA	NA	2.66972		focus	KLRG1	634	NA	NA	4.66982		focus	NKp30	453	1020	270	3.66972
focus	KLRG1	334	NA	NA	2.66982		focus	KLRG1	287	NA	NA	4.66992		focus	NKp30	483	1020	270	3.66982
focus	KLRG1	354	NA	NA	2.66992		focus	KLRG1	274	NA	NA	4.67002		focus	NKp30	260	1020	270	3.66992
focus	KLRG1	345	NA	NA	2.67002		focus	KLRG1	532	NA	NA	4.67012		focus	NKp30	385	1020	270	3.67002
focus	KLRG1	306	NA	NA	2.67012		focus	KLRG1	579	NA	NA	4.67022		focus	NKp30	226	1020	270	3.67012
focus	KLRG1	382	NA	NA	2.67022		focus	KLRG1	701	NA	NA	4.67032		focus	NKp30	294	1020	270	3.67022
focus	KLRG1	282	NA	NA	2.67032		focus	KLRG1	552	NA	NA	4.67042		focus	NKp30	258	1020	270	3.67032
focus	KLRG1	309	NA	NA	2.67042		focus	KLRG1	463	NA	NA	4.67052		focus	NKp30	303	1020	270	3.67042
focus	KLRG1	322	NA	NA	2.67052		focus	KLRG1	298	NA	NA	4.67062		focus	NKp30	328	1020	270	3.67052
focus	KLRG1	335	NA	NA	2.67062		focus	KLRG1	574	NA	NA	4.67072		focus	NKp30	177	1020	270	3.67062
focus	KLRG1	270	NA	NA	2.67072		focus	KLRG1	396	NA	NA	4.67082		focus	NKp30	171	1020	270	3.67072
focus	KLRG1	268	NA	NA	2.67082		focus	KLRG1	531	NA	NA	4.67092		focus	NKp30	330	1020	270	3.67082
focus	KLRG1	316	NA	NA	2.67092		focus	KLRG1	532	NA	NA	4.67102		focus	NKp30	224	1020	270	3.67092
focus	KLRG1	305	NA	NA	2.67102		focus	KLRG1	609	NA	NA	4.67112		focus	NKp30	254	1020	270	3.67102
focus	KLRG1	326	NA	NA	2.67112		focus	KLRG1	416	NA	NA	4.67122		focus	NKp30	218	1020	270	3.67112
focus	KLRG1	323	NA	NA	2.67122		focus	KLRG1	517	NA	NA	4.67132		focus	NKp30	433	1020	270	3.67122
focus	KLRG1	327	NA	NA	2.67132		focus	KLRG1	460	NA	NA	4.67142		focus	NKp30	287	1020	270	3.67132
focus	KLRG1	279	NA	NA	2.67142		focus	KLRG1	633	NA	NA	4.67152		focus	NKp30	336	1020	270	3.67142
focus	KLRG1	343	NA	NA	2.67152		focus	KLRG1	590	NA	NA	4.67162		focus	NKp30	329	1020	270	3.67152
focus	KLRG1	328	NA	NA	2.67162		focus	KLRG1	597	NA	NA	4.67172		focus	NKp30	233	1020	270	3.67162
focus	KLRG1	336	NA	NA	2.67172		focus	KLRG1	369	NA	NA	4.67182		focus	NKp30	249	1020	270	3.67172
focus	KLRG1	299	NA	NA	2.67182		focus	KLRG1	572	NA	NA	4.67192		focus	NKp30	262	1020	270	3.67182
focus	KLRG1	341	NA	NA	2.67192		focus	KLRG1	518	NA	NA	4.67202		focus	NKp30	246	1020	270	3.67192
focus	KLRG1	293	NA	NA	2.67202		focus	KLRG1	550	NA	NA	4.67212		focus	NKp30	408	1020	270	3.67202
focus	KLRG1	304	NA	NA	2.67212		focus	KLRG1	285	NA	NA	4.67222		focus	NKp30	428	1020	270	3.67212
focus	KLRG1	344	NA	NA	2.67222		focus	KLRG1	669	NA	NA	4.67232		focus	NKp30	318	1020	270	3.67222
focus	KLRG1	314	NA	NA	2.67232		focus	KLRG1	580	NA	NA	4.67242		focus	NKp30	302	1020	270	3.67232
focus	KLRG1	327	NA	NA	2.67242		focus	KLRG1	347	NA	NA	4.67252		focus	NKp30	239	1020	270	3.67242
focus	KLRG1	301	NA	NA	2.67252		focus	KLRG1	302	NA	NA	4.67262		focus	NKp30	372	1020	270	3.67252
focus	KLRG1	316	NA	NA	2.67262		focus	KLRG1	629	NA	NA	4.67272		focus	NKp30	304	1020	270	3.67262
focus	KLRG1	353	NA	NA	2.67272		focus	KLRG1	609	NA	NA	4.67282		focus	NKp30	300	1020	270	3.67272
focus	KLRG1	388	NA	NA	2.67282		focus	KLRG1	317	NA	NA	4.67292		focus	NKp30	195	1020	270	3.67282
focus	KLRG1	297	NA	NA	2.67292		focus	KLRG1	648	NA	NA	4.67302		focus	NKp30	287	1020	270	3.67292
focus	KLRG1	342	NA	NA	2.67302		focus	KLRG1	567	NA	NA	4.67312		focus	NKp30	363	1020	270	3.67302
focus	KLRG1	317	NA	NA	2.67312		focus	KLRG1	508	NA	NA	4.67322		focus	NKp30	407	1020	270	3.67312
focus	KLRG1	329	NA	NA	2.67322		focus	KLRG1	702	NA	NA	4.67332		focus	NKp30	311	1020	270	3.67322
focus	KLRG1	262	NA	NA	2.67332		focus	KLRG1	342	NA	NA	4.67342		focus	NKp30	380	1020	270	3.67332
focus	KLRG1	325	NA	NA	2.67342		focus	KLRG1	582	NA	NA	4.67352		focus	NKp30	319	1020	270	3.67342
focus	KLRG1	346	NA	NA	2.67352		focus	KLRG1	611	NA	NA	4.67362		focus	NKp30	435	1020	270	3.67352
focus	KLRG1	290	NA	NA	2.67362		focus	KLRG1	517	NA	NA	4.67372		focus	NKp30	295	1020	270	3.67362
focus	KLRG1	347	NA	NA	2.67372		focus	KLRG1	444	NA	NA	4.67382		focus	NKp30	197	1020	270	3.67372
focus	KLRG1	314	NA	NA	2.67382		focus	KLRG1	622	NA	NA	4.67392		focus	NKp30	343	1020	270	3.67382
focus	KLRG1	393	NA	NA	2.67392		focus	KLRG1	640	NA	NA	4.67402		focus	NKp30	351	1020	270	3.67392
focus	KLRG1	333	NA	NA	2.67402		focus	KLRG1	312	NA	NA	4.67412		focus	NKp30	228	1020	270	3.67402
focus	KLRG1	330	NA	NA	2.67412		focus	KLRG1	595	NA	NA	4.67422		focus	NKp30	287	1020	270	3.67412
focus	KLRG1	319	NA	NA	2.67422		focus	KLRG1	309	NA	NA	4.67432		focus	NKp30	264	1020	270	3.67422
focus	KLRG1	307	NA	NA	2.67432		focus	KLRG1	385	NA	NA	4.67442		focus	NKp30	202	1020	270	3.67432
focus	KLRG1	299	NA	NA	2.67442		focus	KLRG1	299	NA	NA	4.67452		focus	NKp30	303	1020	270	3.67442
focus	KLRG1	308	NA	NA	2.67452		focus	KLRG1	300	NA	NA	4.67462		focus	NKp30	310	1020	270	3.67452
focus	KLRG1	328	NA	NA	2.67462		focus	KLRG1	608	NA	NA	4.67472		focus	NKp30	320	1020	270	3.67462
focus	KLRG1	331	NA	NA	2.67472		focus	KLRG1	414	NA	NA	4.67482		focus	NKp30	314	1020	270	3.67472
focus	KLRG1	221	NA	NA	2.67482		focus	KLRG1	308	NA	NA	4.67492		focus	NKp30	357	1020	270	3.67482
focus	KLRG1	318	NA	NA	2.67492		focus	KLRG1	548	NA	NA	4.67502		focus	NKp30	305	1020	270	3.67492
focus	KLRG1	303	NA	NA	2.67502		focus	KLRG1	667	NA	NA	4.67512		focus	NKp30	296	1020	270	3.67502
focus	KLRG1	327	NA	NA	2.67512		focus	KLRG1	585	NA	NA	4.67522		focus	NKp30	210	1020	270	3.67512
focus	KLRG1	336	NA	NA	2.67522		focus	KLRG1	474	NA	NA	4.67532		focus	NKp30	373	1020	270	3.67522
focus	KLRG1	314	NA	NA	2.67532		focus	KLRG1	573	NA	NA	4.67542		focus	NKp30	216	1020	270	3.67532
focus	KLRG1	295	NA	NA	2.67542		focus	KLRG1	359	NA	NA	4.67552		focus	NKp30	326	1020	270	3.67542
focus	KLRG1	385	NA	NA	2.67552		focus	KLRG1	661	NA	NA	4.67562		focus	NKp30	323	1020	270	3.67552
focus	KLRG1	236	NA	NA	2.67562		focus	KLRG1	321	NA	NA	4.67572		focus	NKp30	451	1020	270	3.67562
focus	KLRG1	279	NA	NA	2.67572		focus	KLRG1	347	NA	NA	4.67582		focus	NKp30	303	1020	270	3.67572
focus	KLRG1	393	NA	NA	2.67582		focus	KLRG1	270	NA	NA	4.67592		focus	NKp30	332	1020	270	3.67582
focus	KLRG1	387	NA	NA	2.67592		focus	KLRG1	582	NA	NA	4.67602		focus	NKp30	321	1020	270	3.67592
focus	KLRG1	329	NA	NA	2.67602		focus	KLRG1	262	NA	NA	4.67612		focus	NKp30	278	1020	270	3.67602
focus	KLRG1	331	NA	NA	2.67612		focus	KLRG1	437	NA	NA	4.67622		focus	NKp30	291	1020	270	3.67612
focus	KLRG1	312	NA	NA	2.67622		focus	KLRG1	343	NA	NA	4.67632		focus	NKp30	365	1020	270	3.67622
focus	KLRG1	290	NA	NA	2.67632		focus	KLRG1	524	NA	NA	4.67642		focus	NKp30	374	1020	270	3.67632
focus	KLRG1	331	NA	NA	2.67642		focus	KLRG1	288	NA	NA	4.67652		focus	NKp30	306	1020	270	3.67642
focus	KLRG1	341	NA	NA	2.67652		focus	KLRG1	577	NA	NA	4.67662		focus	NKp30	379	1020	270	3.67652
focus	KLRG1	338	NA	NA	2.67662		focus	KLRG1	557	NA	NA	4.67672		focus	NKp30	286	1020	270	3.67662
focus	KLRG1	306	NA	NA	2.67672		focus	KLRG1	399	NA	NA	4.67682		focus	NKp30	325	1020	270	3.67672
focus	KLRG1	317	NA	NA	2.67682		focus	KLRG1	542	NA	NA	4.67692		focus	NKp30	335	1020	270	3.67682
focus	KLRG1	354	NA	NA	2.67692		focus	KLRG1	383	NA	NA	4.67702		focus	NKp30	314	1020	270	3.67692
focus	KLRG1	298	NA	NA	2.67702		focus	KLRG1	526	NA	NA	4.67712		focus	NKp30	323	1020	270	3.67702
focus	KLRG1	275	NA	NA	2.67712		focus	KLRG1	670	NA	NA	4.67722		focus	NKp30	317	1020	270	3.67712
focus	KLRG1	388	NA	NA	2.67722		focus	KLRG1	463	NA	NA	4.67732		focus	NKp30	228	1020	270	3.67722
focus	KLRG1	316	NA	NA	2.67732		focus	KLRG1	434	NA	NA	4.67742		focus	NKp30	277	1020	270	3.67732
focus	KLRG1	282	NA	NA	2.67742		focus	KLRG1	671	NA	NA	4.67752		focus	NKp30	205	1020	270	3.67742
focus	KLRG1	289	NA	NA	2.67752		focus	KLRG1	598	NA	NA	4.67762		focus	NKp30	283	1020	270	3.67752
focus	KLRG1	375	NA	NA	2.67762		focus	KLRG1	454	NA	NA	4.67772		focus	NKp30	288	1020	270	3.67762
focus	KLRG1	343	NA	NA	2.67772		focus	KLRG1	623	NA	NA	4.67782		focus	NKp30	283	1020	270	3.67772
focus	KLRG1	323	NA	NA	2.67782		focus	KLRG1	512	NA	NA	4.67792		focus	NKp30	461	1020	270	3.67782
focus	KLRG1	346	NA	NA	2.67792		focus	KLRG1	265	NA	NA	4.67802		focus	NKp30	215	1020	270	3.67792
focus	KLRG1	290	NA	NA	2.67802		focus	KLRG1	530	NA	NA	4.67812		focus	NKp30	359	1020	270	3.67802
focus	KLRG1	337	NA	NA	2.67812		focus	KLRG1	328	NA	NA	4.67822		focus	NKp30	255	1020	270	3.67812
focus	KLRG1	308	NA	NA	2.67822		focus	KLRG1	549	NA	NA	4.67832		focus	NKp30	231	1020	270	3.67822
focus	KLRG1	345	NA	NA	2.67832		focus	KLRG1	379	NA	NA	4.67842		focus	NKp30	228	1020	270	3.67832
focus	KLRG1	339	NA	NA	2.67842		focus	KLRG1	274	NA	NA	4.67852		focus	NKp30	334	1020	270	3.67842
focus	KLRG1	336	NA	NA	2.67852		focus	KLRG1	257	NA	NA	4.67862		focus	NKp30	300	1020	270	3.67852
focus	KLRG1	349	NA	NA	2.67862		focus	KLRG1	423	NA	NA	4.67872		focus	NKp30	297	1020	270	3.67862
focus	KLRG1	331	NA	NA	2.67872		focus	KLRG1	455	NA	NA	4.67882		focus	NKp30	210	1020	270	3.67872
focus	KLRG1	309	NA	NA	2.67882		focus	KLRG1	304	NA	NA	4.67892		focus	NKp30	330	1020	270	3.67882
focus	KLRG1	332	NA	NA	2.67892		focus	KLRG1	436	NA	NA	4.67902		focus	NKp30	311	1020	270	3.67892
focus	KLRG1	368	NA	NA	2.67902		focus	KLRG1	269	NA	NA	4.67912		focus	NKp30	220	1020	270	3.67902
focus	KLRG1	290	NA	NA	2.67912		focus	KLRG1	493	NA	NA	4.67922		focus	NKp30	356	1020	270	3.67912
focus	KLRG1	336	NA	NA	2.67922		focus	KLRG1	552	NA	NA	4.67932		focus	NKp30	308	1020	270	3.67922
focus	KLRG1	301	NA	NA	2.67932		focus	KLRG1	539	NA	NA	4.67942		focus	NKp30	280	1020	270	3.67932
focus	KLRG1	319	NA	NA	2.67942		focus	KLRG1	666	NA	NA	4.67952		focus	NKp30	232	1020	270	3.67942
focus	KLRG1	325	NA	NA	2.67952		focus	KLRG1	489	NA	NA	4.67962		focus	NKp30	306	1020	270	3.67952
focus	KLRG1	279	NA	NA	2.67962		focus	KLRG1	276	NA	NA	4.67972		focus	NKp30	214	1020	270	3.67962
focus	KLRG1	321	NA	NA	2.67972		focus	KLRG1	627	NA	NA	4.67982		focus	NKp30	376	1020	270	3.67972
focus	KLRG1	325	NA	NA	2.67982		focus	KLRG1	511	NA	NA	4.67992		focus	NKp30	303	1020	270	3.67982
focus	KLRG1	288	NA	NA	2.67992		focus	KLRG1	275	NA	NA	4.68002		focus	NKp30	363	1020	270	3.67992
focus	KLRG1	310	NA	NA	2.68002		focus	KLRG1	524	NA	NA	4.68012		focus	NKp30	408	1020	270	3.68002
focus	KLRG1	332	NA	NA	2.68012		focus	KLRG1	616	NA	NA	4.68022		focus	NKp30	315	1020	270	3.68012
focus	KLRG1	346	NA	NA	2.68022		focus	KLRG1	603	NA	NA	4.68032		focus	NKp30	261	1020	270	3.68022
focus	KLRG1	321	NA	NA	2.68032		focus	KLRG1	553	NA	NA	4.68042		focus	NKp30	301	1020	270	3.68032
focus	KLRG1	274	NA	NA	2.68042		focus	KLRG1	349	NA	NA	4.68052		focus	NKp30	314	1020	270	3.68042
focus	KLRG1	293	NA	NA	2.68052		focus	KLRG1	337	NA	NA	4.68062		focus	NKp30	493	1020	270	3.68052
focus	KLRG1	320	NA	NA	2.68062		focus	KLRG1	449	NA	NA	4.68072		focus	NKp30	390	1020	270	3.68062
focus	KLRG1	307	NA	NA	2.68072		focus	KLRG1	354	NA	NA	4.68082		focus	NKp30	215	1020	270	3.68072
focus	KLRG1	347	NA	NA	2.68082		focus	KLRG1	605	NA	NA	4.68092		focus	NKp30	522	1020	270	3.68082
focus	KLRG1	356	NA	NA	2.68092		focus	KLRG1	376	NA	NA	4.68102		focus	NKp30	273	1020	270	3.68092
focus	KLRG1	359	NA	NA	2.68102		focus	KLRG1	234	NA	NA	4.68112		focus	NKp30	226	1020	270	3.68102
focus	KLRG1	333	NA	NA	2.68112		focus	KLRG1	679	NA	NA	4.68122		focus	NKp30	292	1020	270	3.68112
focus	KLRG1	304	NA	NA	2.68122		focus	KLRG1	557	NA	NA	4.68132		focus	NKp30	344	1020	270	3.68122
focus	KLRG1	317	NA	NA	2.68132		focus	KLRG1	425	NA	NA	4.68142		focus	NKp30	310	1020	270	3.68132
focus	KLRG1	313	NA	NA	2.68142		focus	KLRG1	566	NA	NA	4.68152		focus	NKp30	353	1020	270	3.68142
focus	KLRG1	345	NA	NA	2.68152		focus	KLRG1	579	NA	NA	4.68162		focus	NKp30	319	1020	270	3.68152
focus	KLRG1	343	NA	NA	2.68162		focus	KLRG1	292	NA	NA	4.68172		focus	NKp30	201	1020	270	3.68162
focus	KLRG1	316	NA	NA	2.68172		focus	KLRG1	506	NA	NA	4.68182		focus	NKp30	432	1020	270	3.68172
focus	KLRG1	337	NA	NA	2.68182		focus	KLRG1	488	NA	NA	4.68192		focus	NKp30	173	1020	270	3.68182
focus	KLRG1	332	NA	NA	2.68192		focus	KLRG1	570	NA	NA	4.68202		focus	NKp30	190	1020	270	3.68192
focus	KLRG1	323	NA	NA	2.68202		focus	KLRG1	550	NA	NA	4.68212		focus	NKp30	201	1020	270	3.68202
focus	KLRG1	324	NA	NA	2.68212		focus	KLRG1	557	NA	NA	4.68222		focus	NKp30	278	1020	270	3.68212
focus	KLRG1	292	NA	NA	2.68222		focus	KLRG1	485	NA	NA	4.68232		focus	NKp30	350	1020	270	3.68222
focus	KLRG1	319	NA	NA	2.68232		focus	KLRG1	458	NA	NA	4.68242		focus	NKp30	361	1020	270	3.68232
focus	KLRG1	319	NA	NA	2.68242		focus	KLRG1	498	NA	NA	4.68252		focus	NKp30	449	1020	270	3.68242
focus	KLRG1	349	NA	NA	2.68252		focus	KLRG1	604	NA	NA	4.68262		focus	NKp30	392	1020	270	3.68252
focus	KLRG1	321	NA	NA	2.68262		focus	KLRG1	579	NA	NA	4.68272		focus	NKp30	420	1020	270	3.68262
focus	KLRG1	301	NA	NA	2.68272		focus	KLRG1	605	NA	NA	4.68282		focus	NKp30	316	1020	270	3.68272
focus	KLRG1	322	NA	NA	2.68282		focus	KLRG1	542	NA	NA	4.68292		focus	NKp30	473	1020	270	3.68282
focus	KLRG1	326	NA	NA	2.68292		focus	KLRG1	357	NA	NA	4.68302		focus	NKp30	294	1020	270	3.68292
focus	KLRG1	350	NA	NA	2.68302		focus	KLRG1	522	NA	NA	4.68312		focus	NKp30	363	1020	270	3.68302
focus	KLRG1	281	NA	NA	2.68312		focus	KLRG1	494	NA	NA	4.68322		focus	NKp30	252	1020	270	3.68312
focus	KLRG1	336	NA	NA	2.68322		focus	KLRG1	548	NA	NA	4.68332		focus	NKp30	274	1020	270	3.68322
focus	KLRG1	339	NA	NA	2.68332		focus	KLRG1	617	NA	NA	4.68342		focus	NKp30	195	1020	270	3.68332
focus	KLRG1	337	NA	NA	2.68342		focus	KLRG1	493	NA	NA	4.68352		focus	NKp30	348	1020	270	3.68342
focus	KLRG1	294	NA	NA	2.68352		focus	KLRG1	527	NA	NA	4.68362		focus	NKp30	404	1020	270	3.68352
focus	KLRG1	327	NA	NA	2.68362		focus	KLRG1	600	NA	NA	4.68372		focus	NKp30	328	1020	270	3.68362
focus	KLRG1	337	NA	NA	2.68372		focus	KLRG1	612	NA	NA	4.68382		focus	NKp30	353	1020	270	3.68372
focus	KLRG1	314	NA	NA	2.68382		focus	KLRG1	537	NA	NA	4.68392		focus	NKp30	355	1020	270	3.68382
focus	KLRG1	295	NA	NA	2.68392		focus	KLRG1	500	NA	NA	4.68402		focus	NKp30	282	1020	270	3.68392
focus	KLRG1	283	NA	NA	2.68402		focus	KLRG1	624	NA	NA	4.68412		focus	NKp30	376	1020	270	3.68402
focus	KLRG1	280	NA	NA	2.68412		focus	KLRG1	162	NA	NA	4.68422		focus	NKp30	234	1020	270	3.68412
focus	KLRG1	334	NA	NA	2.68422		focus	KLRG1	511	NA	NA	4.68432		focus	NKp30	241	1020	270	3.68422
focus	KLRG1	274	NA	NA	2.68432		focus	KLRG1	286	NA	NA	4.68442		focus	NKp30	441	1020	270	3.68432
focus	KLRG1	365	NA	NA	2.68442		focus	KLRG1	556	NA	NA	4.68452		focus	NKp30	261	1020	270	3.68442
focus	KLRG1	368	NA	NA	2.68452		focus	KLRG1	577	NA	NA	4.68462		focus	NKp30	400	1020	270	3.68452
focus	KLRG1	309	NA	NA	2.68462		focus	KLRG1	566	NA	NA	4.68472		focus	NKp30	253	1020	270	3.68462
focus	KLRG1	300	NA	NA	2.68472		focus	KLRG1	638	NA	NA	4.68482		focus	NKp30	430	1020	270	3.68472
focus	KLRG1	297	NA	NA	2.68482		focus	KLRG1	357	NA	NA	4.68492		focus	NKp30	320	1020	270	3.68482
focus	KLRG1	324	NA	NA	2.68492		focus	KLRG1	702	NA	NA	4.68502		focus	NKp30	230	1020	270	3.68492
focus	KLRG1	321	NA	NA	2.68502		focus	KLRG1	517	NA	NA	4.68512		focus	NKp30	285	1020	270	3.68502
focus	KLRG1	293	NA	NA	2.68512		focus	KLRG1	299	NA	NA	4.68522		focus	NKp30	226	1020	270	3.68512
focus	KLRG1	333	NA	NA	2.68522		focus	KLRG1	690	NA	NA	4.68532		focus	NKp30	205	1020	270	3.68522
focus	KLRG1	314	NA	NA	2.68532		focus	KLRG1	516	NA	NA	4.68542		focus	NKp30	236	1020	270	3.68532
focus	KLRG1	311	NA	NA	2.68542		focus	KLRG1	618	NA	NA	4.68552		focus	NKp30	336	1020	270	3.68542
focus	KLRG1	315	NA	NA	2.68552		focus	KLRG1	657	NA	NA	4.68562		focus	NKp30	314	1020	270	3.68552
focus	KLRG1	308	NA	NA	2.68562		focus	KLRG1	596	NA	NA	4.68572		focus	NKp30	464	1020	270	3.68562
focus	KLRG1	285	NA	NA	2.68572		focus	KLRG1	545	NA	NA	4.68582		focus	NKp30	302	1020	270	3.68572
focus	KLRG1	327	NA	NA	2.68582		focus	KLRG1	540	NA	NA	4.68592		focus	NKp30	510	1020	270	3.68582
focus	KLRG1	333	NA	NA	2.68592		focus	KLRG1	618	NA	NA	4.68602		focus	NKp30	191	1020	270	3.68592
focus	KLRG1	323	NA	NA	2.68602		focus	KLRG1	629	NA	NA	4.68612		focus	NKp30	437	1020	270	3.68602
focus	KLRG1	327	NA	NA	2.68612		focus	KLRG1	495	NA	NA	4.68622		focus	NKp30	180	1020	270	3.68612
focus	KLRG1	276	NA	NA	2.68622		focus	KLRG1	565	NA	NA	4.68632		focus	NKp30	241	1020	270	3.68622
focus	KLRG1	291	NA	NA	2.68632		focus	KLRG1	298	NA	NA	4.68642		focus	NKp30	302	1020	270	3.68632
focus	KLRG1	320	NA	NA	2.68642		focus	KLRG1	608	NA	NA	4.68652		focus	NKp30	287	1020	270	3.68642
focus	KLRG1	302	NA	NA	2.68652		focus	KLRG1	325	NA	NA	4.68662		focus	NKp30	239	1020	270	3.68652
focus	KLRG1	285	NA	NA	2.68662		focus	KLRG1	527	NA	NA	4.68672		focus	NKp30	259	1020	270	3.68662
focus	KLRG1	339	NA	NA	2.68672		focus	KLRG1	563	NA	NA	4.68682		focus	NKp30	306	1020	270	3.68672
focus	KLRG1	322	NA	NA	2.68682		focus	KLRG1	285	NA	NA	4.68692		focus	NKp30	294	1020	270	3.68682
focus	KLRG1	323	NA	NA	2.68692		focus	KLRG1	645	NA	NA	4.68702		focus	NKp30	241	1020	270	3.68692
focus	KLRG1	330	NA	NA	2.68702		focus	KLRG1	655	NA	NA	4.68712		focus	NKp30	328	1020	270	3.68702
focus	KLRG1	318	NA	NA	2.68712		focus	KLRG1	678	NA	NA	4.68722		focus	NKp30	372	1020	270	3.68712
focus	KLRG1	311	NA	NA	2.68722		focus	KLRG1	516	NA	NA	4.68732		focus	NKp30	401	1020	270	3.68722
focus	KLRG1	290	NA	NA	2.68732		focus	KLRG1	286	NA	NA	4.68742		focus	NKp30	304	1020	270	3.68732
focus	KLRG1	367	NA	NA	2.68742		focus	KLRG1	647	NA	NA	4.68752		focus	NKp30	212	1020	270	3.68742
focus	KLRG1	321	NA	NA	2.68752		focus	KLRG1	573	NA	NA	4.68762		focus	NKp30	399	1020	270	3.68752
focus	KLRG1	369	NA	NA	2.68762		focus	KLRG1	531	NA	NA	4.68772		focus	NKp30	358	1020	270	3.68762
focus	KLRG1	335	NA	NA	2.68772		focus	KLRG1	553	NA	NA	4.68782		focus	NKp30	267	1020	270	3.68772
focus	KLRG1	331	NA	NA	2.68782		focus	KLRG1	513	NA	NA	4.68792		focus	NKp30	347	1020	270	3.68782
focus	KLRG1	306	NA	NA	2.68792		focus	KLRG1	527	NA	NA	4.68802		focus	NKp30	227	1020	270	3.68792
focus	KLRG1	333	NA	NA	2.68802		focus	KLRG1	547	NA	NA	4.68812		focus	NKp30	304	1020	270	3.68802
focus	KLRG1	297	NA	NA	2.68812		focus	KLRG1	627	NA	NA	4.68822		focus	NKp30	157	1020	270	3.68812
focus	KLRG1	342	NA	NA	2.68822		focus	KLRG1	600	NA	NA	4.68832		focus	NKp30	433	1020	270	3.68822
focus	KLRG1	291	NA	NA	2.68832		focus	KLRG1	628	NA	NA	4.68842		focus	NKp30	382	1020	270	3.68832
focus	KLRG1	348	NA	NA	2.68842		focus	KLRG1	604	NA	NA	4.68852		focus	NKp30	297	1020	270	3.68842
focus	KLRG1	306	NA	NA	2.68852		focus	KLRG1	296	NA	NA	4.68862		focus	NKp30	252	1020	270	3.68852
focus	KLRG1	353	NA	NA	2.68862		focus	KLRG1	537	NA	NA	4.68872		focus	NKp30	318	1020	270	3.68862
focus	KLRG1	358	NA	NA	2.68872		focus	KLRG1	549	NA	NA	4.68882		focus	NKp30	332	1020	270	3.68872
focus	KLRG1	289	NA	NA	2.68882		focus	KLRG1	646	NA	NA	4.68892		focus	NKp30	244	1020	270	3.68882
focus	KLRG1	359	NA	NA	2.68892		focus	KLRG1	374	NA	NA	4.68902		focus	NKp30	254	1020	270	3.68892
focus	KLRG1	300	NA	NA	2.68902		focus	KLRG1	547	NA	NA	4.68912		focus	NKp30	301	1020	270	3.68902
focus	KLRG1	333	NA	NA	2.68912		focus	KLRG1	330	NA	NA	4.68922		focus	NKp30	250	1020	270	3.68912
focus	KLRG1	339	NA	NA	2.68922		focus	KLRG1	289	NA	NA	4.68932		focus	NKp30	275	1020	270	3.68922
focus	KLRG1	286	NA	NA	2.68932		focus	KLRG1	293	NA	NA	4.68942		focus	NKp30	337	1020	270	3.68932
focus	KLRG1	338	NA	NA	2.68942		focus	KLRG1	466	NA	NA	4.68952		focus	NKp30	443	1020	270	3.68942
focus	KLRG1	359	NA	NA	2.68952		focus	KLRG1	296	NA	NA	4.68962		focus	NKp30	317	1020	270	3.68952
focus	KLRG1	307	NA	NA	2.68962		focus	KLRG1	538	NA	NA	4.68972		focus	NKp30	308	1020	270	3.68962
focus	KLRG1	378	NA	NA	2.68972		focus	KLRG1	288	NA	NA	4.68982		focus	NKp30	327	1020	270	3.68972
focus	KLRG1	335	NA	NA	2.68982		focus	KLRG1	418	NA	NA	4.68992		focus	NKp30	186	1020	270	3.68982
focus	KLRG1	314	NA	NA	2.68992		focus	KLRG1	270	NA	NA	4.69002		focus	NKp30	320	1020	270	3.68992
focus	KLRG1	312	NA	NA	2.69002		focus	KLRG1	446	NA	NA	4.69012		focus	NKp30	357	1020	270	3.69002
focus	KLRG1	335	NA	NA	2.69012		focus	KLRG1	663	NA	NA	4.69022		focus	NKp30	409	1020	270	3.69012
focus	KLRG1	273	NA	NA	2.69022		focus	KLRG1	321	NA	NA	4.69032		focus	NKp30	260	1020	270	3.69022
focus	KLRG1	298	NA	NA	2.69032		focus	KLRG1	588	NA	NA	4.69042		focus	NKp30	334	1020	270	3.69032
focus	KLRG1	343	NA	NA	2.69042		focus	KLRG1	420	NA	NA	4.69052		focus	NKp30	431	1020	270	3.69042
focus	KLRG1	311	NA	NA	2.69052		focus	KLRG1	622	NA	NA	4.69062		focus	NKp30	331	1020	270	3.69052
focus	KLRG1	317	NA	NA	2.69062		focus	KLRG1	548	NA	NA	4.69072		focus	NKp30	306	1020	270	3.69062
focus	KLRG1	309	NA	NA	2.69072		focus	KLRG1	610	NA	NA	4.69082		focus	NKp30	251	1020	270	3.69072
focus	KLRG1	264	NA	NA	2.69082		focus	KLRG1	547	NA	NA	4.69092		focus	NKp30	211	1020	270	3.69082
focus	KLRG1	291	NA	NA	2.69092		focus	KLRG1	608	NA	NA	4.69102		focus	NKp30	346	1020	270	3.69092
focus	KLRG1	323	NA	NA	2.69102		focus	KLRG1	551	NA	NA	4.69112		focus	NKp30	253	1020	270	3.69102
focus	KLRG1	312	NA	NA	2.69112		focus	KLRG1	462	NA	NA	4.69122		focus	NKp30	255	1020	270	3.69112
focus	KLRG1	312	NA	NA	2.69122		focus	KLRG1	453	NA	NA	4.69132		focus	NKp30	428	1020	270	3.69122
focus	KLRG1	323	NA	NA	2.69132		focus	KLRG1	599	NA	NA	4.69142		focus	NKp30	271	1020	270	3.69132
focus	KLRG1	296	NA	NA	2.69142		focus	KLRG1	621	NA	NA	4.69152		focus	NKp30	281	1020	270	3.69142
focus	KLRG1	327	NA	NA	2.69152		focus	KLRG1	609	NA	NA	4.69162		focus	NKp30	475	1020	270	3.69152
focus	KLRG1	333	NA	NA	2.69162		focus	KLRG1	604	NA	NA	4.69172		focus	NKp30	407	1020	270	3.69162
focus	KLRG1	315	NA	NA	2.69172		focus	KLRG1	559	NA	NA	4.69182		focus	NKp30	209	1020	270	3.69172
focus	KLRG1	318	NA	NA	2.69182		focus	KLRG1	566	NA	NA	4.69192		focus	NKp30	453	1020	270	3.69182
focus	KLRG1	336	NA	NA	2.69192		focus	KLRG1	629	NA	NA	4.69202		focus	NKp30	303	1020	270	3.69192
focus	KLRG1	324	NA	NA	2.69202		focus	KLRG1	283	NA	NA	4.69212		focus	NKp30	197	1020	270	3.69202
focus	KLRG1	351	NA	NA	2.69212		focus	KLRG1	622	NA	NA	4.69222		focus	NKp30	402	1020	270	3.69212
focus	KLRG1	302	NA	NA	2.69222		focus	KLRG1	470	NA	NA	4.69232		focus	NKp30	187	1020	270	3.69222
focus	KLRG1	317	NA	NA	2.69232		focus	KLRG1	481	NA	NA	4.69242		focus	NKp30	345	1020	270	3.69232
focus	KLRG1	348	NA	NA	2.69242		focus	KLRG1	558	NA	NA	4.69252		focus	NKp30	351	1020	270	3.69242
focus	KLRG1	312	NA	NA	2.69252		focus	KLRG1	502	NA	NA	4.69262		focus	NKp30	199	1020	270	3.69252
focus	KLRG1	322	NA	NA	2.69262		focus	KLRG1	561	NA	NA	4.69272		focus	NKp30	339	1020	270	3.69262
focus	KLRG1	322	NA	NA	2.69272		focus	KLRG1	596	NA	NA	4.69282		focus	NKp30	338	1020	270	3.69272
focus	KLRG1	320	NA	NA	2.69282		focus	KLRG1	642	NA	NA	4.69292		focus	NKp30	354	1020	270	3.69282
focus	KLRG1	359	NA	NA	2.69292		focus	KLRG1	637	NA	NA	4.69302		focus	NKp30	370	1020	270	3.69292
focus	KLRG1	317	NA	NA	2.69302		focus	KLRG1	306	NA	NA	4.69312		focus	NKp30	191	1020	270	3.69302
focus	KLRG1	321	NA	NA	2.69312		focus	KLRG1	518	NA	NA	4.69322		focus	NKp30	463	1020	270	3.69312
focus	KLRG1	320	NA	NA	2.69322		focus	KLRG1	620	NA	NA	4.69332		focus	NKp30	413	1020	270	3.69322
focus	KLRG1	334	NA	NA	2.69332		focus	KLRG1	519	NA	NA	4.69342		focus	NKp30	268	1020	270	3.69332
focus	KLRG1	318	NA	NA	2.69342		focus	KLRG1	331	NA	NA	4.69352		focus	NKp30	476	1020	270	3.69342
focus	KLRG1	318	NA	NA	2.69352		focus	KLRG1	531	NA	NA	4.69362		focus	NKp30	293	1020	270	3.69352
focus	KLRG1	349	NA	NA	2.69362		focus	KLRG1	612	NA	NA	4.69372		focus	NKp30	305	1020	270	3.69362
focus	KLRG1	309	NA	NA	2.69372		focus	KLRG1	535	NA	NA	4.69382		focus	NKp30	311	1020	270	3.69372
focus	KLRG1	286	NA	NA	2.69382		focus	KLRG1	467	NA	NA	4.69392		focus	NKp30	315	1020	270	3.69382
focus	KLRG1	293	NA	NA	2.69392		focus	KLRG1	645	NA	NA	4.69402		focus	NKp30	397	1020	270	3.69392
focus	KLRG1	327	NA	NA	2.69402		focus	KLRG1	616	NA	NA	4.69412		focus	NKp30	480	1020	270	3.69402
focus	KLRG1	306	NA	NA	2.69412		focus	KLRG1	645	NA	NA	4.69422		focus	NKp30	316	1020	270	3.69412
focus	KLRG1	317	NA	NA	2.69422		focus	KLRG1	629	NA	NA	4.69432		focus	NKp30	340	1020	270	3.69422
focus	KLRG1	276	NA	NA	2.69432		focus	KLRG1	638	NA	NA	4.69442		focus	NKp30	266	1020	270	3.69432
focus	KLRG1	270	NA	NA	2.69442		focus	KLRG1	584	NA	NA	4.69452		focus	NKp30	306	1020	270	3.69442
focus	KLRG1	306	NA	NA	2.69452		focus	KLRG1	586	NA	NA	4.69462		focus	NKp30	281	1020	270	3.69452
focus	KLRG1	305	NA	NA	2.69462		focus	KLRG1	401	NA	NA	4.69472		focus	NKp30	385	1020	270	3.69462
focus	KLRG1	315	NA	NA	2.69472		focus	KLRG1	293	NA	NA	4.69482		focus	NKp30	269	1020	270	3.69472
focus	KLRG1	342	NA	NA	2.69482		focus	KLRG1	547	NA	NA	4.69492		focus	NKp30	208	1020	270	3.69482
focus	KLRG1	342	NA	NA	2.69492		focus	KLRG1	633	NA	NA	4.69502		focus	NKp30	250	1020	270	3.69492
focus	KLRG1	382	NA	NA	2.69502		focus	KLRG1	310	NA	NA	4.69512		focus	NKp30	208	1020	270	3.69502
focus	KLRG1	340	NA	NA	2.69512		focus	KLRG1	582	NA	NA	4.69522		focus	NKp30	371	1020	270	3.69512
focus	KLRG1	382	NA	NA	2.69522		focus	KLRG1	588	NA	NA	4.69532		focus	NKp30	209	1020	270	3.69522
focus	KLRG1	304	NA	NA	2.69532		focus	KLRG1	648	NA	NA	4.69542		focus	NKp30	280	1020	270	3.69532
focus	KLRG1	336	NA	NA	2.69542		focus	KLRG1	556	NA	NA	4.69552		focus	NKp30	362	1020	270	3.69542
focus	KLRG1	308	NA	NA	2.69552		focus	KLRG1	559	NA	NA	4.69562		focus	NKp30	411	1020	270	3.69552
focus	KLRG1	320	NA	NA	2.69562		focus	KLRG1	592	NA	NA	4.69572		focus	NKp30	256	1020	270	3.69562
focus	KLRG1	277	NA	NA	2.69572		focus	KLRG1	655	NA	NA	4.69582		focus	NKp30	338	1020	270	3.69572
focus	KLRG1	296	NA	NA	2.69582		focus	KLRG1	631	NA	NA	4.69592		focus	NKp30	389	1020	270	3.69582
focus	KLRG1	320	NA	NA	2.69592		focus	KLRG1	449	NA	NA	4.69602		focus	NKp30	319	1020	270	3.69592
focus	KLRG1	358	NA	NA	2.69602		focus	KLRG1	575	NA	NA	4.69612		focus	NKp30	298	1020	270	3.69602
focus	KLRG1	297	NA	NA	2.69612		focus	KLRG1	661	NA	NA	4.69622		focus	NKp30	215	1020	270	3.69612
focus	KLRG1	303	NA	NA	2.69622		focus	KLRG1	708	NA	NA	4.69632		focus	NKp30	302	1020	270	3.69622
focus	KLRG1	312	NA	NA	2.69632		focus	KLRG1	670	NA	NA	4.69642		focus	NKp30	204	1020	270	3.69632
focus	KLRG1	267	NA	NA	2.69642		focus	KLRG1	326	NA	NA	4.69652		focus	NKp30	219	1020	270	3.69642
focus	KLRG1	311	NA	NA	2.69652		focus	KLRG1	402	NA	NA	4.69662		focus	NKp30	349	1020	270	3.69652
focus	KLRG1	324	NA	NA	2.69662		focus	KLRG1	499	NA	NA	4.69672		focus	NKp30	217	1020	270	3.69662
focus	KLRG1	320	NA	NA	2.69672		focus	KLRG1	669	NA	NA	4.69682		focus	NKp30	216	1020	270	3.69672
focus	KLRG1	274	NA	NA	2.69682		focus	KLRG1	545	NA	NA	4.69692		focus	NKp30	269	1020	270	3.69682
focus	KLRG1	330	NA	NA	2.69692		focus	KLRG1	603	NA	NA	4.69702		focus	NKp30	339	1020	270	3.69692
focus	KLRG1	281	NA	NA	2.69702		focus	KLRG1	435	NA	NA	4.69712		focus	NKp30	241	1020	270	3.69702
focus	KLRG1	329	NA	NA	2.69712		focus	KLRG1	278	NA	NA	4.69722		focus	NKp30	222	1020	270	3.69712
focus	KLRG1	337	NA	NA	2.69722		focus	KLRG1	608	NA	NA	4.69732		focus	NKp30	342	1020	270	3.69722
focus	KLRG1	341	NA	NA	2.69732		focus	KLRG1	634	NA	NA	4.69742		focus	NKp30	175	1020	270	3.69732
focus	KLRG1	330	NA	NA	2.69742		focus	KLRG1	556	NA	NA	4.69752		focus	NKp30	262	1020	270	3.69742
focus	KLRG1	306	NA	NA	2.69752		focus	KLRG1	678	NA	NA	4.69762		focus	NKp30	262	1020	270	3.69752
focus	KLRG1	306	NA	NA	2.69762		focus	KLRG1	696	NA	NA	4.69772		focus	NKp30	345	1020	270	3.69762
focus	KLRG1	352	NA	NA	2.69772		focus	KLRG1	526	NA	NA	4.69782		focus	NKp30	320	1020	270	3.69772
focus	KLRG1	327	NA	NA	2.69782		focus	KLRG1	560	NA	NA	4.69792		focus	NKp30	390	1020	270	3.69782
focus	KLRG1	337	NA	NA	2.69792		focus	KLRG1	571	NA	NA	4.69802		focus	NKp30	319	1020	270	3.69792
focus	KLRG1	335	NA	NA	2.69802		focus	KLRG1	507	NA	NA	4.69812		focus	NKp30	203	1020	270	3.69802
focus	KLRG1	294	NA	NA	2.69812		focus	KLRG1	551	NA	NA	4.69822		focus	NKp30	437	1020	270	3.69812
focus	KLRG1	301	NA	NA	2.69822		focus	KLRG1	425	NA	NA	4.69832		focus	NKp30	432	1020	270	3.69822
focus	KLRG1	353	NA	NA	2.69832		focus	KLRG1	443	NA	NA	4.69842		focus	NKp30	345	1020	270	3.69832
focus	KLRG1	314	NA	NA	2.69842		focus	KLRG1	300	NA	NA	4.69852		focus	NKp30	260	1020	270	3.69842
focus	KLRG1	300	NA	NA	2.69852		focus	KLRG1	292	NA	NA	4.69862		focus	NKp30	359	1020	270	3.69852
focus	KLRG1	313	NA	NA	2.69862		focus	KLRG1	658	NA	NA	4.69872		focus	NKp30	374	1020	270	3.69862
focus	KLRG1	310	NA	NA	2.69872		focus	KLRG1	594	NA	NA	4.69882		focus	NKp30	327	1020	270	3.69872
focus	KLRG1	287	NA	NA	2.69882		focus	KLRG1	299	NA	NA	4.69892		focus	NKp30	288	1020	270	3.69882
focus	KLRG1	403	NA	NA	2.69892		focus	KLRG1	601	NA	NA	4.69902		focus	NKp30	232	1020	270	3.69892
focus	KLRG1	337	NA	NA	2.69902		focus	KLRG1	301	NA	NA	4.69912		focus	NKp30	409	1020	270	3.69902
focus	KLRG1	300	NA	NA	2.69912		focus	KLRG1	539	NA	NA	4.69922		focus	NKp30	203	1020	270	3.69912
focus	KLRG1	309	NA	NA	2.69922		focus	KLRG1	345	NA	NA	4.69932		focus	NKp30	183	1020	270	3.69922
focus	KLRG1	301	NA	NA	2.69932		focus	KLRG1	623	NA	NA	4.69942		focus	NKp30	445	1020	270	3.69932
focus	KLRG1	310	NA	NA	2.69942		focus	KLRG1	575	NA	NA	4.69952		focus	NKp30	306	1020	270	3.69942
focus	KLRG1	324	NA	NA	2.69952		focus	KLRG1	520	NA	NA	4.69962		focus	NKp30	357	1020	270	3.69952
focus	KLRG1	334	NA	NA	2.69962		focus	KLRG1	549	NA	NA	4.69972		focus	NKp30	234	1020	270	3.69962
focus	KLRG1	304	NA	NA	2.69972		focus	KLRG1	522	NA	NA	4.69982		focus	NKp30	367	1020	270	3.69972
[truncated: 58,002 more rows]

## Sheet: 3A
Cluster 33	CCR7	KLRG1	CD27		Cluster 34	CD7	CCR7	KLRB1		Cluster 49	B3GAT1	CD2	KLRC2
Ref	0.261103	0.471124	0.386855		Ref	0.751484	0.367113	0.170509		Ref	0.0576132	0.452381	0.285714
Hit	0.857488	0.0700483	0.681159		Hit	0.794521	0.0753425	0.863014		Hit	0.161392	0.367089	0.246835
Expected_direction_compared_to_ref	Up	Down	Up		Expected_direction_compared_to_ref	Down	Down	Up		Expected_direction_compared_to_ref	Up	Down	Down

## Sheet: 3B
Cluster 33	scores.Central.memory.CD8.T.cells	scores.Effector.memory.CD8.T.cells	scores.MAIT.cells	scores.Naive.CD8.T.cells	scores.Terminal.effector.CD8.T.cells	labels	delta.next	pruned.labels		Cluster 34	scores.Central.memory.CD8.T.cells	scores.Effector.memory.CD8.T.cells	scores.MAIT.cells	scores.Naive.CD8.T.cells	scores.Terminal.effector.CD8.T.cells	labels	delta.next	pruned.labels		Cluster 49	scores.NK_cell	scores.NK_cell.CD56hiCD62L.	scores.NK_cell.IL2	labels	delta.next	pruned.labels
19_AAACCTGTCAACACTG-1	0.32272	0.251193	0.253046	0.366563	0.240481	Naive CD8 T cells	0.118638	Naive CD8 T cells		19_CACTCCATCAGTACGT-1	0.281938	0.278861	0.345422	0.192436	0.266254	MAIT cells	0.0634841	MAIT cells		19_AAACCTGCAAGGACAC-1	0.347009	0.226952	0.319657	NK_cell	0.0393659	NK_cell
19_AACACGTAGCTGGAAC-1	0.306786	0.227474	0.227076	0.358426	0.221609	Naive CD8 T cells	0.0516401	Naive CD8 T cells		19_CTAGCCTGTCACCTAA-1	0.314327	0.322969	0.382078	0.204901	0.319992	MAIT cells	0.0591093	MAIT cells		19_AACACGTCAAGGTTTC-1	0.288898	0.126731	0.280885	NK_cell	0.0221112	NK_cell
19_AACTCAGAGACTAGAT-1	0.293106	0.200311	0.233561	0.368413	0.181234	Naive CD8 T cells	0.075307	Naive CD8 T cells		19_CTCGGAGGTACAGTTC-1	0.314033	0.324399	0.390551	0.204495	0.31283	MAIT cells	0.0661511	MAIT cells		19_AAGGTTCTCTGTCTCG-1	0.320927	0.164062	0.279256	NK_cell	0.0737686	NK_cell
19_AACTCTTCACATGTGT-1	0.293169	0.224341	0.227237	0.306212	0.229386	Naive CD8 T cells	0.027909	Naive CD8 T cells		19_GATTCAGAGTGAAGAG-1	0.307875	0.300416	0.358968	0.222531	0.296675	MAIT cells	0.0510924	MAIT cells		19_ACATCAGAGTGACTCT-1	0.228214	0.108319	0.207459	NK_cell	0.0118516	NK_cell
19_AAGACCTAGAGTGACC-1	0.277598	0.211378	0.210964	0.304596	0.215403	Naive CD8 T cells	0.0996672	Naive CD8 T cells		19_GCTCTGTTCCTATGTT-1	0.257826	0.245623	0.324098	0.187682	0.224526	MAIT cells	0.0662723	MAIT cells		19_ACATCAGCAAATCCGT-1	0.259341	0.120899	0.25539	NK_cell	0.0027666	NK_cell
19_AATCCAGTCGATAGAA-1	0.301855	0.220358	0.220628	0.35308	0.222516	Naive CD8 T cells	0.0512246	Naive CD8 T cells		19_GTGCAGCTCATCTGCC-1	0.263175	0.258155	0.33572	0.171093	0.254948	MAIT cells	0.0725443	MAIT cells		19_ACGATACCATAGTAAG-1	0.151428	0.0613053	0.172987	NK_cell:IL2	0.0366574	NK_cell:IL2
19_AATCGGTGTACTCAAC-1	0.321277	0.239969	0.240636	0.380456	0.22744	Naive CD8 T cells	0.0591786	Naive CD8 T cells		19_TAGCCGGTCCTATGTT-1	0.26711	0.253112	0.318082	0.206888	0.245153	MAIT cells	0.0509717	MAIT cells		19_ACGATGTGTGGTACAG-1	0.297378	0.173344	0.270516	NK_cell	0.0530799	NK_cell
19_ACACCGGGTTGCGTTA-1	0.306993	0.220115	0.237459	0.357396	0.212306	Naive CD8 T cells	0.0504034	Naive CD8 T cells		19_TCTGGAAGTGATGATA-1	0.239199	0.268425	0.263917	0.145577	0.297241	Terminal effector CD8 T cells	0.0443212	Terminal effector CD8 T cells		19_ACGGGTCGTCTGGAGA-1	0.28058	0.178326	0.244193	NK_cell	0.0505365	NK_cell
19_ACACTGACACGTCTCT-1	0.325116	0.256004	0.268613	0.368158	0.238806	Naive CD8 T cells	0.108246	Naive CD8 T cells		19_TGTGTTTGTATGCTTG-1	0.295226	0.303038	0.40818	0.19658	0.298433	MAIT cells	0.105142	MAIT cells		19_ACTGAGTGTGGCTCCA-1	0.303024	0.166689	0.288826	NK_cell	0.0381105	NK_cell
19_ACCAGTAGTAAGTAGT-1	0.301282	0.217335	0.240426	0.363924	0.208301	Naive CD8 T cells	0.0626425	Naive CD8 T cells		19_TTGGAACAGTCCAGGA-1	0.346979	0.35745	0.418877	0.229553	0.351412	MAIT cells	0.0614268	MAIT cells		19_AGAGCGACAGTCAGCC-1	0.283318	0.15691	0.29071	NK_cell:IL2	0.0186346	NK_cell:IL2
19_ACCGTAACATGCTAGT-1	0.31817	0.265924	0.263262	0.30495	0.2522	Central memory CD8 T cells	0.0352719	Central memory CD8 T cells		20_AAAGTAGCACTGAAGG-1	0.33803	0.372231	0.315594	0.220872	0.364231	Effector memory CD8 T cells	0.0294121	Effector memory CD8 T cells		19_AGCAGCCAGGGTCTCC-1	0.308823	0.146669	0.257005	NK_cell	0.0518181	NK_cell
19_ACCTTTACATCACGAT-1	0.401119	0.357987	0.334036	0.365411	0.349773	Central memory CD8 T cells	0.0536117	Central memory CD8 T cells		20_ACTGATGCATCGGAAG-1	0.3242	0.293725	0.380054	0.251174	0.276576	MAIT cells	0.0558544	MAIT cells		19_AGGGAGTCAGACTCGC-1	0.315458	0.149696	0.304336	NK_cell	0.0272771	NK_cell
19_ACGCAGCTCTCACATT-1	0.266842	0.199121	0.20694	0.307149	0.172309	Naive CD8 T cells	0.155964	Naive CD8 T cells		20_AGAGTGGAGACACGAC-1	0.375999	0.402318	0.338413	0.253254	0.352264	Effector memory CD8 T cells	0.0723634	Effector memory CD8 T cells		19_AGGGTGACAATGGTCT-1	0.250469	0.115154	0.237466	NK_cell	0.0221545	NK_cell
19_ACTATCTAGATTACCC-1	0.309412	0.236507	0.245278	0.355441	0.221299	Naive CD8 T cells	0.0679205	Naive CD8 T cells		20_CATATTCGTTGAGTTC-1	0.290365	0.296404	0.340278	0.178813	0.286646	MAIT cells	0.0795765	MAIT cells		19_AGTTGGTGTACCAGTT-1	0.315365	0.212481	0.287769	NK_cell	0.0501216	NK_cell
19_ACTGAACAGACGCACA-1	0.268351	0.200525	0.207427	0.338017	0.19301	Naive CD8 T cells	0.0696667	Naive CD8 T cells		20_CGAATGTGTAGCGCAA-1	0.302985	0.29456	0.393701	0.207622	0.289289	MAIT cells	0.0907159	MAIT cells		19_ATAACGCGTGGCGAAT-1	0.237274	0.129689	0.277628	NK_cell:IL2	0.0961517	NK_cell:IL2
19_ACTGAACGTGTCCTCT-1	0.22104	0.174753	0.198964	0.247314	0.182544	Naive CD8 T cells	0.070427	Naive CD8 T cells		20_CTAAGACCAATAGAGT-1	0.339476	0.310795	0.310366	0.24776	0.281651	Central memory CD8 T cells	0.0465369	Central memory CD8 T cells		19_ATCCGAACACCTCGGA-1	0.325282	0.202892	0.295691	NK_cell	0.0620468	NK_cell
19_ACTGAACTCTACTCAT-1	0.330829	0.230756	0.243996	0.392397	0.231933	Naive CD8 T cells	0.0615676	Naive CD8 T cells		20_GCTGCAGTCATGGTCA-1	0.371349	0.362776	0.445365	0.237334	0.34814	MAIT cells	0.0740161	MAIT cells		19_ATTTCTGGTCAATGTC-1	0.300372	0.15766	0.254323	NK_cell	0.0883928	NK_cell
19_ACTGCTCGTCAGTGGA-1	0.300161	0.228183	0.236856	0.342767	0.232162	Naive CD8 T cells	0.0920619	Naive CD8 T cells		20_GCTTCCATCAGTTCGA-1	0.311594	0.326786	0.419794	0.201509	0.318568	MAIT cells	0.0930085	MAIT cells		19_CAGCATATCACAGGCC-1	0.309299	0.143413	0.275163	NK_cell	0.0593464	NK_cell
19_ACTTTCAAGGCTAGCA-1	0.259733	0.189593	0.186083	0.303142	0.189488	Naive CD8 T cells	0.107234	Naive CD8 T cells		20_GGCGACTTCTCGAGTA-1	0.313937	0.317543	0.382445	0.202932	0.308457	MAIT cells	0.0649017	MAIT cells		19_CATATGGGTCCGTTAA-1	0.291034	0.161228	0.258981	NK_cell	0.0597524	NK_cell
19_AGCATACGTGTGAAAT-1	0.288266	0.188659	0.213514	0.355504	0.175473	Naive CD8 T cells	0.0672381	Naive CD8 T cells		20_TACAGTGGTCGAGATG-1	0.368966	0.291284	0.297706	0.372208	0.272659	Central memory CD8 T cells	0.0434813	Central memory CD8 T cells		19_CATCAGACATGCTGGC-1	0.319693	0.200975	0.285418	NK_cell	0.0829129	NK_cell
19_AGCGTCGGTCATGCAT-1	0.250342	0.202329	0.207187	0.278085	0.197356	Naive CD8 T cells	0.0930859	Naive CD8 T cells		20_TACGGATAGTACATGA-1	0.33026	0.305856	0.393085	0.224883	0.3024	MAIT cells	0.0628247	MAIT cells		19_CATCGGGAGATATGCA-1	0.255007	0.151997	0.255113	NK_cell	0.00345681	NK_cell
19_AGCTTGACACACAGAG-1	0.292445	0.203241	0.222002	0.342006	0.194219	Naive CD8 T cells	0.116018	Naive CD8 T cells		20_TCAGCTCCAACCGCCA-1	0.367667	0.376527	0.450428	0.239809	0.368225	MAIT cells	0.0739014	MAIT cells		19_CCATTCGCACCGAAAG-1	0.300541	0.165441	0.282822	NK_cell	0.0200013	NK_cell
19_AGTCTTTAGGATTCGG-1	0.328371	0.24495	0.243807	0.363228	0.239575	Naive CD8 T cells	0.110733	Naive CD8 T cells		20_TGCTGCTAGGATGTAT-1	0.298877	0.326016	0.412212	0.21125	0.323508	MAIT cells	0.086196	MAIT cells		19_CCCAGTTAGCTGCCCA-1	0.284537	0.19319	0.219199	NK_cell	0.0653376	NK_cell
19_AGTTGGTCAGCTCGCA-1	0.314038	0.260918	0.265361	0.333306	0.255933	Naive CD8 T cells	0.060328	Naive CD8 T cells		20_TTGGCAAAGGTGACCA-1	0.329628	0.325508	0.369012	0.239292	0.321694	MAIT cells	0.0560552	MAIT cells		19_CCCTCCTTCAGCTCTC-1	0.311166	0.153808	0.285456	NK_cell	0.0704454	NK_cell
19_ATCCACCGTACCAGTT-1	0.272066	0.228775	0.226856	0.282933	0.220751	Naive CD8 T cells	0.0377963	Naive CD8 T cells		21_CAGCTAATCCTAGTGA-1	0.371415	0.327523	0.293833	0.300432	0.311856	Central memory CD8 T cells	0.105116	Central memory CD8 T cells		19_CGTCAGGGTCAGAAGC-1	0.28683	0.120709	0.277554	NK_cell	0.0166174	NK_cell
19_ATGAGGGAGCCAGTAG-1	0.216745	0.149454	0.167646	0.2591	0.171165	Naive CD8 T cells	0.1719	Naive CD8 T cells		21_CGATGTAGTACCTACA-1	0.311268	0.310147	0.404833	0.190165	0.288708	MAIT cells	0.0935644	MAIT cells		19_CTACACCAGCGTAATA-1	0.35536	0.211161	0.294506	NK_cell	0.060854	NK_cell
19_ATGTGTGCAATGTTGC-1	0.280786	0.193635	0.193554	0.325665	0.187709	Naive CD8 T cells	0.121654	Naive CD8 T cells		21_CGTCCATAGCTAGCCC-1	0.248002	0.285416	0.247506	0.141681	0.297428	Terminal effector CD8 T cells	0.0114317	Terminal effector CD8 T cells		19_CTCGGAGCAGGTGCCT-1	0.281342	0.164614	0.286008	NK_cell:IL2	0.012594	NK_cell:IL2
19_ATTACTCGTTCTCATT-1	0.324332	0.243416	0.258817	0.358301	0.237686	Naive CD8 T cells	0.0964063	Naive CD8 T cells		21_CGTTGGGCATGCAATC-1	0.272822	0.264582	0.315338	0.191293	0.245627	MAIT cells	0.136772	MAIT cells		19_CTGCCTACAGACTCGC-1	0.319081	0.183947	0.301455	NK_cell	0.0325635	NK_cell
19_CAAGAAACAGGGCATA-1	0.248715	0.194978	0.217907	0.29846	0.191794	Naive CD8 T cells	0.097949	Naive CD8 T cells		21_CTCGTCAGTTGTGGAG-1	0.259715	0.346348	0.2817	0.145297	0.357938	Terminal effector CD8 T cells	0.0266384	Terminal effector CD8 T cells		19_GAAGCAGGTCGAATCT-1	0.324615	0.20518	0.294188	NK_cell	0.041917	NK_cell
19_CAAGTTGCACGACGAA-1	0.281581	0.218438	0.227289	0.343661	0.216949	Naive CD8 T cells	0.0620803	Naive CD8 T cells		21_CTTAACTTCACATGCA-1	0.343374	0.31628	0.427171	0.206932	0.297388	MAIT cells	0.0837964	MAIT cells		19_GAATAAGAGATCACGG-1	0.334476	0.181334	0.32292	NK_cell	0.0390497	NK_cell
19_CACTCCAAGAAGATTC-1	0.292621	0.217664	0.241918	0.337302	0.216532	Naive CD8 T cells	0.140478	Naive CD8 T cells		21_GAACATCTCTGTGCAA-1	0.345168	0.345569	0.311618	0.242954	0.336356	Central memory CD8 T cells	0.000962116	Central memory CD8 T cells		19_GACAGAGTCTCTGCTG-1	0.318034	0.126848	0.312984	NK_cell	0.0107794	NK_cell
19_CACTCCACATGAGCGA-1	0.332131	0.238125	0.266378	0.359918	0.229031	Naive CD8 T cells	0.0662275	Naive CD8 T cells		21_GTCATTTAGAAGGACA-1	0.248497	0.224427	0.226954	0.20379	0.21047	Central memory CD8 T cells	0.0215432	Central memory CD8 T cells		19_GACTGCGAGGCTATCT-1	0.369407	0.224583	0.35277	NK_cell	0.0186167	NK_cell
19_CAGCGACAGCTAACTC-1	0.307553	0.230895	0.257735	0.355397	0.227478	Naive CD8 T cells	0.128737	Naive CD8 T cells		21_GTGGGTCAGATGCCTT-1	0.325993	0.310773	0.389551	0.226632	0.296033	MAIT cells	0.0635579	MAIT cells		19_GATTCAGGTCGGCATC-1	0.298409	0.144141	0.288408	NK_cell	0.0272963	NK_cell
19_CAGCTAACAGATGGCA-1	0.386279	0.360059	0.320437	0.317727	0.344577	Central memory CD8 T cells	0.100803	Central memory CD8 T cells		21_TATGCCCGTCAGATAA-1	0.299116	0.285782	0.366784	0.21402	0.268171	MAIT cells	0.0676679	MAIT cells		19_GCATGCGGTTGGTAAA-1	0.299749	0.171054	0.296724	NK_cell	0.0172995	NK_cell
19_CAGCTGGAGCAGGTCA-1	0.332393	0.273922	0.285922	0.359041	0.274049	Naive CD8 T cells	0.1045	Naive CD8 T cells		22_AAACCTGGTACAGACG-1	0.333928	0.353423	0.418751	0.20745	0.328516	MAIT cells	0.0653275	MAIT cells		19_GCGACCACATACCATG-1	0.301634	0.159309	0.288563	NK_cell	0.0288988	NK_cell
19_CAGTAACGTCACCCAG-1	0.254813	0.194014	0.20173	0.306781	0.187651	Naive CD8 T cells	0.0519679	Naive CD8 T cells		22_AAGGAGCGTAGGACAC-1	0.332793	0.335844	0.401276	0.229414	0.331181	MAIT cells	0.0654317	MAIT cells		19_GGACAGACACCAGCAC-1	0.335087	0.194443	0.309978	NK_cell	0.0376079	NK_cell
19_CAGTCCTTCTACTTAC-1	0.329847	0.251483	0.269386	0.36089	0.233542	Naive CD8 T cells	0.0721471	Naive CD8 T cells		22_AGCAGCCCATCGATGT-1	0.309161	0.296763	0.385478	0.223031	0.285263	MAIT cells	0.0763174	MAIT cells		19_GGCTCGAAGATGCCTT-1	0.374191	0.237947	0.349513	NK_cell	0.0295799	NK_cell
19_CATATTCCATGGGAAC-1	0.269134	0.218761	0.221011	0.301699	0.221626	Naive CD8 T cells	0.122294	Naive CD8 T cells		22_AGCAGCCTCGGCATCG-1	0.327223	0.321488	0.411237	0.218937	0.309011	MAIT cells	0.0840133	MAIT cells		19_GTAACTGCATCCGCGA-1	0.300202	0.162949	0.272746	NK_cell	0.044694	NK_cell
19_CATCAAGTCAGTGCAT-1	0.331855	0.277602	0.249062	0.332022	0.262546	Central memory CD8 T cells	0.0146147	Central memory CD8 T cells		22_AGGTCCGAGACAGACC-1	0.320338	0.332912	0.398875	0.204387	0.32922	MAIT cells	0.0659636	MAIT cells		19_GTAGGCCTCCTTGCCA-1	0.333768	0.188039	0.301001	NK_cell	0.0386333	NK_cell
19_CCAATCCAGGGAGTAA-1	0.293497	0.212996	0.220743	0.346596	0.205349	Naive CD8 T cells	0.0530992	Naive CD8 T cells		22_ATCACGAGTGTGAATA-1	0.33699	0.324937	0.397627	0.230965	0.308075	MAIT cells	0.0606373	MAIT cells		19_TACCTATAGACGCAAC-1	0.288526	0.187727	0.264221	NK_cell	0.0340873	NK_cell
19_CCACGGAAGGCAAAGA-1	0.279213	0.193629	0.202305	0.343585	0.193998	Naive CD8 T cells	0.0643719	Naive CD8 T cells		22_ATCATCTCATTGTGCA-1	0.290564	0.284167	0.336729	0.191085	0.27321	MAIT cells	0.150567	MAIT cells		19_TACCTTACATTTGCTT-1	0.328751	0.168686	0.308455	NK_cell	0.049271	NK_cell
19_CCACGGACAGATGGGT-1	0.277582	0.197512	0.200194	0.322469	0.187597	Naive CD8 T cells	0.12594	Naive CD8 T cells		22_ATCCGAAGTAGCGCTC-1	0.278224	0.26574	0.332861	0.202994	0.249444	MAIT cells	0.0546373	MAIT cells		19_TAGCCGGCACCAGCAC-1	0.331981	0.158799	0.33165	NK_cell:IL2	0.0311761	NK_cell:IL2
19_CCGGTAGGTCAGATAA-1	0.273296	0.215751	0.226198	0.295397	0.207409	Naive CD8 T cells	0.0478776	Naive CD8 T cells		22_CAACCTCAGCCACCTG-1	0.285618	0.275549	0.364386	0.204833	0.253083	MAIT cells	0.0787685	MAIT cells		19_TCGTAGAGTGTTCTTT-1	0.270621	0.119663	0.280821	NK_cell:IL2	0.0104345	NK_cell:IL2
19_CCGTGGACACAGTCGC-1	0.310163	0.257144	0.2659	0.33675	0.260089	Naive CD8 T cells	0.0665462	Naive CD8 T cells		22_CACACAATCAAGCCTA-1	0.325797	0.331856	0.402732	0.209611	0.325575	MAIT cells	0.0708765	MAIT cells		19_TGTCCCAAGATGGCGT-1	0.345284	0.2144	0.320313	NK_cell	0.0556784	NK_cell
19_CCTAAAGAGTCGCCGT-1	0.27825	0.216696	0.214646	0.332984	0.205326	Naive CD8 T cells	0.0547343	Naive CD8 T cells		22_CAGTAACCACGACTCG-1	0.342594	0.330999	0.399266	0.244665	0.314044	MAIT cells	0.0566723	MAIT cells		19_TTCGGTCTCAGTTGAC-1	0.212756	0.11475	0.1825	NK_cell	0.0533394	NK_cell
19_CCTCAGTTCTTTCCTC-1	0.277974	0.237601	0.250093	0.282854	0.230079	Naive CD8 T cells	0.0162894	NA		22_CATCGAAGTCATATCG-1	0.255043	0.260879	0.337012	0.178913	0.264813	MAIT cells	0.0721986	MAIT cells		20_AAACGGGAGCTGATAA-1	0.313878	0.177737	0.300088	NK_cell	0.00736718	NK_cell
19_CGACCTTCACACCGCA-1	0.253178	0.163618	0.192412	0.287419	0.153164	Naive CD8 T cells	0.13222	Naive CD8 T cells		22_CATTCGCAGACCCACC-1	0.25867	0.219759	0.233262	0.241497	0.214902	Central memory CD8 T cells	0.0171729	Central memory CD8 T cells		20_AACTGGTCATGGGACA-1	0.19016	0.0702244	0.14853	NK_cell	0.0846075	NK_cell
19_CGACCTTCACGACTCG-1	0.299103	0.226452	0.222854	0.332194	0.221466	Naive CD8 T cells	0.0719607	Naive CD8 T cells		22_CCATGTCTCCGCGCAA-1	0.300642	0.30177	0.376689	0.193183	0.290943	MAIT cells	0.0749194	MAIT cells		20_AAGGCAGAGACTAGGC-1	0.240732	0.115792	0.246368	NK_cell:IL2	0.00512012	NK_cell:IL2
19_CGATTGATCGTCCGTT-1	0.285691	0.219113	0.214623	0.292131	0.205711	Central memory CD8 T cells	0.0204742	Central memory CD8 T cells		22_CCCAGTTGTGTGACCC-1	0.3043	0.293139	0.385445	0.224598	0.28497	MAIT cells	0.0811455	MAIT cells		20_ACGGGTCAGGCCCTTG-1	0.323305	0.210776	0.279516	NK_cell	0.0845911	NK_cell
19_CGCGTTTGTCACCCAG-1	0.27695	0.225193	0.240471	0.317044	0.235318	Naive CD8 T cells	0.143131	Naive CD8 T cells		22_CCGGTAGGTAAAGGAG-1	0.330191	0.322311	0.411277	0.226787	0.321396	MAIT cells	0.0810857	MAIT cells		20_ACTGAACCAATCCAAC-1	0.332687	0.135297	0.308234	NK_cell	0.0794091	NK_cell
19_CGCTGGAGTTGAACTC-1	0.24902	0.179397	0.198625	0.311584	0.182351	Naive CD8 T cells	0.0625647	Naive CD8 T cells		22_CCTTACGGTTATGTGC-1	0.321648	0.310815	0.372709	0.242533	0.298382	MAIT cells	0.0510605	MAIT cells		20_AGTGAGGGTCCGAGTC-1	0.28686	0.149412	0.286789	NK_cell	0.0118907	NK_cell
19_CGGACACTCTGAAAGA-1	0.288289	0.211712	0.202263	0.333147	0.188456	Naive CD8 T cells	0.0968934	Naive CD8 T cells		22_CTAACTTGTTCAACCA-1	0.29197	0.279632	0.329124	0.20744	0.276711	MAIT cells	0.0589868	MAIT cells		20_CACTCCATCACGACTA-1	0.325831	0.16636	0.316407	NK_cell	0.0118417	NK_cell
19_CGGACGTCAGCTGTGC-1	0.294631	0.219281	0.202942	0.337932	0.218771	Naive CD8 T cells	0.142263	Naive CD8 T cells		22_CTACGTCAGAAGGTTT-1	0.324809	0.319167	0.392653	0.226145	0.308678	MAIT cells	0.067844	MAIT cells		20_CATGGCGCAGATTGCT-1	0.354162	0.191951	0.313287	NK_cell	0.0816631	NK_cell
19_CGGACGTTCTTGACGA-1	0.298337	0.213246	0.233633	0.3409	0.21115	Naive CD8 T cells	0.0899044	Naive CD8 T cells		22_CTACGTCAGGCTAGCA-1	0.305725	0.307845	0.382259	0.201725	0.316207	MAIT cells	0.0660521	MAIT cells		20_CCGTTCATCCTCAACC-1	0.2665	0.10546	0.257481	NK_cell	0.0347749	NK_cell
19_CGGAGCTCAGACTCGC-1	0.331537	0.263601	0.255206	0.332911	0.240026	Naive CD8 T cells	0.00784358	Naive CD8 T cells		22_CTAGCCTAGGCATGGT-1	0.353923	0.345602	0.432892	0.250563	0.320451	MAIT cells	0.0789692	MAIT cells		20_CCTCTGATCGTTTATC-1	0.336602	0.12747	0.305778	NK_cell	0.0721084	NK_cell
19_CGGAGTCCAGACACTT-1	0.269397	0.202463	0.216693	0.316001	0.193187	Naive CD8 T cells	0.124541	Naive CD8 T cells		22_CTCTGGTCATTCCTCG-1	0.307104	0.292156	0.369231	0.235644	0.293609	MAIT cells	0.0621268	MAIT cells		20_CTACCCACACTTAACG-1	0.330213	0.192654	0.282385	NK_cell	0.106326	NK_cell
19_CGTCCATCACCAGATT-1	0.262403	0.208595	0.211233	0.306156	0.190927	Naive CD8 T cells	0.15541	Naive CD8 T cells		22_CTGAAGTCATTCCTGC-1	0.31326	0.333498	0.401469	0.198418	0.326701	MAIT cells	0.0679712	MAIT cells		20_CTCGAGGAGCTAGGCA-1	0.300401	0.170606	0.266793	NK_cell	0.057129	NK_cell
19_CGTCCATTCTCAAACG-1	0.2922	0.201407	0.22314	0.350549	0.199507	Naive CD8 T cells	0.058349	Naive CD8 T cells		22_GAAACTCAGCGTGTCC-1	0.32809	0.324693	0.397426	0.243666	0.30558	MAIT cells	0.0693362	MAIT cells		20_CTGCCTAAGTCCCACG-1	0.288353	0.188856	0.247234	NK_cell	0.04686	NK_cell
19_CGTGAGCAGTTGTCGT-1	0.296845	0.232998	0.232333	0.333403	0.226237	Naive CD8 T cells	0.120986	Naive CD8 T cells		22_GATGCTATCAGCGATT-1	0.320956	0.329616	0.405904	0.210779	0.314845	MAIT cells	0.076288	MAIT cells		20_CTTCTCTGTGGCCCTA-1	0.277459	0.133263	0.275188	NK_cell	0.025618	NK_cell
19_CGTGTAAGTCTAGGTT-1	0.291339	0.219794	0.231183	0.320449	0.216077	Naive CD8 T cells	0.0667875	Naive CD8 T cells		22_GCACATAGTAAATGTG-1	0.300848	0.298645	0.394162	0.204075	0.281452	MAIT cells	0.0933137	MAIT cells		20_GACCTGGGTGTGACCC-1	0.29945	0.144368	0.267914	NK_cell	0.0506503	NK_cell
19_CGTTCTGCAGCTGCAC-1	0.296896	0.230575	0.231714	0.342372	0.232658	Naive CD8 T cells	0.102654	Naive CD8 T cells		22_GCTGCGAGTTGGGACA-1	0.264543	0.203672	0.222491	0.268802	0.195306	Central memory CD8 T cells	0.0100443	Central memory CD8 T cells		20_GATCAGTGTGATAAAC-1	0.31742	0.116925	0.312479	NK_cell	0.0242548	NK_cell
19_CGTTGGGAGTAAGTAC-1	0.300501	0.203607	0.221173	0.348769	0.195939	Naive CD8 T cells	0.100055	Naive CD8 T cells		22_GGACATTAGGCGACAT-1	0.352173	0.359895	0.443277	0.251202	0.353934	MAIT cells	0.0833821	MAIT cells		20_GATGCTAGTCTACCTC-1	0.283356	0.16188	0.201735	NK_cell	0.081621	NK_cell
19_CTAACTTCAGGATTGG-1	0.274483	0.230503	0.237682	0.283284	0.212253	Central memory CD8 T cells	0.00325201	Central memory CD8 T cells		22_GGACATTCAGGTGCCT-1	0.322627	0.32466	0.405735	0.203588	0.30866	MAIT cells	0.0810748	MAIT cells		20_GATTCAGCATCTCGCT-1	0.294382	0.194745	0.248505	NK_cell	0.0526343	NK_cell
19_CTCAGAAGTAGAAGGA-1	0.26741	0.208407	0.192408	0.315761	0.210133	Naive CD8 T cells	0.115859	Naive CD8 T cells		22_GGATGTTTCGTAGATC-1	0.305946	0.311661	0.405733	0.197804	0.302344	MAIT cells	0.0940721	MAIT cells		20_GCAATCAAGCCAGTTT-1	0.315054	0.156438	0.286568	NK_cell	0.0558286	NK_cell
19_CTCATTATCAACCATG-1	0.256745	0.199851	0.209436	0.299434	0.199888	Naive CD8 T cells	0.114489	Naive CD8 T cells		22_GGCAATTCACATTAGC-1	0.317905	0.307837	0.372922	0.2035	0.316995	MAIT cells	0.055017	MAIT cells		20_GCTTGAACAGTCGATT-1	0.31363	0.103903	0.306087	NK_cell	0.00763131	NK_cell
19_CTCCTAGAGGACATTA-1	0.298848	0.224198	0.233998	0.340125	0.22215	Naive CD8 T cells	0.0992509	Naive CD8 T cells		22_GGGAATGGTCTAGCGC-1	0.332117	0.332427	0.449839	0.21848	0.326691	MAIT cells	0.117412	MAIT cells		20_GGCAATTCATTGGCGC-1	0.347834	0.191309	0.320071	NK_cell	0.0623955	NK_cell
19_CTCGGAGTCCACGTTC-1	0.274776	0.206639	0.207544	0.313419	0.200226	Naive CD8 T cells	0.0917588	Naive CD8 T cells		22_GTACTCCGTGTGGCTC-1	0.318749	0.29639	0.394235	0.212231	0.288592	MAIT cells	0.0754863	MAIT cells		20_GGCCGATCAATAGCAA-1	0.342529	0.164722	0.35092	NK_cell:IL2	0.00660376	NK_cell:IL2
19_CTGATCCAGGAACTGC-1	0.283918	0.221173	0.228428	0.341223	0.219271	Naive CD8 T cells	0.0573058	Naive CD8 T cells		22_GTAGGCCCAGTATAAG-1	0.31938	0.315162	0.400042	0.243897	0.313633	MAIT cells	0.0806622	MAIT cells		20_GGGATGATCTGACCTC-1	0.347614	0.203266	0.314727	NK_cell	0.0610184	NK_cell
19_CTGGTCTCATCGGTTA-1	0.308524	0.247674	0.250337	0.333942	0.225098	Naive CD8 T cells	0.0721239	Naive CD8 T cells		22_GTTACAGTCCGAACGC-1	0.351072	0.379097	0.352771	0.22808	0.372275	Effector memory CD8 T cells	0.00481427	Effector memory CD8 T cells		20_GTACGTACACGAGGTA-1	0.339182	0.15248	0.314458	NK_cell	0.0811692	NK_cell
19_CTGGTCTTCACATGCA-1	0.302247	0.22661	0.249483	0.355257	0.208489	Naive CD8 T cells	0.0530091	Naive CD8 T cells		22_GTTCTCGGTCTACCTC-1	0.310859	0.306001	0.387211	0.231002	0.306468	MAIT cells	0.0763519	MAIT cells		20_GTCCTCATCTTCGGTC-1	0.332913	0.207287	0.30995	NK_cell	0.0344341	NK_cell
19_GAAACTCTCTATCCCG-1	0.281576	0.196664	0.224326	0.323382	0.193988	Naive CD8 T cells	0.121378	Naive CD8 T cells		22_TACTCATTCTCGCATC-1	0.301428	0.329649	0.386317	0.195897	0.331974	MAIT cells	0.0543432	MAIT cells		20_GTCTCGTAGAGTAAGG-1	0.307353	0.124119	0.306437	NK_cell	0.0109757	NK_cell
19_GAAGCAGGTGTTTGGT-1	0.33031	0.258702	0.262898	0.364034	0.245746	Naive CD8 T cells	0.0588731	Naive CD8 T cells		22_TAGTGGTAGTGCCAGA-1	0.308168	0.307053	0.419034	0.204305	0.289296	MAIT cells	0.110866	MAIT cells		20_GTGTGCGAGGACCACA-1	0.288828	0.15657	0.275729	NK_cell	0.0337737	NK_cell
19_GACGGCTTCGGTTAAC-1	0.303432	0.228451	0.200627	0.313533	0.219465	Central memory CD8 T cells	0.00934018	Central memory CD8 T cells		22_TCGTAGAGTACCGAGA-1	0.386272	0.371003	0.350538	0.292127	0.354654	Central memory CD8 T cells	0.0187882	Central memory CD8 T cells		20_GTGTTAGTCCTGTAGA-1	0.294824	0.164513	0.290778	NK_cell	0.0201372	NK_cell
19_GAGGTGAGTGGTGTAG-1	0.302017	0.234933	0.242616	0.320066	0.23181	Naive CD8 T cells	0.0729158	Naive CD8 T cells		22_TCTTCGGTCGTCGTTC-1	0.310152	0.326937	0.381574	0.19482	0.329146	MAIT cells	0.0524275	MAIT cells		20_GTTTCTATCACATAGC-1	0.312371	0.155873	0.331934	NK_cell:IL2	0.0458947	NK_cell:IL2
19_GATCTAGCAAACTGTC-1	0.311879	0.248003	0.249658	0.363116	0.23211	Naive CD8 T cells	0.0512372	Naive CD8 T cells		22_TGAAAGAAGTTAGCGG-1	0.27883	0.269763	0.338865	0.18637	0.253049	MAIT cells	0.0600355	MAIT cells		20_TACTCATAGATGTGTA-1	0.303984	0.144088	0.302659	NK_cell:IL2	0.00112556	NK_cell:IL2
19_GCAAACTAGTCCATAC-1	0.33345	0.238127	0.246397	0.368735	0.213992	Naive CD8 T cells	0.0633902	Naive CD8 T cells		22_TGAAAGAGTAAGAGAG-1	0.339597	0.324495	0.361207	0.252896	0.312586	MAIT cells	0.0690661	MAIT cells		20_TACTCATTCAGGATCT-1	0.313409	0.180806	0.300383	NK_cell	0.0271932	NK_cell
19_GCAATCACAGTTCATG-1	0.351016	0.259377	0.268808	0.361476	0.231283	Naive CD8 T cells	0.029541	Naive CD8 T cells		22_TGCTGCTAGCTTCGCG-1	0.311251	0.309271	0.393288	0.20042	0.303681	MAIT cells	0.0820374	MAIT cells		20_TACTTGTTCGCTTAGA-1	0.328723	0.106806	0.326563	NK_cell	0.00728681	NK_cell
19_GCAATCAGTTGTTTGG-1	0.323424	0.245746	0.255237	0.365946	0.233631	Naive CD8 T cells	0.0794533	Naive CD8 T cells		22_TGGCCAGAGAAGGACA-1	0.313731	0.304584	0.435975	0.191507	0.298993	MAIT cells	0.122244	MAIT cells		20_TAGCCGGTCCGTTGTC-1	0.331398	0.181838	0.326482	NK_cell	0.0319514	NK_cell
19_GCAATCATCGGATGGA-1	0.241178	0.197974	0.180206	0.27776	0.191887	Naive CD8 T cells	0.0814675	Naive CD8 T cells		22_TTCCCAGTCTTGCATT-1	0.304563	0.319957	0.379345	0.182148	0.312275	MAIT cells	0.0593883	MAIT cells		20_TATCTCAAGCCACGTC-1	0.28505	0.10916	0.281959	NK_cell	0.0295746	NK_cell
19_GCCTCTAAGATCCCGC-1	0.317837	0.238058	0.24701	0.365386	0.21551	Naive CD8 T cells	0.1281	Naive CD8 T cells		22_TTCTACAGTGCTAGCC-1	0.34646	0.343604	0.408345	0.244321	0.336457	MAIT cells	0.0618852	MAIT cells		20_TCACAAGTCATCGCTC-1	0.295498	0.136855	0.276637	NK_cell	0.00274155	NK_cell
19_GCGCAGTAGCGTTTAC-1	0.290332	0.217688	0.215136	0.354893	0.221089	Naive CD8 T cells	0.0645609	Naive CD8 T cells		22_TTGACTTTCGCATGGC-1	0.313815	0.297998	0.394768	0.21265	0.275612	MAIT cells	0.0809523	MAIT cells		20_TCAGCTCTCTGGTATG-1	0.344959	0.225604	0.287294	NK_cell	0.0576644	NK_cell
19_GCTCTGTGTGCCTGTG-1	0.278223	0.217747	0.21298	0.296107	0.206561	Naive CD8 T cells	0.0660747	Naive CD8 T cells		22_TTGCCGTCAGATCCAT-1	0.306846	0.320946	0.372175	0.203965	0.306808	MAIT cells	0.0512288	MAIT cells		20_TCATTTGTCCTATTCA-1	0.348722	0.161184	0.335671	NK_cell	0.0521409	NK_cell
19_GCTGGGTCAGACGCAA-1	0.333508	0.260618	0.263001	0.372091	0.245576	Naive CD8 T cells	0.103811	Naive CD8 T cells		23_ACCCACTCAAGGTTCT-1	0.344278	0.319516	0.312951	0.253092	0.29542	Central memory CD8 T cells	0.028744	Central memory CD8 T cells		20_TGCGTGGTCCTTGCCA-1	0.282452	0.144905	0.244024	NK_cell	0.0737991	NK_cell
19_GCTTGAAGTTAGAACA-1	0.289809	0.194524	0.204316	0.355615	0.190257	Naive CD8 T cells	0.0658059	Naive CD8 T cells		23_ACCCACTTCCCTAACC-1	0.263434	0.243408	0.311225	0.191867	0.241374	MAIT cells	0.155388	MAIT cells		20_TGCTACCGTCGCGTGT-1	0.286203	0.137119	0.296655	NK_cell:IL2	0.000995109	NK_cell:IL2
19_GCTTGAATCTGCTGCT-1	0.29028	0.20056	0.231858	0.324597	0.203217	Naive CD8 T cells	0.0317851	Naive CD8 T cells		23_ACGGCCATCTTTACAC-1	0.321577	0.326347	0.416141	0.21893	0.322982	MAIT cells	0.0897944	MAIT cells		20_TGCTGCTGTCAGAAGC-1	0.316847	0.110012	0.290296	NK_cell	0.073875	NK_cell
19_GGAATAAGTCTTTCAT-1	0.264623	0.179649	0.202562	0.308939	0.172435	Naive CD8 T cells	0.114126	Naive CD8 T cells		23_ACTTGTTTCACCAGGC-1	0.366278	0.35572	0.453749	0.243593	0.3271	MAIT cells	0.0874716	MAIT cells		21_AAACCTGGTACCGGCT-1	0.226354	0.150605	0.185121	NK_cell	0.0425641	NK_cell
19_GGAGCAAAGCCGATTT-1	0.287899	0.22767	0.242868	0.317577	0.215155	Naive CD8 T cells	0.0755937	Naive CD8 T cells		23_AGCTCCTTCGTTACAG-1	0.332191	0.338743	0.411466	0.241614	0.313679	MAIT cells	0.0727227	MAIT cells		21_AACACGTCAGCGTAAG-1	0.232351	0.141631	0.215703	NK_cell	0.0479885	NK_cell
19_GGAGCAAGTTCTGTTT-1	0.260249	0.207691	0.215444	0.288175	0.212209	Naive CD8 T cells	0.0246278	Naive CD8 T cells		23_ATAAGAGCAATGGTCT-1	0.33167	0.33113	0.415248	0.23548	0.337149	MAIT cells	0.0780991	MAIT cells		21_AAGTCTGCACGGCGTT-1	0.240964	0.101249	0.236673	NK_cell:IL2	0.00200422	NK_cell:IL2
19_GGATGTTCAAGAGTCG-1	0.251499	0.222299	0.217173	0.232018	0.228392	Central memory CD8 T cells	0.0194814	Central memory CD8 T cells		23_ATCCACCTCAGTTGAC-1	0.376747	0.40726	0.367858	0.243209	0.392304	Effector memory CD8 T cells	0.0215291	Effector memory CD8 T cells		21_ACAGCCGAGGATGGTC-1	0.302637	0.164893	0.2513	NK_cell	0.0513368	NK_cell
19_GGCGACTGTAGAGTGC-1	0.263266	0.192588	0.20631	0.31757	0.190047	Naive CD8 T cells	0.0543038	Naive CD8 T cells		23_ATCCGAAAGTCATCCA-1	0.287341	0.289538	0.383202	0.160488	0.276115	MAIT cells	0.0936635	MAIT cells		21_ACAGCTAGTTCCACAA-1	0.317578	0.187425	0.28328	NK_cell	0.0544303	NK_cell
19_GGGACCTGTCCGAAGA-1	0.340511	0.267294	0.268704	0.369176	0.255796	Naive CD8 T cells	0.053506	Naive CD8 T cells		23_CACAAACGTGAGGGTT-1	0.345963	0.340023	0.412283	0.230776	0.328452	MAIT cells	0.0663206	MAIT cells		21_ACCCACTAGTGTTAGA-1	0.281818	0.1113	0.293977	NK_cell:IL2	0.00758211	NK_cell:IL2
19_GGGCACTGTCTAAACC-1	0.266763	0.210357	0.207746	0.304173	0.205549	Naive CD8 T cells	0.105617	Naive CD8 T cells		23_CATATGGGTGCAACGA-1	0.297755	0.29718	0.363317	0.204237	0.302417	MAIT cells	0.0609002	MAIT cells		21_ACGCCGAGTGCACCAC-1	0.297662	0.151264	0.274887	NK_cell	0.0370299	NK_cell
19_GGTATTGAGGCATTGG-1	0.289317	0.20123	0.224844	0.352601	0.203377	Naive CD8 T cells	0.0632841	Naive CD8 T cells		23_CATCAAGCACCGTTGG-1	0.301004	0.30821	0.370026	0.206939	0.312368	MAIT cells	0.057658	MAIT cells		21_ACGTCAACACTCGACG-1	0.324636	0.138131	0.323927	NK_cell:IL2	0.00693548	NK_cell:IL2
19_GTAACTGGTACTTGAC-1	0.271532	0.221103	0.229809	0.282912	0.224456	Naive CD8 T cells	0.0576711	Naive CD8 T cells		23_CGAGCCAGTTACGTCA-1	0.304556	0.299983	0.389178	0.198076	0.290454	MAIT cells	0.0846215	MAIT cells		21_ACTGAGTTCGCTAGCG-1	0.296206	0.14392	0.283945	NK_cell	0.0304666	NK_cell
19_GTAGTCACAGACGCCT-1	0.278692	0.204701	0.211931	0.305021	0.186431	Naive CD8 T cells	0.0863645	Naive CD8 T cells		23_CGTGTCTGTGAGGGAG-1	0.293961	0.303906	0.361733	0.214678	0.30091	MAIT cells	0.0578279	MAIT cells		21_ACTGTCCGTAGCGTCC-1	0.258795	0.140836	0.252612	NK_cell	0.0107325	NK_cell
19_GTATTCTGTAAGGGAA-1	0.351773	0.270306	0.282976	0.375046	0.258701	Naive CD8 T cells	0.00653752	Naive CD8 T cells		23_CTAAGACCACAGGCCT-1	0.345734	0.343625	0.413399	0.236339	0.343658	MAIT cells	0.0676652	MAIT cells		21_AGAATAGCAATGAAAC-1	0.262523	0.135103	0.2629	NK_cell:IL2	0.00391261	NK_cell:IL2
19_GTCACAACAAACTGCT-1	0.286635	0.200237	0.2062	0.338989	0.192585	Naive CD8 T cells	0.0523539	Naive CD8 T cells		23_CTACACCAGATGTAAC-1	0.316466	0.306546	0.394371	0.205828	0.292108	MAIT cells	0.0779054	MAIT cells		21_AGAGTGGTCTATCCCG-1	0.275599	0.140381	0.272702	NK_cell	0.0240645	NK_cell
19_GTCTCGTCATAGACTC-1	0.324147	0.281854	0.27998	0.305473	0.262589	Central memory CD8 T cells	0.0756061	Central memory CD8 T cells		23_CTAGTGAAGCGTTGCC-1	0.302671	0.301991	0.341314	0.220352	0.302762	MAIT cells	0.0445799	MAIT cells		21_AGGCCGTGTGAGGGTT-1	0.31105	0.215855	0.294958	NK_cell	0.048318	NK_cell
19_GTGCAGCAGCATCATC-1	0.336771	0.236603	0.230311	0.38622	0.224827	Naive CD8 T cells	0.136618	Naive CD8 T cells		23_CTCTAATCAATCGGTT-1	0.307208	0.371452	0.319578	0.1764	0.394014	Terminal effector CD8 T cells	0.0411024	Terminal effector CD8 T cells		21_AGTGGGATCGTAGATC-1	0.300766	0.168398	0.261983	NK_cell	0.083753	NK_cell
19_GTGCATAGTCAACTGT-1	0.308926	0.228176	0.245961	0.346578	0.231053	Naive CD8 T cells	0.1175	Naive CD8 T cells		23_GATCTAGGTTCGCGAC-1	0.322756	0.304741	0.388846	0.238991	0.290101	MAIT cells	0.0660897	MAIT cells		21_ATCCGAATCACTGGGC-1	0.259603	0.16075	0.265774	NK_cell:IL2	0.00323383	NK_cell:IL2
19_GTTACAGTCCGTAGTA-1	0.260806	0.182967	0.214555	0.32806	0.185805	Naive CD8 T cells	0.0672533	Naive CD8 T cells		23_GCGGGTTAGTCAAGCG-1	0.322768	0.319515	0.395521	0.229742	0.323894	MAIT cells	0.0716273	MAIT cells		21_ATGGGAGTCTTGAGAC-1	0.305587	0.170086	0.287788	NK_cell	0.0330262	NK_cell
19_GTTCGGGTCGAGGTAG-1	0.340599	0.273788	0.265221	0.339154	0.25487	Central memory CD8 T cells	0.063732	Central memory CD8 T cells		23_GCTGGGTAGAAACGAG-1	0.369912	0.343939	0.427676	0.233439	0.303451	MAIT cells	0.0577631	MAIT cells		21_ATTGGACGTAGCGCAA-1	0.29505	0.173196	0.297622	NK_cell	0.00440071	NK_cell
19_TACAGTGTCTTAACCT-1	0.284754	0.210329	0.220157	0.341569	0.194488	Naive CD8 T cells	0.0568154	Naive CD8 T cells		23_GTTCTCGTCGAATCCA-1	0.334582	0.326576	0.39724	0.250805	0.325017	MAIT cells	0.0626579	MAIT cells		21_CAGATCAGTAAATGAC-1	0.247076	0.165171	0.225862	NK_cell	0.0341243	NK_cell
19_TACGGATCAAACCCAT-1	0.22267	0.164152	0.172108	0.245616	0.170274	Naive CD8 T cells	0.0658738	Naive CD8 T cells		23_TGATTTCGTAGAAGGA-1	0.318437	0.324487	0.301784	0.196315	0.308376	Effector memory CD8 T cells	0.00335695	Effector memory CD8 T cells		21_CAGGTGCTCACTGGGC-1	0.280127	0.125372	0.285957	NK_cell:IL2	0.00497635	NK_cell:IL2
19_TATGCCCTCATCGCTC-1	0.317822	0.268241	0.26805	0.293307	0.265943	Central memory CD8 T cells	0.0922641	Central memory CD8 T cells		23_TTATGCTTCACCATAG-1	0.359662	0.353224	0.417382	0.237992	0.34479	MAIT cells	0.0577196	MAIT cells		21_CCAGCGACACGGCTAC-1	0.240417	0.132211	0.250202	NK_cell:IL2	0.0412054	NK_cell:IL2
19_TATGCCCTCATGTGGT-1	0.279468	0.199304	0.20209	0.332477	0.191214	Naive CD8 T cells	0.0530089	Naive CD8 T cells		23_TTGCCGTCAATGGAAT-1	0.34844	0.317992	0.384901	0.245609	0.291594	MAIT cells	0.142396	MAIT cells		21_CCATTCGGTAGCGTGA-1	0.275988	0.124744	0.267201	NK_cell	0.0105654	NK_cell
19_TCACGAATCAACGGGA-1	0.285163	0.219483	0.219232	0.323054	0.210373	Naive CD8 T cells	0.0934139	Naive CD8 T cells		24_AACCATGGTGCATCTA-1	0.330293	0.30585	0.412013	0.247551	0.2822	MAIT cells	0.0817199	MAIT cells		21_CCTTCCCTCTCTGTCG-1	0.214579	0.170072	0.166404	NK_cell	0.0445066	NK_cell
19_TCAGCAACATGAGCGA-1	0.290096	0.215937	0.245571	0.300074	0.203561	Naive CD8 T cells	0.0232238	Naive CD8 T cells		24_AAGTCTGTCTCATTCA-1	0.287891	0.278291	0.363237	0.202442	0.26763	MAIT cells	0.0753464	MAIT cells		21_CGAGCACAGGGATCTG-1	0.289187	0.120459	0.276231	NK_cell	0.0257543	NK_cell
19_TCAGGATAGCACGCCT-1	0.309175	0.224357	0.244488	0.373314	0.216498	Naive CD8 T cells	0.0641395	Naive CD8 T cells		24_ACAGCTAGTAAGGGCT-1	0.300467	0.306273	0.382028	0.187278	0.2934	MAIT cells	0.0757541	MAIT cells		21_CGAGCACTCTGGCGTG-1	0.289682	0.179844	0.252617	NK_cell	0.0667691	NK_cell
19_TCAGGTATCAAGCCTA-1	0.251695	0.183109	0.217435	0.248187	0.173683	Naive CD8 T cells	0.00334102	NA		24_ACATACGAGAAGGCCT-1	0.337813	0.332984	0.403172	0.215321	0.328192	MAIT cells	0.0653586	MAIT cells		21_CGCTATCTCACATGCA-1	0.385649	0.192722	0.35158	NK_cell	0.0848123	NK_cell
19_TCGTAGACAAAGGTGC-1	0.243299	0.175229	0.193063	0.310846	0.166541	Naive CD8 T cells	0.0675477	Naive CD8 T cells		24_ACGGCCAAGGTGTGGT-1	0.314964	0.320887	0.365861	0.211044	0.310857	MAIT cells	0.130468	MAIT cells		21_CGGACTGTCTGCGTAA-1	0.325988	0.167717	0.2759	NK_cell	0.0500882	NK_cell
19_TCTATTGTCAGAGGTG-1	0.308523	0.231661	0.242097	0.372531	0.219209	Naive CD8 T cells	0.0640082	Naive CD8 T cells		24_ACGGGTCCATGACATC-1	0.290398	0.269156	0.328309	0.224609	0.263751	MAIT cells	0.0895695	MAIT cells		21_CGTCCATCACGGTAGA-1	0.273701	0.136037	0.244715	NK_cell	0.0753275	NK_cell
19_TCTCATAGTGCAACGA-1	0.276063	0.228194	0.240529	0.282923	0.221858	Naive CD8 T cells	0.0171652	Naive CD8 T cells		24_ACTTGTTGTCACCCAG-1	0.345971	0.327202	0.383978	0.244498	0.323571	MAIT cells	0.14737	MAIT cells		21_CTCATTAGTCTGCGGT-1	0.27858	0.166545	0.283007	NK_cell	0.00100466	NK_cell
19_TGACTAGAGGCCCTTG-1	0.25066	0.193882	0.193149	0.294698	0.190432	Naive CD8 T cells	0.15901	Naive CD8 T cells		24_AGATCTGAGTGTTTGC-1	0.352249	0.361387	0.464365	0.211039	0.34957	MAIT cells	0.102978	MAIT cells		21_CTCGGAGTCTTGTATC-1	0.313818	0.177776	0.263873	NK_cell	0.0989257	NK_cell
19_TGACTTTCACATCCGG-1	0.26615	0.199258	0.238789	0.338065	0.208466	Naive CD8 T cells	0.0719147	Naive CD8 T cells		24_AGGCCACAGGACAGCT-1	0.349271	0.338624	0.439044	0.22293	0.317655	MAIT cells	0.0897731	MAIT cells		21_CTCTGGTAGCTGCAAG-1	0.306977	0.157044	0.274561	NK_cell	0.058934	NK_cell
19_TGAGAGGGTTCGGCAC-1	0.269187	0.203388	0.214258	0.300351	0.185093	Naive CD8 T cells	0.110429	Naive CD8 T cells		24_AGGTCATTCATGCATG-1	0.338944	0.328942	0.403925	0.227809	0.325303	MAIT cells	0.0649806	MAIT cells		21_CTTCTCTCACCTCGTT-1	0.328592	0.179216	0.279116	NK_cell	0.0773414	NK_cell
19_TGAGCATTCCTCAATT-1	0.29138	0.213586	0.22198	0.346921	0.205377	Naive CD8 T cells	0.0555413	Naive CD8 T cells		24_ATAACGCTCCGGCACA-1	0.316081	0.307817	0.394935	0.225693	0.285628	MAIT cells	0.0788542	MAIT cells		21_GAAACTCTCAACGCTA-1	0.281098	0.170537	0.24091	NK_cell	0.085023	NK_cell
19_TGATTTCAGCGCCTCA-1	0.27423	0.200901	0.190949	0.317222	0.196909	Naive CD8 T cells	0.147057	Naive CD8 T cells		24_ATAACGCTCGGTTCGG-1	0.278657	0.276018	0.348086	0.226838	0.278948	MAIT cells	0.0691382	MAIT cells		21_GACCAATCAGCTTCGG-1	0.289865	0.153527	0.306951	NK_cell:IL2	0.00964635	NK_cell:IL2
19_TGCACCTCACCACGTG-1	0.318623	0.258338	0.254739	0.344896	0.261185	Naive CD8 T cells	0.0797034	Naive CD8 T cells		24_CACAAACTCAACCATG-1	0.331219	0.363858	0.405277	0.212289	0.360922	MAIT cells	0.0782741	MAIT cells		21_GACCTGGCATGAAGTA-1	0.286421	0.164029	0.290055	NK_cell	0.0134904	NK_cell
19_TGCGCAGCATTGGTAC-1	0.292717	0.209434	0.226737	0.352284	0.208305	Naive CD8 T cells	0.0595671	Naive CD8 T cells		24_CATATTCGTAGGCTGA-1	0.372596	0.382248	0.33213	0.251195	0.375389	Effector memory CD8 T cells	0.00270596	Effector memory CD8 T cells		21_GACTGCGTCGGCGCAT-1	0.238122	0.136384	0.190509	NK_cell	0.103333	NK_cell
19_TGCTGCTTCTTGAGGT-1	0.286406	0.213541	0.218467	0.355583	0.20087	Naive CD8 T cells	0.0691772	Naive CD8 T cells		24_CATTCGCTCACGACTA-1	0.331125	0.321929	0.40585	0.237461	0.311268	MAIT cells	0.0747255	MAIT cells		21_GATGCTACATGTCGAT-1	0.37595	0.20103	0.34206	NK_cell	0.0500192	NK_cell
19_TGGCTGGCATGGTCAT-1	0.309252	0.234077	0.239456	0.376464	0.225875	Naive CD8 T cells	0.0672115	Naive CD8 T cells		24_CCGTACTCACGTAAGG-1	0.32836	0.334583	0.427877	0.227443	0.332046	MAIT cells	0.0932942	MAIT cells		21_GCCTCTACATCACGTA-1	0.278274	0.153437	0.256078	NK_cell	0.0558325	NK_cell
19_TGGGAAGCAGATTGCT-1	0.260514	0.189235	0.199961	0.328998	0.177947	Naive CD8 T cells	0.0684837	Naive CD8 T cells		24_CCGTACTCAGAGCCAA-1	0.332831	0.304049	0.387224	0.225359	0.282698	MAIT cells	0.0543934	MAIT cells		21_GCGCCAACAATCGAAA-1	0.307638	0.136254	0.307672	NK_cell	0.00898603	NK_cell
19_TGGGAAGTCATATCGG-1	0.277535	0.191714	0.189407	0.305157	0.16435	Naive CD8 T cells	0.0681809	Naive CD8 T cells		24_CGATTGAAGTCCATAC-1	0.295424	0.29031	0.364516	0.202131	0.281812	MAIT cells	0.0690918	MAIT cells		21_GGACGTCCACACAGAG-1	0.27013	0.145091	0.231437	NK_cell	0.0762621	NK_cell
19_TGGTTAGTCTGCTTGC-1	0.300584	0.239661	0.227398	0.322871	0.235146	Naive CD8 T cells	0.0555829	Naive CD8 T cells		24_CGCGGTACAAGCTGGA-1	0.346338	0.350802	0.388864	0.224001	0.331479	MAIT cells	0.0678918	MAIT cells		21_GGGAGATCACGAGGTA-1	0.325714	0.198724	0.266369	NK_cell	0.0593458	NK_cell
19_TTAGGCACATATGCTG-1	0.287629	0.228524	0.245626	0.329335	0.226132	Naive CD8 T cells	0.105677	Naive CD8 T cells		24_CGCTATCCAGGTCTCG-1	0.322031	0.33258	0.4194	0.210687	0.323569	MAIT cells	0.0868195	MAIT cells		21_GGTGAAGGTATGGTTC-1	0.300489	0.147852	0.263786	NK_cell	0.073691	NK_cell
19_TTCGAAGAGCTAGTGG-1	0.304516	0.250682	0.246612	0.352845	0.234584	Naive CD8 T cells	0.108413	Naive CD8 T cells		24_CGGACGTTCCATTCTA-1	0.317088	0.30979	0.390336	0.203082	0.301474	MAIT cells	0.0732471	MAIT cells		21_GTAACTGTCATGTGGT-1	0.27635	0.160479	0.2708	NK_cell	0.0141676	NK_cell
19_TTCTTAGTCCACGACG-1	0.287296	0.211157	0.223607	0.316567	0.213856	Naive CD8 T cells	0.0637349	Naive CD8 T cells		24_CGTCCATCAACACCCG-1	0.298129	0.287202	0.37823	0.213754	0.278183	MAIT cells	0.0801013	MAIT cells		21_GTACTTTTCTTTACAC-1	0.215672	0.106599	0.20115	NK_cell	0.0473196	NK_cell
19_TTGACTTGTCCAGTGC-1	0.274001	0.202694	0.196742	0.334312	0.188707	Naive CD8 T cells	0.0603106	Naive CD8 T cells		24_CGTCTACTCTACTCAT-1	0.310305	0.296935	0.385288	0.21326	0.290002	MAIT cells	0.074983	MAIT cells		21_GTAGGCCAGGATCGCA-1	0.292293	0.19553	0.276517	NK_cell	0.00652703	NK_cell
20_AAGGCAGTCTTAGAGC-1	0.26938	0.196225	0.211988	0.323807	0.191861	Naive CD8 T cells	0.0544271	Naive CD8 T cells		24_CGTTAGAGTCTCTCTG-1	0.3052	0.29203	0.375773	0.218086	0.283554	MAIT cells	0.0705737	MAIT cells		21_GTAGTCACATGAGCGA-1	0.280431	0.15056	0.269504	NK_cell	0.0410015	NK_cell
20_ACACCAAAGTGCGATG-1	0.322191	0.222702	0.247111	0.393198	0.212882	Naive CD8 T cells	0.0710069	Naive CD8 T cells		24_CTACCCAAGCGCCTCA-1	0.315802	0.290002	0.398261	0.244183	0.281774	MAIT cells	0.0824588	MAIT cells		21_GTATTCTCACCACGTG-1	0.328402	0.161527	0.302457	NK_cell	0.0415724	NK_cell
20_ACACCAACATGCGCAC-1	0.324065	0.239916	0.230664	0.363235	0.23543	Naive CD8 T cells	0.0904096	Naive CD8 T cells		24_CTCTAATTCTTCGGTC-1	0.335822	0.330337	0.411392	0.254133	0.321293	MAIT cells	0.0755703	MAIT cells		21_GTGCTTCGTTATCGGT-1	0.31861	0.177034	0.291077	NK_cell	0.0700103	NK_cell
20_ACACCGGAGCGATGAC-1	0.251313	0.190512	0.193039	0.26672	0.192668	Naive CD8 T cells	0.0543662	Naive CD8 T cells		24_CTGAAGTTCGGAATCT-1	0.31939	0.319432	0.418242	0.183048	0.296819	MAIT cells	0.0988096	MAIT cells		21_TATCAGGAGCCCAACC-1	0.354867	0.198072	0.29343	NK_cell	0.0614369	NK_cell
20_ACATACGGTCAGATAA-1	0.326382	0.254021	0.253453	0.340648	0.24553	Naive CD8 T cells	0.00739086	Naive CD8 T cells		24_CTGGTCTGTTGTGGCC-1	0.332656	0.322427	0.405567	0.246009	0.304248	MAIT cells	0.0729112	MAIT cells		21_TCAACGATCTTCGAGA-1	0.326133	0.179131	0.309232	NK_cell	0.0411006	NK_cell
20_ACATGGTAGTTGCAGG-1	0.311743	0.238659	0.257528	0.343184	0.234817	Naive CD8 T cells	0.0531706	Naive CD8 T cells		24_GACCAATAGTGAACGC-1	0.316172	0.311688	0.376883	0.2182	0.304096	MAIT cells	0.0607112	MAIT cells		21_TCAGCAATCCGTCATC-1	0.30674	0.128975	0.300876	NK_cell	0.010463	NK_cell
20_ACATGGTCAGGACCCT-1	0.303099	0.218463	0.225213	0.339664	0.212314	Naive CD8 T cells	0.0702243	Naive CD8 T cells		24_GATCAGTAGACAGAGA-1	0.363076	0.337875	0.44256	0.263648	0.3066	MAIT cells	0.0794839	MAIT cells		21_TCCCGATAGTACGCGA-1	0.197207	0.0701835	0.191935	NK_cell	0.024789	NK_cell
20_ACCTTTACACCCAGTG-1	0.304794	0.237853	0.229154	0.354592	0.226049	Naive CD8 T cells	0.131028	Naive CD8 T cells		24_GATGAGGGTGTTCGAT-1	0.29385	0.289166	0.364627	0.211256	0.277237	MAIT cells	0.0707775	MAIT cells		21_TCGGGACGTTAGTGGG-1	0.324195	0.193494	0.301815	NK_cell	0.0264246	NK_cell
20_ACGATGTTCCTCGCAT-1	0.307818	0.230769	0.255059	0.368154	0.235201	Naive CD8 T cells	0.060336	Naive CD8 T cells		24_GGAACTTCATCACGTA-1	0.306681	0.305506	0.396916	0.197907	0.301205	MAIT cells	0.0902354	MAIT cells		21_TCTGAGACATTCCTGC-1	0.372769	0.226435	0.337187	NK_cell	0.0747916	NK_cell
20_ACGCAGCAGTCTCCTC-1	0.287783	0.20295	0.225114	0.348262	0.206677	Naive CD8 T cells	0.0604786	Naive CD8 T cells		24_GGATTACTCAGCTCTC-1	0.344223	0.341007	0.430758	0.242436	0.318473	MAIT cells	0.0865346	MAIT cells		21_TGACGGCGTTAGATGA-1	0.226366	0.0988201	0.219034	NK_cell	0.0191494	NK_cell
20_ACGGAGATCGAATGCT-1	0.306811	0.205952	0.244802	0.364421	0.199125	Naive CD8 T cells	0.0576099	Naive CD8 T cells		24_GGCCGATAGCTAACAA-1	0.325025	0.319666	0.39761	0.221997	0.300657	MAIT cells	0.0725844	MAIT cells		21_TGGACGCAGCTGAAAT-1	0.29118	0.17633	0.287447	NK_cell	0.0170086	NK_cell
20_ACGGGTCAGAAGATTC-1	0.258783	0.180385	0.205652	0.329498	0.17877	Naive CD8 T cells	0.0707141	Naive CD8 T cells		24_GGCTGGTCATACGCTA-1	0.320333	0.336992	0.441243	0.189772	0.321172	MAIT cells	0.104251	MAIT cells		21_TGGCGCAGTGTAATGA-1	0.207149	0.131829	0.201042	NK_cell	0.0233779	NK_cell
20_ACTGATGTCTTCGGTC-1	0.314521	0.248501	0.25179	0.354233	0.248833	Naive CD8 T cells	0.111731	Naive CD8 T cells		24_GTGCTTCCAACACCTA-1	0.314543	0.307406	0.38136	0.197438	0.304983	MAIT cells	0.0668173	MAIT cells		21_TGGCGCATCGTGGACC-1	0.244337	0.106282	0.269107	NK_cell:IL2	0.0338835	NK_cell:IL2
20_ACTTGTTAGGCATGTG-1	0.341402	0.254287	0.289459	0.371523	0.247438	Naive CD8 T cells	0.0623275	Naive CD8 T cells		24_GTGTGCGTCCTTGACC-1	0.278537	0.294588	0.355575	0.176559	0.304701	MAIT cells	0.0508738	MAIT cells		21_TGGCTGGCATACCATG-1	0.336669	0.190012	0.317085	NK_cell	0.0291244	NK_cell
20_ACTTGTTAGTACGTAA-1	0.298834	0.198415	0.237093	0.364904	0.195853	Naive CD8 T cells	0.0660697	Naive CD8 T cells		24_TATCTCATCGAATGCT-1	0.347616	0.335709	0.402748	0.244092	0.330338	MAIT cells	0.0551327	MAIT cells		21_TTGAACGGTCCTAGCG-1	0.30291	0.138221	0.317909	NK_cell:IL2	0.0265407	NK_cell:IL2
20_ACTTTCAAGAATTCCC-1	0.262661	0.212593	0.212313	0.296693	0.205373	Naive CD8 T cells	0.0902718	Naive CD8 T cells		24_TCAGCTCTCTTCGAGA-1	0.316314	0.30667	0.383208	0.219324	0.295222	MAIT cells	0.0668941	MAIT cells		22_AACCGCGGTAAGTGTA-1	0.340788	0.15247	0.315726	NK_cell	0.0293826	NK_cell
20_AGAGTGGGTCGAGATG-1	0.270358	0.200171	0.194241	0.32981	0.181755	Naive CD8 T cells	0.0594514	Naive CD8 T cells		24_TGGCTGGCACGACTCG-1	0.382423	0.374802	0.408726	0.286371	0.366392	MAIT cells	0.0264501	MAIT cells		22_ACTGAACTCTTGCAAG-1	0.273104	0.130357	0.252605	NK_cell	0.0210302	NK_cell
20_AGATTGCGTAAGTTCC-1	0.306201	0.222289	0.251234	0.343142	0.223928	Naive CD8 T cells	0.102449	Naive CD8 T cells												22_AGGGAGTCAGTCAGAG-1	0.297634	0.126138	0.23812	NK_cell	0.0595138	NK_cell
20_AGCGTCGCAGGGATTG-1	0.308649	0.224294	0.240371	0.355499	0.220529	Naive CD8 T cells	0.185304	Naive CD8 T cells												22_AGGGTGATCTTAACCT-1	0.29805	0.167848	0.261893	NK_cell	0.0891019	NK_cell
20_AGTAGTCGTCGCGTGT-1	0.24361	0.185648	0.194325	0.290208	0.175318	Naive CD8 T cells	0.134179	Naive CD8 T cells												22_AGGTCATCATAGACTC-1	0.289444	0.166038	0.262295	NK_cell	0.0691171	NK_cell
20_ATAAGAGTCGGCGGTT-1	0.292669	0.227343	0.229088	0.308779	0.215865	Naive CD8 T cells	0.049965	Naive CD8 T cells												22_ATCATGGGTTCCATGA-1	0.344826	0.194021	0.293114	NK_cell	0.0517118	NK_cell
20_ATCCGAATCTCTAAGG-1	0.32381	0.227899	0.240225	0.377461	0.207759	Naive CD8 T cells	0.0536509	Naive CD8 T cells												22_CACCAGGCAAGGTGTG-1	0.228756	0.149995	0.218812	NK_cell	0.0333448	NK_cell
20_ATCTACTGTGCAGGTA-1	0.27926	0.215942	0.218133	0.314596	0.211617	Naive CD8 T cells	0.0595544	Naive CD8 T cells												22_CAGCAGCAGGTGCTTT-1	0.315798	0.189747	0.272582	NK_cell	0.07904	NK_cell
20_ATTATCCCACATCCGG-1	0.260999	0.21627	0.20944	0.279709	0.212864	Naive CD8 T cells	0.0586295	Naive CD8 T cells												22_CATATTCTCATTGCGA-1	0.319919	0.179602	0.32087	NK_cell	0.0198382	NK_cell
20_CAACCAAAGACTACAA-1	0.257466	0.203722	0.217239	0.293649	0.196652	Naive CD8 T cells	0.0876932	Naive CD8 T cells												22_CATGACATCGAACGGA-1	0.278014	0.148183	0.242468	NK_cell	0.0580146	NK_cell
20_CAACTAGCAGATTGCT-1	0.287852	0.215524	0.216161	0.307865	0.206866	Naive CD8 T cells	0.00804313	Naive CD8 T cells												22_CATTATCGTGCAGGTA-1	0.331461	0.176837	0.288964	NK_cell	0.0770724	NK_cell
20_CAAGTTGGTCCTCTTG-1	0.356314	0.263952	0.30062	0.408682	0.252394	Naive CD8 T cells	0.0523679	Naive CD8 T cells												22_CCTCAGTGTCAGGACA-1	0.326207	0.205377	0.339044	NK_cell:IL2	0.00924349	NK_cell:IL2
20_CACAGTACAAGCTGGA-1	0.310383	0.230029	0.226052	0.365428	0.227614	Naive CD8 T cells	0.0550444	Naive CD8 T cells												22_CGATCGGTCCTTGCCA-1	0.267315	0.175557	0.231101	NK_cell	0.0706698	NK_cell
20_CACATTTAGCCAGTTT-1	0.295121	0.22691	0.2351	0.33091	0.213099	Naive CD8 T cells	0.12738	Naive CD8 T cells												22_CGCTATCCAAGAGTCG-1	0.348983	0.188972	0.330884	NK_cell	0.0277426	NK_cell
20_CACATTTGTATATGGA-1	0.320185	0.237631	0.265346	0.379889	0.243253	Naive CD8 T cells	0.0597041	Naive CD8 T cells												22_CGGAGCTCATTAGCCA-1	0.342785	0.186954	0.303341	NK_cell	0.0978398	NK_cell
20_CACCACTAGAATGTTG-1	0.278948	0.203371	0.211864	0.338461	0.194919	Naive CD8 T cells	0.0595129	Naive CD8 T cells												22_CGGGTCAAGCGATCCC-1	0.311241	0.200731	0.255531	NK_cell	0.0557098	NK_cell
20_CAGAGAGCACGGTGTC-1	0.274853	0.197283	0.223201	0.32205	0.190236	Naive CD8 T cells	0.126798	Naive CD8 T cells												22_CTACACCGTGGTCCGT-1	0.3425	0.220152	0.275086	NK_cell	0.0674147	NK_cell
20_CAGGTGCCACTGTTAG-1	0.302349	0.226054	0.249166	0.338269	0.211055	Naive CD8 T cells	0.111592	Naive CD8 T cells												22_CTCAGAACATCGGGTC-1	0.299941	0.153914	0.260386	NK_cell	0.0589533	NK_cell
20_CAGTCCTCACGAGGTA-1	0.320306	0.226977	0.240821	0.375263	0.213803	Naive CD8 T cells	0.0549574	Naive CD8 T cells												22_CTCATTAGTGTGCGTC-1	0.312592	0.219906	0.254282	NK_cell	0.0583104	NK_cell
20_CCACCTATCTATCCTA-1	0.244597	0.185112	0.210671	0.270659	0.180108	Naive CD8 T cells	0.0712112	Naive CD8 T cells												22_CTCGTCAGTAGCTGCC-1	0.313194	0.199063	0.272176	NK_cell	0.0888755	NK_cell
20_CCAGCGAGTAAGGGAA-1	0.305931	0.220851	0.244526	0.337624	0.218223	Naive CD8 T cells	0.0819341	Naive CD8 T cells												22_CTGAAGTAGAGTACAT-1	0.320267	0.176071	0.288696	NK_cell	0.0514979	NK_cell
20_CCGTACTAGTCGCCGT-1	0.277802	0.200744	0.202823	0.331162	0.194633	Naive CD8 T cells	0.0533599	Naive CD8 T cells												22_CTGCTGTCACCGATAT-1	0.379957	0.206382	0.333858	NK_cell	0.09826	NK_cell
20_CCGTGGATCTCTGCTG-1	0.311988	0.233584	0.228389	0.359977	0.228079	Naive CD8 T cells	0.114162	Naive CD8 T cells												22_GATGAAATCGGACAAG-1	0.32547	0.242662	0.253416	NK_cell	0.072054	NK_cell
20_CCTACCAGTGGTTTCA-1	0.311325	0.229629	0.248514	0.367087	0.217642	Naive CD8 T cells	0.0557622	Naive CD8 T cells												22_GCAGCCAGTCATACTG-1	0.353769	0.215289	0.244274	NK_cell	0.109495	NK_cell
20_CCTAGCTGTCTAGAGG-1	0.321887	0.225686	0.273524	0.380296	0.211314	Naive CD8 T cells	0.0584089	Naive CD8 T cells												22_GCATGCGGTAGCGCAA-1	0.352455	0.216617	0.324003	NK_cell	0.0489277	NK_cell
20_CCTTCCCCACCAGGCT-1	0.3043	0.235753	0.238032	0.345849	0.216292	Naive CD8 T cells	0.0999338	Naive CD8 T cells												22_GCGGGTTCAGCCAATT-1	0.262514	0.184953	0.21357	NK_cell	0.0907536	NK_cell
20_CGAATGTCAGCTGTTA-1	0.31481	0.258837	0.257408	0.298565	0.238197	Central memory CD8 T cells	0.0585716	Central memory CD8 T cells												22_GCTCCTACACAACTGT-1	0.330627	0.188237	0.291532	NK_cell	0.0736886	NK_cell
20_CGAGCACCATGCCTAA-1	0.32865	0.242961	0.26282	0.35171	0.226072	Naive CD8 T cells	0.0889103	Naive CD8 T cells												22_GCTCTGTCAAGACACG-1	0.381888	0.245301	0.31684	NK_cell	0.0650484	NK_cell
20_CGAGCCATCTGCAGTA-1	0.350262	0.279395	0.29722	0.355326	0.26446	Central memory CD8 T cells	0.00108047	Central memory CD8 T cells												22_GGGAATGTCTCGGACG-1	0.36752	0.253527	0.275045	NK_cell	0.0924754	NK_cell
20_CGCCAAGTCCTAGGGC-1	0.326985	0.227533	0.246344	0.396219	0.233634	Naive CD8 T cells	0.069234	Naive CD8 T cells												22_GGGTTGCCATACTCTT-1	0.302958	0.158522	0.286795	NK_cell	0.0383511	NK_cell
20_CGCTATCAGAACTGTA-1	0.285061	0.171218	0.21495	0.377055	0.176992	Naive CD8 T cells	0.0919948	Naive CD8 T cells												22_GGTGAAGAGTCATGCT-1	0.295155	0.154277	0.258957	NK_cell	0.0732407	NK_cell
20_CGCTATCCAGGACGTA-1	0.288453	0.189044	0.233296	0.329512	0.183155	Naive CD8 T cells	0.142256	Naive CD8 T cells												22_GGTGTTAAGCCACGTC-1	0.318396	0.153737	0.284954	NK_cell	0.0860018	NK_cell
20_CGGACACGTCTAGCCG-1	0.359638	0.277258	0.275897	0.390849	0.26424	Naive CD8 T cells	0.0571444	Naive CD8 T cells												22_GTACGTAAGCGTTTAC-1	0.280028	0.143429	0.254525	NK_cell	0.0511779	NK_cell
20_CGGAGCTTCAATCTCT-1	0.312573	0.271068	0.275348	0.308373	0.26728	Central memory CD8 T cells	0.00419987	Central memory CD8 T cells												22_GTACTTTAGCTCAACT-1	0.306788	0.187571	0.259665	NK_cell	0.0617483	NK_cell
20_CGTCCATGTGCAGGTA-1	0.292635	0.221953	0.246618	0.355872	0.228986	Naive CD8 T cells	0.0632376	Naive CD8 T cells												22_GTAGTCAGTGTGCGTC-1	0.268285	0.121421	0.259299	NK_cell	0.00336943	NK_cell
20_CTAATGGTCCGTAGGC-1	0.251189	0.186193	0.172007	0.297669	0.196649	Naive CD8 T cells	0.116002	Naive CD8 T cells												22_GTCGTAATCTCAAGTG-1	0.32922	0.196728	0.261759	NK_cell	0.0674609	NK_cell
20_CTACCCAGTGTTCTTT-1	0.299948	0.222009	0.241899	0.367248	0.217465	Naive CD8 T cells	0.0672999	Naive CD8 T cells												22_GTCTCGTCAAGCCGTC-1	0.274568	0.0772379	0.277009	NK_cell:IL2	0.00800906	NK_cell:IL2
20_CTAGAGTAGGCATGGT-1	0.277755	0.198409	0.212884	0.312613	0.20265	Naive CD8 T cells	0.100155	Naive CD8 T cells												22_GTTAAGCAGGAGCGTT-1	0.331884	0.219083	0.251537	NK_cell	0.0803475	NK_cell
20_CTCATTACAGAGTGTG-1	0.302144	0.233551	0.258066	0.327326	0.238324	Naive CD8 T cells	0.072222	Naive CD8 T cells												22_TAAGAGAGTTATTCTC-1	0.332528	0.22046	0.28692	NK_cell	0.0840822	NK_cell
20_CTCATTAGTATGGTTC-1	0.287873	0.226042	0.236338	0.324014	0.220022	Naive CD8 T cells	0.139143	Naive CD8 T cells												22_TACAGTGGTCCAGTTA-1	0.333967	0.164772	0.308875	NK_cell	0.0510125	NK_cell
20_CTCCTAGCAATGGTCT-1	0.283704	0.225109	0.226813	0.315638	0.23211	Naive CD8 T cells	0.0699674	Naive CD8 T cells												22_TCAGATGAGAAGGTTT-1	0.316068	0.178496	0.284692	NK_cell	0.0587095	NK_cell
20_CTCCTAGTCTTCGGTC-1	0.344773	0.258008	0.264745	0.395135	0.255704	Naive CD8 T cells	0.0503624	Naive CD8 T cells												22_TCGGTAAGTGACGCCT-1	0.318265	0.170012	0.27792	NK_cell	0.0824956	NK_cell
20_CTCGGAGAGAGGTTAT-1	0.286886	0.229965	0.230328	0.313802	0.216541	Naive CD8 T cells	0.0568941	Naive CD8 T cells												22_TGACTAGGTCGCCATG-1	0.334567	0.213405	0.294193	NK_cell	0.0818238	NK_cell
20_CTCGTACCACCGAAAG-1	0.273963	0.193224	0.213748	0.319254	0.179392	Naive CD8 T cells	0.122985	Naive CD8 T cells												22_TGCCCATTCTCAACTT-1	0.304313	0.168931	0.267141	NK_cell	0.0783348	NK_cell
20_CTCGTCATCTCCAACC-1	0.335484	0.25749	0.248969	0.376429	0.2489	Naive CD8 T cells	0.0982164	Naive CD8 T cells												22_TGGCGCACAAATCCGT-1	0.323076	0.200981	0.270372	NK_cell	0.0527041	NK_cell
20_CTGAAGTCATATACGC-1	0.315363	0.241211	0.246294	0.337514	0.232207	Naive CD8 T cells	0.0863223	Naive CD8 T cells												22_TGGCTGGGTAGTGAAT-1	0.349017	0.161993	0.306093	NK_cell	0.0743868	NK_cell
20_CTGTGCTCACACATGT-1	0.293882	0.222384	0.229031	0.311201	0.225771	Naive CD8 T cells	0.0439073	Naive CD8 T cells												22_TTCTCCTAGATCCCGC-1	0.319788	0.165711	0.269324	NK_cell	0.0504637	NK_cell
20_GAATAAGTCGTCTGAA-1	0.311027	0.25045	0.252854	0.343355	0.244019	Naive CD8 T cells	0.0947836	Naive CD8 T cells												23_AAAGATGTCTCGATGA-1	0.288956	0.152474	0.263549	NK_cell	0.0579555	NK_cell
20_GACAGAGGTCGAAAGC-1	0.323537	0.253187	0.255892	0.366731	0.250616	Naive CD8 T cells	0.130443	Naive CD8 T cells												23_AACACGTCAAGCGCTC-1	0.32714	0.165447	0.266544	NK_cell	0.0605956	NK_cell
20_GACCAATAGTGTCTCA-1	0.311686	0.219009	0.244895	0.352372	0.225045	Naive CD8 T cells	0.0910009	Naive CD8 T cells												23_AACTCTTAGAGCTTCT-1	0.311786	0.180118	0.251131	NK_cell	0.0606554	NK_cell
20_GACCTGGCATCGATGT-1	0.336641	0.27743	0.28679	0.349577	0.25149	Central memory CD8 T cells	0.0175041	Central memory CD8 T cells												23_AACTTTCTCTCGAGTA-1	0.352793	0.227014	0.294211	NK_cell	0.0585826	NK_cell
20_GACGTTATCTTTACAC-1	0.289572	0.225563	0.24534	0.346493	0.221331	Naive CD8 T cells	0.0569211	Naive CD8 T cells												23_AAGCCGCCAGACAAGC-1	0.299205	0.150517	0.25642	NK_cell	0.0878086	NK_cell
20_GACTACAAGCTAGCCC-1	0.314059	0.223619	0.239204	0.368888	0.23046	Naive CD8 T cells	0.0548285	Naive CD8 T cells												23_AAGGAGCCAATCTGCA-1	0.251088	0.164278	0.214744	NK_cell	0.0708253	NK_cell
20_GACTACAAGTACGTTC-1	0.326888	0.228077	0.249076	0.35638	0.212332	Naive CD8 T cells	0.0538094	Naive CD8 T cells												23_AAGGAGCGTGGTAACG-1	0.287896	0.160536	0.227475	NK_cell	0.0604206	NK_cell
20_GACTGCGGTACAGTTC-1	0.285571	0.252322	0.264276	0.254077	0.254438	Central memory CD8 T cells	0.0212949	Central memory CD8 T cells												23_AATCCAGCACTTACGA-1	0.358079	0.192822	0.304539	NK_cell	0.0535399	NK_cell
20_GAGTCCGTCCCTCAGT-1	0.331142	0.258058	0.237895	0.358829	0.2374	Naive CD8 T cells	0.054478	Naive CD8 T cells												23_ACACCCTGTAATCGTC-1	0.349734	0.220666	0.290464	NK_cell	0.0592708	NK_cell
20_GATCAGTCAGCTCGCA-1	0.298403	0.224609	0.237916	0.32987	0.206746	Naive CD8 T cells	0.061741	Naive CD8 T cells												23_ACGAGCCAGAGGTTGC-1	0.343738	0.1652	0.312156	NK_cell	0.0671937	NK_cell
20_GATGCTACAACTGGCC-1	0.30916	0.225211	0.239014	0.357547	0.213783	Naive CD8 T cells	0.159592	Naive CD8 T cells												23_ACTTGTTAGGACTGGT-1	0.365495	0.209371	0.307503	NK_cell	0.0579918	NK_cell
20_GATTCAGAGGAGCGTT-1	0.243928	0.189959	0.193732	0.256319	0.188916	Naive CD8 T cells	0.0126957	Naive CD8 T cells												23_AGCGGTCAGAGCCTAG-1	0.361577	0.213611	0.326837	NK_cell	0.0609327	NK_cell
20_GCACTCTCAGGCTCAC-1	0.302777	0.221824	0.236476	0.388788	0.209067	Naive CD8 T cells	0.0860112	Naive CD8 T cells												23_AGCGGTCGTCCGAAGA-1	0.321903	0.161168	0.312279	NK_cell	0.0179751	NK_cell
20_GCATGTATCAACACCA-1	0.317605	0.219811	0.253207	0.372326	0.223391	Naive CD8 T cells	0.0547206	Naive CD8 T cells												23_AGCGTATCACTAAGTC-1	0.328466	0.204255	0.303978	NK_cell	0.044778	NK_cell
20_GCATGTATCCTTTACA-1	0.327285	0.2387	0.259	0.365191	0.238574	Naive CD8 T cells	0.0742576	Naive CD8 T cells												23_AGTTGGTAGGACACCA-1	0.331027	0.202823	0.308894	NK_cell	0.043129	NK_cell
20_GCCAAATCACTACAGT-1	0.276288	0.192886	0.193941	0.319786	0.201853	Naive CD8 T cells	0.129938	Naive CD8 T cells												23_ATAACGCAGTCATCCA-1	0.304818	0.138575	0.306082	NK_cell:IL2	0.0127992	NK_cell:IL2
20_GCGCAGTCAGGTTTCA-1	0.244049	0.175394	0.179088	0.268841	0.176477	Naive CD8 T cells	0.0648607	Naive CD8 T cells												23_ATAAGAGCACCCATGG-1	0.290751	0.185726	0.222489	NK_cell	0.0682628	NK_cell
20_GCGCCAACAAAGCGGT-1	0.236231	0.184564	0.167566	0.272141	0.183627	Naive CD8 T cells	0.0804119	Naive CD8 T cells												23_ATCCGAACAGACACTT-1	0.319028	0.216294	0.271987	NK_cell	0.0702583	NK_cell
20_GCTCTGTAGCCCGAAA-1	0.288852	0.205794	0.240198	0.329834	0.194022	Naive CD8 T cells	0.101301	Naive CD8 T cells												23_ATGGGAGAGTGAATTG-1	0.367613	0.229049	0.29207	NK_cell	0.0755431	NK_cell
20_GGAAAGCTCCTCGCAT-1	0.404255	0.332131	0.321932	0.404694	0.299582	Central memory CD8 T cells	0.00925436	Central memory CD8 T cells												23_ATTACTCTCTGGTGTA-1	0.302478	0.140794	0.316929	NK_cell:IL2	0.0383236	NK_cell:IL2
20_GGAACTTTCTGAGGGA-1	0.303599	0.215471	0.207391	0.36175	0.196369	Naive CD8 T cells	0.0581506	Naive CD8 T cells												23_CAACCAAAGCGGATCA-1	0.308096	0.170896	0.310206	NK_cell	0.000788255	NK_cell
20_GGAATAACAAGGTTCT-1	0.292785	0.243149	0.222617	0.31853	0.243393	Naive CD8 T cells	0.0932735	Naive CD8 T cells												23_CAAGGCCAGCACCGCT-1	0.366146	0.201852	0.322906	NK_cell	0.0863108	NK_cell
20_GGACATTAGGGTGTGT-1	0.249287	0.183226	0.206453	0.277841	0.176748	Naive CD8 T cells	0.0847448	Naive CD8 T cells												23_CACACCTAGTTAGGTA-1	0.347706	0.225019	0.296674	NK_cell	0.0510313	NK_cell
20_GGCCGATAGTTCCACA-1	0.326615	0.249604	0.256111	0.366596	0.242649	Naive CD8 T cells	0.103677	Naive CD8 T cells												23_CACAGGCAGTAGGTGC-1	0.322192	0.151178	0.291073	NK_cell	0.0500151	NK_cell
20_GGCGACTGTTTGTTGG-1	0.321207	0.231619	0.227822	0.37261	0.221692	Naive CD8 T cells	0.0514033	Naive CD8 T cells												23_CACATTTGTAGTAGTA-1	0.370061	0.194271	0.310434	NK_cell	0.0596262	NK_cell
20_GGGAGATGTGTAACGG-1	0.301969	0.211213	0.216703	0.367341	0.191295	Naive CD8 T cells	0.0653727	Naive CD8 T cells												23_CACCAGGCACGCTTTC-1	0.337211	0.223173	0.297024	NK_cell	0.0759557	NK_cell
20_GGGCACTAGTCGTACT-1	0.276765	0.208276	0.246144	0.343354	0.213411	Naive CD8 T cells	0.0665885	Naive CD8 T cells												23_CAGTAACAGTAGCGGT-1	0.327589	0.166986	0.280446	NK_cell	0.0892321	NK_cell
20_GGGTCTGGTAAATGTG-1	0.320079	0.226802	0.250054	0.378097	0.221983	Naive CD8 T cells	0.058018	Naive CD8 T cells												23_CCAATCCTCTGGCGAC-1	0.359444	0.226981	0.310681	NK_cell	0.0862812	NK_cell
20_GTAACTGTCTTACCGC-1	0.348952	0.249483	0.284913	0.384097	0.242815	Naive CD8 T cells	0.0465674	Naive CD8 T cells												23_CCCATACTCGTTGCCT-1	0.224154	0.150821	0.210811	NK_cell	0.0498803	NK_cell
20_GTATCTTCAATCACAC-1	0.272194	0.204539	0.201671	0.308833	0.205224	Naive CD8 T cells	0.111806	Naive CD8 T cells												23_CGCCAAGAGAATGTGT-1	0.311419	0.209373	0.250173	NK_cell	0.0612461	NK_cell
20_GTATTCTTCCTCAACC-1	0.340827	0.251329	0.260406	0.389467	0.238496	Naive CD8 T cells	0.113008	Naive CD8 T cells												23_CGCCAAGAGTTAACGA-1	0.359187	0.186149	0.275651	NK_cell	0.0835363	NK_cell
20_GTCACAATCCACTCCA-1	0.281071	0.218888	0.197341	0.344473	0.199985	Naive CD8 T cells	0.0634023	Naive CD8 T cells												23_CGCGTTTAGACTAGGC-1	0.296238	0.184487	0.245672	NK_cell	0.0505658	NK_cell
20_GTCATTTCACAGCCCA-1	0.284772	0.20541	0.215167	0.333068	0.207081	Naive CD8 T cells	0.129009	Naive CD8 T cells												23_CGCTATCCATGGATGG-1	0.297854	0.201304	0.274649	NK_cell	0.0409026	NK_cell
20_GTGCAGCTCTCCAGGG-1	0.33546	0.292003	0.301538	0.311882	0.288873	Central memory CD8 T cells	0.0235776	Central memory CD8 T cells												23_CGGACGTTCCCTTGCA-1	0.313281	0.191548	0.285575	NK_cell	0.0357462	NK_cell
20_GTTCATTGTCTAACGT-1	0.289141	0.208125	0.220925	0.326778	0.207709	Naive CD8 T cells	0.0876136	Naive CD8 T cells												23_CGGAGCTTCTTATCTG-1	0.304328	0.150947	0.267956	NK_cell	0.0768965	NK_cell
20_GTTCGGGTCACTCTTA-1	0.285745	0.202112	0.217135	0.333863	0.198483	Naive CD8 T cells	0.150964	Naive CD8 T cells												23_CGTCAGGCAACACCCG-1	0.35279	0.224534	0.293836	NK_cell	0.0589544	NK_cell
20_GTTTCTAAGGTCGGAT-1	0.271359	0.193529	0.218937	0.317099	0.191079	Naive CD8 T cells	0.113935	Naive CD8 T cells												23_CGTCTACTCTTTACAC-1	0.378014	0.180394	0.335009	NK_cell	0.0788048	NK_cell
20_GTTTCTAGTTCAACCA-1	0.313984	0.244253	0.265369	0.358409	0.237716	Naive CD8 T cells	0.14348	Naive CD8 T cells												23_CTACACCTCGAGAACG-1	0.31517	0.183344	0.268362	NK_cell	0.100049	NK_cell
20_TACGGATAGAGTGACC-1	0.2379	0.188775	0.209911	0.263276	0.172632	Naive CD8 T cells	0.0857216	Naive CD8 T cells												23_CTCACACGTGTGGCTC-1	0.313433	0.177789	0.259971	NK_cell	0.0534626	NK_cell
20_TAGTGGTCACCAACCG-1	0.263309	0.211532	0.230899	0.283619	0.202196	Naive CD8 T cells	0.0780964	Naive CD8 T cells												23_CTCAGAAGTTTGCATG-1	0.334146	0.20255	0.260808	NK_cell	0.0733384	NK_cell
20_TATGCCCTCTGTTTGT-1	0.329244	0.250242	0.266122	0.376768	0.234	Naive CD8 T cells	0.10255	Naive CD8 T cells												23_CTGCTGTAGCAAATCA-1	0.386333	0.279012	0.296125	NK_cell	0.0902078	NK_cell
20_TATTACCGTGCCTGTG-1	0.312681	0.238298	0.255796	0.366049	0.227305	Naive CD8 T cells	0.0533675	Naive CD8 T cells												23_GAAACTCCACTTCTGC-1	0.349337	0.21582	0.320987	NK_cell	0.0386507	NK_cell
20_TCACAAGCAGACGTAG-1	0.344455	0.266388	0.293481	0.371521	0.269141	Naive CD8 T cells	0.0748733	Naive CD8 T cells												23_GAAGCAGAGAGGACGG-1	0.332271	0.182544	0.26329	NK_cell	0.0689801	NK_cell
20_TCAGATGGTCGGCTCA-1	0.284718	0.218102	0.238803	0.309865	0.208433	Naive CD8 T cells	0.0597456	Naive CD8 T cells												23_GAAGCAGGTTTACTCT-1	0.340877	0.232862	0.264776	NK_cell	0.0761011	NK_cell
20_TCAGCAAAGCGGATCA-1	0.288935	0.208251	0.22779	0.348651	0.205673	Naive CD8 T cells	0.059716	Naive CD8 T cells												23_GAGCAGAAGCGATAGC-1	0.333765	0.190468	0.287147	NK_cell	0.0896305	NK_cell
20_TCAGCAACAGTACACT-1	0.342088	0.267512	0.283716	0.35722	0.257542	Naive CD8 T cells	0.00684508	Naive CD8 T cells												23_GAGGTGATCCGCATCT-1	0.32073	0.211554	0.229839	NK_cell	0.0908907	NK_cell
20_TCAGCTCTCGATAGAA-1	0.286106	0.205802	0.233712	0.336566	0.1979	Naive CD8 T cells	0.0504604	Naive CD8 T cells												23_GCATGCGAGACCGGAT-1	0.31266	0.209345	0.252228	NK_cell	0.0604316	NK_cell
20_TCAGCTCTCTGTACGA-1	0.305335	0.211748	0.227468	0.349199	0.210834	Naive CD8 T cells	0.17722	Naive CD8 T cells												23_GCGCAGTCATTCTCAT-1	0.345484	0.223118	0.232626	NK_cell	0.112858	NK_cell
20_TCAGGTATCGTTACAG-1	0.341804	0.276309	0.273318	0.373353	0.25498	Naive CD8 T cells	0.057034	Naive CD8 T cells												23_GCTGCTTCAAGGGTCA-1	0.390398	0.212727	0.32828	NK_cell	0.0621178	NK_cell
20_TCGCGAGGTTGGTAAA-1	0.301484	0.244652	0.24828	0.32395	0.226107	Naive CD8 T cells	0.0671167	Naive CD8 T cells												23_GGCCGATGTGAGGGAG-1	0.350614	0.22676	0.293961	NK_cell	0.0566526	NK_cell
20_TCGTACCAGAAACCAT-1	0.279944	0.216484	0.230884	0.328445	0.228021	Naive CD8 T cells	0.131351	Naive CD8 T cells												23_GGGAATGTCTCGCTTG-1	0.328202	0.210959	0.273323	NK_cell	0.0548786	NK_cell
20_TCTTTCCAGAGGTACC-1	0.296598	0.208907	0.255605	0.343729	0.213443	Naive CD8 T cells	0.119007	Naive CD8 T cells												23_GGGCATCAGTTAGCGG-1	0.32903	0.18091	0.269122	NK_cell	0.0599076	NK_cell
20_TCTTTCCTCCAAACTG-1	0.298669	0.204681	0.22304	0.352154	0.190023	Naive CD8 T cells	0.053485	Naive CD8 T cells												23_GGTGTTATCATGTCTT-1	0.41359	0.234524	0.369959	NK_cell	0.0872951	NK_cell
20_TCTTTCCTCTGTCAAG-1	0.270855	0.179269	0.212687	0.343479	0.183116	Naive CD8 T cells	0.0726239	Naive CD8 T cells												23_GTCACAAAGCAACGGT-1	0.297723	0.172109	0.261371	NK_cell	0.0751637	NK_cell
20_TGACAACTCGAGAACG-1	0.332367	0.250189	0.24696	0.383754	0.239592	Naive CD8 T cells	0.051387	Naive CD8 T cells												23_GTTTCTACAGGAATCG-1	0.319159	0.189636	0.264841	NK_cell	0.0543177	NK_cell
20_TGACTAGTCGCCATAA-1	0.271902	0.194267	0.21219	0.319796	0.195399	Naive CD8 T cells	0.104932	Naive CD8 T cells												23_TAGTGGTCAAGCTGGA-1	0.302531	0.169989	0.257592	NK_cell	0.115166	NK_cell
20_TGAGCCGCAGTCGTGC-1	0.266985	0.217377	0.223962	0.281055	0.215043	Naive CD8 T cells	0.0161725	Naive CD8 T cells												23_TAGTTGGGTCTGCGGT-1	0.30434	0.119019	0.239235	NK_cell	0.0651047	NK_cell
20_TGAGCCGCATGGATGG-1	0.250557	0.167802	0.182388	0.298156	0.166435	Naive CD8 T cells	0.104779	Naive CD8 T cells												23_TATCAGGGTGCAGGTA-1	0.336407	0.167286	0.30236	NK_cell	0.0849268	NK_cell
20_TGAGGGATCATGTGGT-1	0.280608	0.184821	0.209219	0.32177	0.17465	Naive CD8 T cells	0.0802374	Naive CD8 T cells												23_TCAGGATCATTGAGCT-1	0.344615	0.180491	0.279872	NK_cell	0.0647433	NK_cell
20_TGCCCTAAGCGTTTAC-1	0.295015	0.204244	0.224803	0.342758	0.207331	Naive CD8 T cells	0.0998287	Naive CD8 T cells												23_TCCCGATTCCAGTAGT-1	0.344508	0.184737	0.302906	NK_cell	0.0770514	NK_cell
20_TGCGCAGGTCTCGTTC-1	0.284905	0.222457	0.222318	0.336297	0.219625	Naive CD8 T cells	0.0513927	Naive CD8 T cells												23_TCTGGAATCGTCACGG-1	0.238872	0.249089	0.19791	NK_cell:CD56hiCD62L+	0.0223446	NK_cell:CD56hiCD62L+
20_TGCTACCTCAACGGGA-1	0.298167	0.21919	0.242943	0.310172	0.207492	Naive CD8 T cells	0.00344415	Naive CD8 T cells												23_TCTTCGGTCTTAGAGC-1	0.288878	0.161125	0.228303	NK_cell	0.0605759	NK_cell
20_TGGCCAGTCGCATGGC-1	0.303791	0.225474	0.239768	0.331747	0.219948	Naive CD8 T cells	0.117903	Naive CD8 T cells												23_TGACTAGGTCCCTTGT-1	0.306908	0.165946	0.275856	NK_cell	0.044174	NK_cell
20_TGGCTGGTCGTGGGAA-1	0.292403	0.232059	0.24231	0.30696	0.22114	Naive CD8 T cells	0.0044139	Naive CD8 T cells												23_TGCACCTTCATCGATG-1	0.32447	0.194538	0.264127	NK_cell	0.0603423	NK_cell
20_TGGTTAGGTTCAGACT-1	0.311227	0.22022	0.24185	0.367138	0.198539	Naive CD8 T cells	0.0559109	Naive CD8 T cells												23_TGCACCTTCTTAGAGC-1	0.352927	0.223744	0.307576	NK_cell	0.0626629	NK_cell
20_TTAACTCAGAGAACAG-1	0.279028	0.20067	0.220782	0.328538	0.193502	Naive CD8 T cells	0.130675	Naive CD8 T cells												23_TGCCAAAAGAGACGAA-1	0.277246	0.147214	0.250756	NK_cell	0.0367743	NK_cell
20_TTATGCTAGGCTACGA-1	0.237307	0.203572	0.21921	0.25677	0.192657	Naive CD8 T cells	0.0476083	Naive CD8 T cells												23_TGCCAAAGTGACCAAG-1	0.317448	0.202546	0.284068	NK_cell	0.0624199	NK_cell
20_TTATGCTCATGAAGTA-1	0.296957	0.219979	0.212683	0.344503	0.203051	Naive CD8 T cells	0.162967	Naive CD8 T cells												23_TGCCCATCAGCGTCCA-1	0.393823	0.22537	0.313471	NK_cell	0.0803523	NK_cell
20_TTCGAAGGTCGGCTCA-1	0.281258	0.199217	0.196579	0.327491	0.184608	Naive CD8 T cells	0.163524	Naive CD8 T cells												23_TGCCCTACAAACCTAC-1	0.30928	0.164886	0.292208	NK_cell	0.0424411	NK_cell
20_TTTGGTTTCAGTACGT-1	0.328605	0.230251	0.258648	0.360787	0.227027	Naive CD8 T cells	0.0760765	Naive CD8 T cells												23_TGCCCTAGTACTTCTT-1	0.343324	0.208745	0.3252	NK_cell	0.0526432	NK_cell
21_AACCATGAGAGTACAT-1	0.25516	0.181979	0.192096	0.315006	0.172104	Naive CD8 T cells	0.0598457	Naive CD8 T cells												23_TGTGTTTCAAAGTCAA-1	0.349084	0.220879	0.316479	NK_cell	0.0508309	NK_cell
21_AACTCAGGTCACAAGG-1	0.319728	0.247634	0.267023	0.386888	0.242611	Naive CD8 T cells	0.0671598	Naive CD8 T cells												23_TTCTCCTAGTGGGATC-1	0.350324	0.183158	0.340159	NK_cell	0.0155673	NK_cell
21_AACTTTCCACGGCTAC-1	0.305919	0.232075	0.237995	0.320766	0.21481	Naive CD8 T cells	0.0100766	Naive CD8 T cells												23_TTCTTAGCATCCCACT-1	0.341527	0.219514	0.262382	NK_cell	0.0791449	NK_cell
21_AAGGTTCGTCTAAAGA-1	0.263112	0.223748	0.227724	0.310015	0.218121	Naive CD8 T cells	0.122675	Naive CD8 T cells												23_TTTCCTCCACAGCCCA-1	0.351271	0.204796	0.29847	NK_cell	0.0528014	NK_cell
21_ACACCGGTCATGTAGC-1	0.242935	0.198803	0.206108	0.28525	0.21123	Naive CD8 T cells	0.1173	Naive CD8 T cells												23_TTTGCGCGTTACGGAG-1	0.232103	0.0953988	0.219611	NK_cell	0.0152492	NK_cell
21_ACAGCCGTCTCAAGTG-1	0.300069	0.21844	0.216206	0.33922	0.215703	Naive CD8 T cells	0.129329	Naive CD8 T cells												23_TTTGTCATCGGCTTGG-1	0.28018	0.177787	0.254092	NK_cell	0.021166	NK_cell
21_ACAGCTAAGGGCTTGA-1	0.275326	0.214815	0.220861	0.329318	0.211549	Naive CD8 T cells	0.0539914	Naive CD8 T cells												24_AAAGATGAGAAGATTC-1	0.259293	0.0950827	0.267416	NK_cell:IL2	0.000155589	NK_cell:IL2
21_ACAGCTACAAGTTCTG-1	0.338946	0.25629	0.269094	0.392694	0.255427	Naive CD8 T cells	0.0537482	Naive CD8 T cells												24_AACTGGTAGATCCCAT-1	0.302432	0.186569	0.263481	NK_cell	0.0817502	NK_cell
21_ACCAGTATCTTCTGGC-1	0.247735	0.175826	0.181673	0.312832	0.174111	Naive CD8 T cells	0.0650965	Naive CD8 T cells												24_AAGTCTGAGTGACTCT-1	0.281978	0.155877	0.25985	NK_cell	0.0298679	NK_cell
21_ACCTTTATCCCTGACT-1	0.289499	0.217878	0.22915	0.344657	0.210331	Naive CD8 T cells	0.0551575	Naive CD8 T cells												24_ACCTTTATCGTAGGAG-1	0.296747	0.162461	0.27035	NK_cell	0.0714434	NK_cell
21_ACCTTTATCCGTTGTC-1	0.278431	0.226047	0.216105	0.301453	0.199997	Naive CD8 T cells	0.054177	Naive CD8 T cells												24_ACGGCCAAGGTGATAT-1	0.333938	0.204011	0.266593	NK_cell	0.0673451	NK_cell
21_ACGATGTAGGGTCGAT-1	0.308122	0.243046	0.254342	0.333718	0.240501	Naive CD8 T cells	0.0680035	Naive CD8 T cells												24_AGGCCACCAATAGCGG-1	0.307981	0.185221	0.253487	NK_cell	0.0544947	NK_cell
21_ACGCCGATCTCGCTTG-1	0.286213	0.230474	0.240148	0.323261	0.212893	Naive CD8 T cells	0.146211	Naive CD8 T cells												24_AGGTCATGTGTCAATC-1	0.342573	0.18582	0.298872	NK_cell	0.0771452	NK_cell
21_ACGGGTCGTAAGTGGC-1	0.298445	0.219224	0.211899	0.348426	0.203617	Naive CD8 T cells	0.136624	Naive CD8 T cells												24_AGTGAGGGTGACCAAG-1	0.34905	0.206507	0.30263	NK_cell	0.0876071	NK_cell
21_ACGGGTCGTTCTGAAC-1	0.232279	0.185542	0.189166	0.261499	0.173434	Naive CD8 T cells	0.0570539	Naive CD8 T cells												24_CAGGTGCCAACACCTA-1	0.263208	0.143623	0.28368	NK_cell:IL2	0.0570228	NK_cell:IL2
21_ACGGGTCTCTCGGACG-1	0.248289	0.196259	0.190901	0.278915	0.1766	Naive CD8 T cells	0.116567	Naive CD8 T cells												24_CATCAGAAGTATCTCG-1	0.309508	0.172501	0.271955	NK_cell	0.0890887	NK_cell
21_ACTGTCCTCACTTCAT-1	0.334862	0.253229	0.264604	0.379577	0.244515	Naive CD8 T cells	0.160559	Naive CD8 T cells												24_CATCCACTCTTGCCGT-1	0.356518	0.212712	0.317716	NK_cell	0.076683	NK_cell
21_ACTTGTTGTTTGTGTG-1	0.22001	0.165727	0.162335	0.279928	0.170015	Naive CD8 T cells	0.0599184	Naive CD8 T cells												24_CCCAATCTCATGTAGC-1	0.331315	0.154332	0.30113	NK_cell	0.0501945	NK_cell
21_ACTTTCAGTTATTCTC-1	0.263802	0.180957	0.194823	0.32262	0.180427	Naive CD8 T cells	0.0588182	Naive CD8 T cells												24_CCGTGGAAGTTCGATC-1	0.299199	0.17243	0.250529	NK_cell	0.109796	NK_cell
21_AGATCTGAGCAATCTC-1	0.389689	0.347467	0.329031	0.35304	0.336131	Central memory CD8 T cells	0.0581289	Central memory CD8 T cells												24_CCTCTGAAGGGAGTAA-1	0.360365	0.225407	0.292422	NK_cell	0.0679433	NK_cell
21_AGCGTATAGGGATACC-1	0.292797	0.211073	0.226337	0.358162	0.202608	Naive CD8 T cells	0.0653645	Naive CD8 T cells												24_CGAGCACTCGTACGGC-1	0.303302	0.196825	0.258808	NK_cell	0.0865523	NK_cell
21_AGGGTGAGTGACCAAG-1	0.260852	0.212409	0.212807	0.252481	0.202501	Central memory CD8 T cells	0.0169883	Central memory CD8 T cells												24_CGCTTCATCTACTATC-1	0.342301	0.194896	0.313495	NK_cell	0.0632715	NK_cell
21_AGTCTTTAGTAGGTGC-1	0.26338	0.206361	0.239529	0.281521	0.197353	Naive CD8 T cells	0.0809679	Naive CD8 T cells												24_CTTCTCTAGAATAGGG-1	0.358464	0.197541	0.260177	NK_cell	0.0982872	NK_cell
21_AGTGGGAGTGTGACGA-1	0.296449	0.232702	0.238791	0.342171	0.221111	Naive CD8 T cells	0.116849	Naive CD8 T cells												24_CTTGGCTTCAACACGT-1	0.328887	0.222441	0.26754	NK_cell	0.0613466	NK_cell
21_ATAACGCCATTCGACA-1	0.274301	0.213101	0.211051	0.324403	0.202411	Naive CD8 T cells	0.0501024	Naive CD8 T cells												24_GAACATCTCTTCTGGC-1	0.328705	0.206109	0.2616	NK_cell	0.0671049	NK_cell
21_ATAACGCGTTAGATGA-1	0.280417	0.222719	0.236583	0.308768	0.213986	Naive CD8 T cells	0.0723327	Naive CD8 T cells												24_GAACGGAGTAGCGTAG-1	0.321514	0.160143	0.283162	NK_cell	0.0627045	NK_cell
21_ATCCACCAGACAAAGG-1	0.242529	0.174842	0.158436	0.316019	0.166889	Naive CD8 T cells	0.0734899	Naive CD8 T cells												24_GAATGAATCGATGAGG-1	0.313019	0.177776	0.262925	NK_cell	0.0500938	NK_cell
21_ATCCACCCATCACAAC-1	0.326891	0.247561	0.244972	0.358457	0.24861	Naive CD8 T cells	0.0965083	Naive CD8 T cells												24_GACAGAGGTATATGAG-1	0.31897	0.201044	0.287889	NK_cell	0.0513866	NK_cell
21_ATGAGGGCACACCGCA-1	0.261511	0.186277	0.194056	0.319701	0.179275	Naive CD8 T cells	0.0581898	Naive CD8 T cells												24_GACGCGTCACGCGAAA-1	0.245865	0.131224	0.223556	NK_cell	0.0207926	NK_cell
21_ATTACTCTCCGTCATC-1	0.319604	0.240919	0.265637	0.361083	0.238965	Naive CD8 T cells	0.118687	Naive CD8 T cells												24_GATCGTAGTAGGGTAC-1	0.27567	0.163103	0.217233	NK_cell	0.0584373	NK_cell
21_ATTGGTGAGTGTTAGA-1	0.301142	0.218683	0.23793	0.327214	0.206381	Naive CD8 T cells	0.0569875	Naive CD8 T cells												24_GATGAGGCATCGACGC-1	0.333308	0.220143	0.289451	NK_cell	0.0665726	NK_cell
21_ATTTCTGGTGCCTGCA-1	0.30764	0.20732	0.230788	0.3696	0.199674	Naive CD8 T cells	0.0619594	Naive CD8 T cells												24_GCGCAACGTGGTCTCG-1	0.293749	0.190045	0.250673	NK_cell	0.105157	NK_cell
21_CAACCAACACACATGT-1	0.330715	0.262124	0.282748	0.355601	0.243068	Naive CD8 T cells	0.054038	Naive CD8 T cells												24_GCGGGTTAGTACCGGA-1	0.275414	0.129116	0.238643	NK_cell	0.0683673	NK_cell
21_CAACTAGTCTTACCGC-1	0.317689	0.236928	0.260132	0.391775	0.227246	Naive CD8 T cells	0.0740852	Naive CD8 T cells												24_GGCAATTCATGGGACA-1	0.336859	0.173351	0.288323	NK_cell	0.110832	NK_cell
21_CAAGGCCGTGATAAGT-1	0.196372	0.145534	0.134439	0.254284	0.152956	Naive CD8 T cells	0.0579125	Naive CD8 T cells												24_GGCGTGTGTACCGTTA-1	0.2764	0.198984	0.240068	NK_cell	0.0420415	NK_cell
21_CACACTCAGACTTTCG-1	0.293777	0.229814	0.240225	0.331083	0.215035	Naive CD8 T cells	0.0748385	Naive CD8 T cells												24_GGCTGGTAGATCGATA-1	0.33091	0.192705	0.29701	NK_cell	0.0787382	NK_cell
21_CACAGGCAGTCTCCTC-1	0.299319	0.241551	0.236317	0.327645	0.226623	Naive CD8 T cells	0.0480351	Naive CD8 T cells												24_GGTATTGAGGAGCGTT-1	0.319884	0.19595	0.293062	NK_cell	0.0417997	NK_cell
21_CAGAATCAGATATACG-1	0.286777	0.23393	0.234764	0.316192	0.229993	Naive CD8 T cells	0.0790109	Naive CD8 T cells												24_GGTGCGTGTTCACGGC-1	0.283936	0.20376	0.237513	NK_cell	0.0823472	NK_cell
21_CAGCAGCTCACGACTA-1	0.180597	0.104502	0.123261	0.231808	0.0907121	Naive CD8 T cells	0.0512104	Naive CD8 T cells												24_GTACGTATCCGCAAGC-1	0.318107	0.227393	0.269154	NK_cell	0.0801876	NK_cell
21_CAGCTGGTCTCGTTTA-1	0.275603	0.219503	0.219566	0.316093	0.211859	Naive CD8 T cells	0.117611	Naive CD8 T cells												24_GTACTCCAGTTTCCTT-1	0.346531	0.203332	0.30241	NK_cell	0.0928275	NK_cell
21_CAGTAACTCCGAAGAG-1	0.269178	0.191576	0.209337	0.341166	0.187375	Naive CD8 T cells	0.0719876	Naive CD8 T cells												24_GTACTCCTCTACTTAC-1	0.251882	0.127352	0.244	NK_cell	0.0180595	NK_cell
21_CATATGGCAGGACGTA-1	0.267742	0.217894	0.199282	0.290749	0.215403	Naive CD8 T cells	0.0529046	Naive CD8 T cells												24_GTGCATATCGAATCCA-1	0.326882	0.220383	0.295224	NK_cell	0.0601433	NK_cell
21_CATCCACAGTACGCGA-1	0.297529	0.201013	0.237372	0.348484	0.192603	Naive CD8 T cells	0.0509553	Naive CD8 T cells												24_GTGCGGTTCTTACCGC-1	0.327985	0.18898	0.274569	NK_cell	0.0534157	NK_cell
21_CATGCCTTCATAGCAC-1	0.280595	0.17596	0.204821	0.353996	0.164911	Naive CD8 T cells	0.0734008	Naive CD8 T cells												24_GTTAAGCCATTTGCCC-1	0.296107	0.176444	0.258284	NK_cell	0.0632481	NK_cell
21_CATTATCTCAGCGATT-1	0.277922	0.223304	0.233478	0.297105	0.203492	Naive CD8 T cells	0.0223973	Naive CD8 T cells												24_TAAACCGTCACTGGGC-1	0.322221	0.199429	0.29668	NK_cell	0.0392974	NK_cell
21_CATTCGCGTGTGAAAT-1	0.229291	0.182615	0.196931	0.263035	0.19028	Naive CD8 T cells	0.0907765	Naive CD8 T cells												24_TACCTTAAGAGCTTCT-1	0.332928	0.221216	0.284052	NK_cell	0.0931178	NK_cell
21_CCGGTAGTCTGACCTC-1	0.335087	0.243776	0.24778	0.361697	0.218971	Naive CD8 T cells	0.0703442	Naive CD8 T cells												24_TAGCCGGCAATAGCAA-1	0.333191	0.201952	0.268023	NK_cell	0.0651684	NK_cell
21_CCGTTCATCAATCACG-1	0.278747	0.202961	0.20907	0.318535	0.199492	Naive CD8 T cells	0.139629	Naive CD8 T cells												24_TCACAAGAGTGGTAAT-1	0.309548	0.15558	0.288464	NK_cell	0.0519958	NK_cell
21_CCTAGCTCACCGTTGG-1	0.321682	0.262773	0.264123	0.359941	0.252316	Naive CD8 T cells	0.119471	Naive CD8 T cells												24_TCAGCTCCATAGTAAG-1	0.415035	0.26141	0.342803	NK_cell	0.0722319	NK_cell
21_CCTCAGTCACCGAAAG-1	0.34833	0.260443	0.27409	0.398948	0.256111	Naive CD8 T cells	0.0506177	Naive CD8 T cells												24_TCTATTGGTGGGTATG-1	0.326139	0.188212	0.257497	NK_cell	0.0686423	NK_cell
21_CCTTACGCACTGAAGG-1	0.293901	0.219071	0.200915	0.335645	0.203889	Naive CD8 T cells	0.131556	Naive CD8 T cells												24_TGACAACTCAATCACG-1	0.357491	0.209767	0.336993	NK_cell	0.0336857	NK_cell
21_CGAGAAGCACAGACAG-1	0.300385	0.223633	0.224364	0.361168	0.209171	Naive CD8 T cells	0.0607824	Naive CD8 T cells												24_TTAGGACCACTGAAGG-1	0.320723	0.127885	0.297317	NK_cell	0.0474282	NK_cell
21_CGAGCACGTGTGCGTC-1	0.285546	0.239045	0.2412	0.327614	0.239467	Naive CD8 T cells	0.107055	Naive CD8 T cells												24_TTCTCAACAGGGTACA-1	0.353498	0.188668	0.325088	NK_cell	0.0456804	NK_cell
21_CGGACGTAGATACACA-1	0.272446	0.19776	0.209611	0.292437	0.179186	Naive CD8 T cells	0.0545445	Naive CD8 T cells												24_TTGAACGAGCAAATCA-1	0.242673	0.121297	0.196247	NK_cell	0.0607573	NK_cell
21_CGGACGTGTCTCCACT-1	0.293476	0.232018	0.232402	0.299462	0.225531	Naive CD8 T cells	0.017458	Naive CD8 T cells												24_TTGACTTGTCTCTTTA-1	0.369098	0.190168	0.328393	NK_cell	0.0830989	NK_cell
21_CGGAGCTGTGCCTGGT-1	0.322791	0.254545	0.267309	0.362775	0.247666	Naive CD8 T cells	0.0727507	Naive CD8 T cells
21_CGTAGGCGTGAGTGAC-1	0.296467	0.249019	0.247469	0.31983	0.228723	Naive CD8 T cells	0.0870911	Naive CD8 T cells
21_CGTCTACAGATATGCA-1	0.249895	0.191691	0.203303	0.305987	0.192154	Naive CD8 T cells	0.0560913	Naive CD8 T cells
21_CGTGTAAGTTGTACAC-1	0.271566	0.212428	0.215335	0.285168	0.217285	Naive CD8 T cells	0.01585	Naive CD8 T cells
21_CTACATTGTTCCACGG-1	0.316944	0.259044	0.258438	0.307958	0.245086	Central memory CD8 T cells	0.0413753	Central memory CD8 T cells
21_CTAGAGTTCCCATTAT-1	0.273659	0.209338	0.222792	0.291651	0.21006	Naive CD8 T cells	0.00790701	Naive CD8 T cells
21_CTAGCCTCATCCCATC-1	0.336371	0.229301	0.252149	0.391245	0.215898	Naive CD8 T cells	0.0548738	Naive CD8 T cells
21_CTCGAGGGTAGAAGGA-1	0.28934	0.235405	0.228741	0.30404	0.220787	Naive CD8 T cells	0.0464433	Naive CD8 T cells
21_CTCGGGAAGTACGTAA-1	0.273751	0.217817	0.214714	0.321847	0.222682	Naive CD8 T cells	0.15109	Naive CD8 T cells
21_CTCGGGACAACACCCG-1	0.291036	0.237372	0.229632	0.309107	0.229934	Naive CD8 T cells	0.0666643	Naive CD8 T cells
21_CTCGTCAAGCCCTAAT-1	0.31112	0.228232	0.248368	0.355467	0.22223	Naive CD8 T cells	0.106473	Naive CD8 T cells
21_CTCTGGTTCTACTATC-1	0.286403	0.205691	0.217398	0.332016	0.200352	Naive CD8 T cells	0.105773	Naive CD8 T cells
21_CTGATAGTCGAATGCT-1	0.289809	0.192105	0.204143	0.346015	0.189702	Naive CD8 T cells	0.0562067	Naive CD8 T cells
21_CTGTGCTTCGCTGATA-1	0.209437	0.181415	0.17816	0.235906	0.186507	Naive CD8 T cells	0.0919923	Naive CD8 T cells
21_CTTAACTGTCTGGAGA-1	0.275066	0.204612	0.227261	0.30261	0.197853	Naive CD8 T cells	0.108982	Naive CD8 T cells
21_CTTAGGAGTAGGGACT-1	0.287033	0.212432	0.236141	0.320814	0.209178	Naive CD8 T cells	0.0935493	Naive CD8 T cells
21_CTTCTCTCATGGAATA-1	0.292072	0.227075	0.238839	0.362001	0.209412	Naive CD8 T cells	0.0699295	Naive CD8 T cells
21_GAACCTAGTCGGCTCA-1	0.298375	0.216116	0.239332	0.327826	0.202546	Naive CD8 T cells	0.0385652	Naive CD8 T cells
21_GACAGAGAGACTTTCG-1	0.28411	0.207181	0.231088	0.325882	0.226121	Naive CD8 T cells	0.0886354	Naive CD8 T cells
21_GACGCGTCATGATCCA-1	0.258885	0.189541	0.199025	0.297992	0.188721	Naive CD8 T cells	0.124857	Naive CD8 T cells
21_GACGGCTAGTCATCCA-1	0.276791	0.191706	0.211251	0.329683	0.185867	Naive CD8 T cells	0.0528927	Naive CD8 T cells
21_GAGGTGATCAGAGCTT-1	0.289044	0.230399	0.224947	0.305009	0.2186	Naive CD8 T cells	0.0509508	Naive CD8 T cells
21_GATCTAGTCCTAGAAC-1	0.283789	0.195545	0.215849	0.342301	0.185003	Naive CD8 T cells	0.0585121	Naive CD8 T cells
21_GATGAAAAGGATATAC-1	0.256017	0.194358	0.191166	0.285155	0.184256	Naive CD8 T cells	0.0849097	Naive CD8 T cells
21_GCACATACATTACGAC-1	0.306958	0.219188	0.225427	0.340426	0.217495	Naive CD8 T cells	0.0721475	Naive CD8 T cells
21_GCATGTAGTTCGAATC-1	0.245383	0.173497	0.167685	0.28674	0.171799	Naive CD8 T cells	0.125428	Naive CD8 T cells
21_GCGAGAACATTATCTC-1	0.27282	0.206909	0.224339	0.292251	0.208593	Naive CD8 T cells	0.026932	Naive CD8 T cells
21_GCGCAACCAGAGCCAA-1	0.306922	0.239757	0.262842	0.344931	0.231947	Naive CD8 T cells	0.153326	Naive CD8 T cells
21_GCGCGATTCAACTCTT-1	0.285925	0.209429	0.229924	0.339564	0.203319	Naive CD8 T cells	0.0536396	Naive CD8 T cells
21_GCTGCAGCATGGAATA-1	0.266579	0.202939	0.199936	0.322798	0.203347	Naive CD8 T cells	0.0562187	Naive CD8 T cells
21_GCTGCTTCAGCTTAAC-1	0.27373	0.187276	0.215597	0.342348	0.182819	Naive CD8 T cells	0.068618	Naive CD8 T cells
21_GCTTCCACATTGTGCA-1	0.208041	0.146415	0.148952	0.256789	0.144866	Naive CD8 T cells	0.14556	Naive CD8 T cells
21_GGAACTTCAAGGGTCA-1	0.299694	0.238414	0.248968	0.334602	0.245111	Naive CD8 T cells	0.124447	Naive CD8 T cells
21_GGACAGAAGAATGTTG-1	0.268723	0.206922	0.22175	0.277487	0.200604	Naive CD8 T cells	0.000143428	Naive CD8 T cells
21_GGACATTGTAAGGATT-1	0.315811	0.232874	0.242767	0.36045	0.2244	Naive CD8 T cells	0.0916304	Naive CD8 T cells
21_GGATGTTTCGTCCAGG-1	0.350855	0.271376	0.265313	0.38533	0.251917	Naive CD8 T cells	0.102405	Naive CD8 T cells
21_GGCAATTTCATCGGAT-1	0.226324	0.17996	0.195304	0.257499	0.173757	Naive CD8 T cells	0.114866	Naive CD8 T cells
21_GGGCACTCAATGGACG-1	0.300212	0.218786	0.235307	0.36072	0.212063	Naive CD8 T cells	0.0605083	Naive CD8 T cells
21_GGGCATCAGACGCAAC-1	0.32862	0.233605	0.24223	0.370808	0.222501	Naive CD8 T cells	0.129828	Naive CD8 T cells
21_GGTGCGTAGTTACGGG-1	0.263434	0.223829	0.233596	0.283549	0.230246	Naive CD8 T cells	0.0843889	Naive CD8 T cells
21_GTAACGTGTCTCTCGT-1	0.308379	0.22061	0.235679	0.384606	0.201983	Naive CD8 T cells	0.0762275	Naive CD8 T cells
21_GTACTTTCAACTTGAC-1	0.269852	0.20098	0.21343	0.311965	0.199784	Naive CD8 T cells	0.135461	Naive CD8 T cells
21_GTAGGCCCACTGTTAG-1	0.21932	0.182307	0.196425	0.249506	0.186301	Naive CD8 T cells	0.0840425	Naive CD8 T cells
21_GTAGGCCTCTGTCTCG-1	0.217227	0.167944	0.196106	0.237244	0.172348	Naive CD8 T cells	0.0907184	Naive CD8 T cells
21_GTGCTTCGTCGCATCG-1	0.279648	0.227528	0.221296	0.302938	0.227304	Naive CD8 T cells	0.0522602	Naive CD8 T cells
21_GTGTGCGGTTAGATGA-1	0.287869	0.202916	0.237555	0.330608	0.20655	Naive CD8 T cells	0.110583	Naive CD8 T cells
21_GTTCGGGGTCTTGATG-1	0.270695	0.199948	0.21324	0.331304	0.205129	Naive CD8 T cells	0.0606092	Naive CD8 T cells
21_TACACGACAAGCCTAT-1	0.375958	0.357536	0.319949	0.298169	0.317239	Central memory CD8 T cells	0.0595205	Central memory CD8 T cells
21_TACTCATTCCTTCAAT-1	0.315161	0.229637	0.252005	0.340826	0.225835	Naive CD8 T cells	0.0474539	Naive CD8 T cells
21_TACTTGTGTTAAGATG-1	0.223894	0.160868	0.179175	0.27017	0.154598	Naive CD8 T cells	0.139433	Naive CD8 T cells
21_TAGACCAAGCTAAGAT-1	0.251854	0.199647	0.211824	0.269323	0.208219	Naive CD8 T cells	0.0322211	Naive CD8 T cells
21_TAGACCAAGGTAGCCA-1	0.276365	0.203286	0.215966	0.314978	0.195961	Naive CD8 T cells	0.146415	Naive CD8 T cells
21_TAGACCATCAGTTAGC-1	0.323868	0.230682	0.261679	0.371639	0.224303	Naive CD8 T cells	0.126681	Naive CD8 T cells
21_TAGTGGTAGTGGGCTA-1	0.288495	0.208145	0.228603	0.33817	0.212262	Naive CD8 T cells	0.17461	Naive CD8 T cells
21_TAGTGGTTCCTTGACC-1	0.270856	0.198815	0.21345	0.308423	0.195492	Naive CD8 T cells	0.0767826	Naive CD8 T cells
21_TATCAGGGTAGCAAAT-1	0.275559	0.212882	0.230412	0.309098	0.204202	Naive CD8 T cells	0.116152	Naive CD8 T cells
21_TATCTCATCGTGACAT-1	0.237215	0.187663	0.179116	0.285593	0.176181	Naive CD8 T cells	0.110211	Naive CD8 T cells
21_TCACGAATCCTTAATC-1	0.311052	0.22892	0.226417	0.339942	0.220094	Naive CD8 T cells	0.0563608	Naive CD8 T cells
21_TCAGATGTCGTGACAT-1	0.221571	0.17711	0.177922	0.24209	0.167588	Naive CD8 T cells	0.0803329	Naive CD8 T cells
21_TCAGCAAAGCTCCTTC-1	0.337403	0.250034	0.280758	0.342893	0.232504	Central memory CD8 T cells	0.0430669	Central memory CD8 T cells
21_TCAGCTCGTAGCGCTC-1	0.298822	0.242568	0.218616	0.310727	0.227415	Naive CD8 T cells	0.0374365	Naive CD8 T cells
21_TCAGGATTCAAACCGT-1	0.316755	0.244	0.257633	0.348918	0.24137	Naive CD8 T cells	0.0774715	Naive CD8 T cells
21_TCATTACGTATGCTTG-1	0.347403	0.281905	0.274737	0.324499	0.258411	Central memory CD8 T cells	0.122558	Central memory CD8 T cells
21_TCCCGATAGAGGTACC-1	0.257258	0.199294	0.224421	0.29118	0.201921	Naive CD8 T cells	0.0921288	Naive CD8 T cells
21_TCCCGATAGGCGATAC-1	0.279713	0.189767	0.210296	0.330364	0.184854	Naive CD8 T cells	0.0506511	Naive CD8 T cells
21_TCCCGATGTCGACTGC-1	0.274434	0.205883	0.214635	0.312476	0.182735	Naive CD8 T cells	0.0952911	Naive CD8 T cells
21_TCGGTAAGTCGAATCT-1	0.246327	0.192158	0.204718	0.308204	0.201939	Naive CD8 T cells	0.0618776	Naive CD8 T cells
21_TCTATTGGTCCCTTGT-1	0.279354	0.209125	0.217964	0.323911	0.211997	Naive CD8 T cells	0.114589	Naive CD8 T cells
21_TCTCATAGTGGTCCGT-1	0.276194	0.202644	0.216484	0.326681	0.202523	Naive CD8 T cells	0.0504868	Naive CD8 T cells
21_TCTGGAAAGGGATACC-1	0.279641	0.212152	0.21848	0.30476	0.209328	Naive CD8 T cells	0.0408855	Naive CD8 T cells
21_TCTTTCCCAGTATGCT-1	0.284662	0.227274	0.238081	0.307207	0.223012	Naive CD8 T cells	0.0193974	Naive CD8 T cells
21_TGAGGGAGTGACGCCT-1	0.24846	0.213049	0.197133	0.276398	0.212704	Naive CD8 T cells	0.0995069	Naive CD8 T cells
21_TGATTTCTCAGGTTCA-1	0.294291	0.224549	0.232356	0.349136	0.208049	Naive CD8 T cells	0.0548446	Naive CD8 T cells
21_TGCCCTAAGACGACGT-1	0.302059	0.220147	0.218941	0.314168	0.202485	Naive CD8 T cells	0.0218935	Naive CD8 T cells
21_TGCCCTATCTGGCGAC-1	0.349113	0.281494	0.288071	0.359827	0.27202	Naive CD8 T cells	0.0279323	Naive CD8 T cells
21_TGCGGGTAGACACGAC-1	0.282335	0.206831	0.234131	0.31544	0.202112	Naive CD8 T cells	0.128864	Naive CD8 T cells
21_TGCGGGTTCACTTACT-1	0.337616	0.282385	0.289169	0.309755	0.267162	Central memory CD8 T cells	0.0568045	Central memory CD8 T cells
21_TGGCGCAGTGAGGGAG-1	0.263386	0.209821	0.205565	0.279484	0.205308	Naive CD8 T cells	0.0518745	Naive CD8 T cells
21_TGGGAAGAGAAGAAGC-1	0.282432	0.229302	0.253422	0.278847	0.230114	Central memory CD8 T cells	0.0221437	Central memory CD8 T cells
21_TGGTTAGAGGACATTA-1	0.242932	0.170914	0.189226	0.284625	0.1657	Naive CD8 T cells	0.118869	Naive CD8 T cells
21_TTCGAAGTCCGAGCCA-1	0.225918	0.185601	0.188456	0.226834	0.184836	Naive CD8 T cells	0.000916285	Naive CD8 T cells
21_TTCTCAACACGGCCAT-1	0.272712	0.218496	0.223283	0.29524	0.203446	Naive CD8 T cells	0.098032	Naive CD8 T cells
21_TTGACTTAGTTCCACA-1	0.325173	0.249059	0.2588	0.376029	0.24614	Naive CD8 T cells	0.0508557	Naive CD8 T cells
21_TTTATGCTCACTTACT-1	0.257872	0.181788	0.189947	0.296238	0.174365	Naive CD8 T cells	0.110234	Naive CD8 T cells
21_TTTGCGCCATATGAGA-1	0.273643	0.229593	0.239168	0.285136	0.221456	Naive CD8 T cells	0.0389146	Naive CD8 T cells
21_TTTGTCAGTACGCTGC-1	0.228027	0.158044	0.18493	0.297887	0.15448	Naive CD8 T cells	0.06986	Naive CD8 T cells
22_AAACCTGGTTTGGCGC-1	0.301491	0.236308	0.214359	0.353159	0.216012	Naive CD8 T cells	0.0516681	Naive CD8 T cells
22_AAACCTGTCTGTTTGT-1	0.274396	0.199985	0.196353	0.331485	0.192532	Naive CD8 T cells	0.0570886	Naive CD8 T cells
22_AAACGGGTCGTCCGTT-1	0.306394	0.228552	0.230856	0.352362	0.209956	Naive CD8 T cells	0.10095	Naive CD8 T cells
22_AAAGATGAGAGACTAT-1	0.312777	0.244601	0.251919	0.324223	0.233049	Central memory CD8 T cells	0.00870547	Central memory CD8 T cells
22_AAAGCAACAGCCTGTG-1	0.301751	0.229253	0.243674	0.337367	0.209682	Naive CD8 T cells	0.114854	Naive CD8 T cells
22_AAATGCCAGCGCTTAT-1	0.328659	0.263399	0.28306	0.360785	0.246051	Naive CD8 T cells	0.0921162	Naive CD8 T cells
22_AAATGCCTCGGCGGTT-1	0.292851	0.201392	0.227192	0.343407	0.185493	Naive CD8 T cells	0.0505562	Naive CD8 T cells
22_AACCATGTCAGTCAGT-1	0.316745	0.242743	0.25892	0.344813	0.243083	Naive CD8 T cells	0.0951692	Naive CD8 T cells
22_AACGTTGCAAGCCGCT-1	0.378837	0.33013	0.310873	0.316526	0.32457	Central memory CD8 T cells	0.139885	Central memory CD8 T cells
22_AACGTTGTCTACTCAT-1	0.334176	0.265849	0.281864	0.336014	0.249222	Naive CD8 T cells	0.0276009	Naive CD8 T cells
22_AACTCTTTCTCTAGGA-1	0.3443	0.251897	0.258088	0.377885	0.254952	Naive CD8 T cells	0.0913681	Naive CD8 T cells
22_AAGCCGCTCACCCGAG-1	0.337439	0.26426	0.277406	0.360777	0.258442	Naive CD8 T cells	0.0391414	Naive CD8 T cells
22_AAGCCGCTCTTGCAAG-1	0.266639	0.198048	0.213983	0.292798	0.199035	Naive CD8 T cells	0.100704	Naive CD8 T cells
22_AAGGCAGAGGGCACTA-1	0.271729	0.215931	0.232701	0.301781	0.219312	Naive CD8 T cells	0.115611	Naive CD8 T cells
22_AAGGTTCGTTTGGCGC-1	0.231024	0.178678	0.186617	0.269751	0.176819	Naive CD8 T cells	0.0939624	Naive CD8 T cells
22_AATCCAGGTATTCGTG-1	0.250366	0.183356	0.168736	0.29363	0.171874	Naive CD8 T cells	0.154177	Naive CD8 T cells
22_AATCGGTTCATTCACT-1	0.355896	0.301787	0.286242	0.319186	0.259573	Central memory CD8 T cells	0.120056	Central memory CD8 T cells
22_ACACCCTTCCGCTGTT-1	0.282179	0.197231	0.216801	0.358102	0.195405	Naive CD8 T cells	0.0759221	Naive CD8 T cells
22_ACACTGACAACTTGAC-1	0.324064	0.232774	0.26459	0.365327	0.215293	Naive CD8 T cells	0.070605	Naive CD8 T cells
22_ACAGCCGAGAAACCAT-1	0.348669	0.25172	0.280227	0.404399	0.235353	Naive CD8 T cells	0.0557301	Naive CD8 T cells
22_ACATACGTCAGGTTCA-1	0.284704	0.202715	0.210102	0.336037	0.204184	Naive CD8 T cells	0.0513334	Naive CD8 T cells
22_ACATACGTCTTCAACT-1	0.254121	0.180371	0.199928	0.329732	0.177172	Naive CD8 T cells	0.0756114	Naive CD8 T cells
22_ACATGGTAGAAACCAT-1	0.30064	0.237021	0.258607	0.351057	0.232168	Naive CD8 T cells	0.050417	Naive CD8 T cells
22_ACCCACTTCCTTGCCA-1	0.305621	0.236883	0.249048	0.329459	0.22399	Naive CD8 T cells	0.0382092	Naive CD8 T cells
22_ACCTTTACAAAGTGCG-1	0.297745	0.244487	0.242709	0.324918	0.227691	Naive CD8 T cells	0.0885	Naive CD8 T cells
22_ACCTTTAGTGTTCGAT-1	0.387071	0.31184	0.318125	0.41119	0.305904	Naive CD8 T cells	0.0373565	Naive CD8 T cells
22_ACGAGCCGTGTCAATC-1	0.24878	0.177765	0.179264	0.300947	0.179278	Naive CD8 T cells	0.0521668	Naive CD8 T cells
22_ACGAGGAAGTAGATGT-1	0.302162	0.218258	0.266385	0.351889	0.216653	Naive CD8 T cells	0.130329	Naive CD8 T cells
22_ACGAGGAGTATTCTCT-1	0.266396	0.198295	0.19029	0.32527	0.186207	Naive CD8 T cells	0.0588745	Naive CD8 T cells
22_ACGATACGTCGCGTGT-1	0.282056	0.20155	0.214464	0.325596	0.191441	Naive CD8 T cells	0.103601	Naive CD8 T cells
22_ACGCAGCCAATGCCAT-1	0.310292	0.222786	0.254247	0.390691	0.21736	Naive CD8 T cells	0.0803993	Naive CD8 T cells
22_ACGCCGAGTCAATGTC-1	0.260285	0.187158	0.224902	0.30723	0.174689	Naive CD8 T cells	0.111228	Naive CD8 T cells
22_ACGGAGAGTAGGCATG-1	0.278274	0.205172	0.215799	0.319809	0.207095	Naive CD8 T cells	0.148507	Naive CD8 T cells
22_ACGGAGAGTCTTGTCC-1	0.355975	0.292748	0.28637	0.362619	0.269047	Central memory CD8 T cells	0.0254647	Central memory CD8 T cells
22_ACGGGTCCATCACGTA-1	0.298607	0.206195	0.221423	0.348351	0.203104	Naive CD8 T cells	0.164863	Naive CD8 T cells
22_ACTGATGGTCTTCTCG-1	0.267897	0.205702	0.214397	0.300701	0.206202	Naive CD8 T cells	0.0946282	Naive CD8 T cells
22_ACTGATGGTGCCTGCA-1	0.289867	0.21131	0.236058	0.358484	0.203399	Naive CD8 T cells	0.0686177	Naive CD8 T cells
22_ACTGCTCAGGAATGGA-1	0.322179	0.245132	0.248166	0.346519	0.236541	Naive CD8 T cells	0.043571	Naive CD8 T cells
22_ACTGCTCGTGATGCCC-1	0.260101	0.196556	0.206016	0.278908	0.195056	Naive CD8 T cells	0.0538969	Naive CD8 T cells
22_ACTGCTCGTTCGCTAA-1	0.277169	0.208004	0.21322	0.335736	0.209244	Naive CD8 T cells	0.0585672	Naive CD8 T cells
22_AGAATAGCATCTCGCT-1	0.250157	0.180559	0.179705	0.301064	0.172222	Naive CD8 T cells	0.0509074	Naive CD8 T cells
22_AGACGTTTCCGCGTTT-1	0.314773	0.235479	0.246078	0.349328	0.223898	Naive CD8 T cells	0.141491	Naive CD8 T cells
22_AGAGCTTAGCTAGCCC-1	0.284318	0.222168	0.236032	0.310901	0.21003	Naive CD8 T cells	0.0624561	Naive CD8 T cells
22_AGAGTGGGTCTAAACC-1	0.25149	0.180627	0.192736	0.319864	0.186974	Naive CD8 T cells	0.0683733	Naive CD8 T cells
22_AGCGTATCAAGTAGTA-1	0.269	0.192412	0.213257	0.323527	0.19752	Naive CD8 T cells	0.0545273	Naive CD8 T cells
22_AGCGTCGCAGGACGTA-1	0.257958	0.212568	0.234067	0.291901	0.196039	Naive CD8 T cells	0.0807501	Naive CD8 T cells
22_AGCTCTCCATCCGCGA-1	0.21872	0.161785	0.174167	0.271927	0.160541	Naive CD8 T cells	0.0532069	Naive CD8 T cells
22_AGCTTGATCTAACTTC-1	0.312303	0.228318	0.230585	0.353248	0.212254	Naive CD8 T cells	0.117498	Naive CD8 T cells
22_AGGGAGTTCCTGTAGA-1	0.287039	0.226147	0.243255	0.322858	0.212562	Naive CD8 T cells	0.0991935	Naive CD8 T cells
22_AGGGAGTTCCTTTACA-1	0.261593	0.174997	0.201877	0.320058	0.16549	Naive CD8 T cells	0.0584655	Naive CD8 T cells
22_AGGGTGAGTCTTGATG-1	0.260717	0.17453	0.168527	0.329302	0.174683	Naive CD8 T cells	0.0685851	Naive CD8 T cells
22_AGGTCCGAGAAGGGTA-1	0.26948	0.195287	0.203762	0.301571	0.191517	Naive CD8 T cells	0.0629057	Naive CD8 T cells
22_AGTGAGGAGACTTTCG-1	0.281722	0.202896	0.213637	0.34189	0.18726	Naive CD8 T cells	0.0601683	Naive CD8 T cells
22_AGTGGGATCTCCGGTT-1	0.313036	0.227605	0.242266	0.364231	0.22591	Naive CD8 T cells	0.0511958	Naive CD8 T cells
22_AGTGTCAGTTCCTCCA-1	0.309534	0.254442	0.279668	0.33598	0.257173	Naive CD8 T cells	0.0895039	Naive CD8 T cells
22_AGTGTCATCTCTTATG-1	0.275711	0.189598	0.184056	0.351054	0.188824	Naive CD8 T cells	0.0753435	Naive CD8 T cells
22_ATCACGAGTACTCTCC-1	0.289534	0.183339	0.229075	0.351819	0.190853	Naive CD8 T cells	0.0622845	Naive CD8 T cells
22_ATCCACCAGCAGCCTC-1	0.3649	0.272928	0.292018	0.385196	0.254916	Naive CD8 T cells	0.0114847	Naive CD8 T cells
22_ATCCACCAGCAGGTCA-1	0.331465	0.24171	0.244565	0.386934	0.229066	Naive CD8 T cells	0.0554683	Naive CD8 T cells
22_ATCCACCTCACAGTAC-1	0.31507	0.234401	0.24696	0.362502	0.22962	Naive CD8 T cells	0.117995	Naive CD8 T cells
22_ATCCGAATCACATAGC-1	0.295545	0.236951	0.223265	0.336529	0.223568	Naive CD8 T cells	0.123756	Naive CD8 T cells
22_ATCGAGTAGTATGACA-1	0.310579	0.251744	0.269668	0.340746	0.22873	Naive CD8 T cells	0.144425	Naive CD8 T cells
22_ATCTACTAGCAGGCTA-1	0.260921	0.197136	0.230429	0.307488	0.204259	Naive CD8 T cells	0.108414	Naive CD8 T cells
22_ATGCGATAGGTGCTAG-1	0.275047	0.220922	0.216923	0.293212	0.225707	Naive CD8 T cells	0.0678692	Naive CD8 T cells
22_ATTATCCTCTGCAGTA-1	0.27834	0.221763	0.233946	0.292695	0.206534	Naive CD8 T cells	0.0729069	Naive CD8 T cells
22_ATTTCTGAGCCAGAAC-1	0.323411	0.268031	0.292111	0.307601	0.249379	Central memory CD8 T cells	0.0590446	Central memory CD8 T cells
22_ATTTCTGGTCCGAAGA-1	0.305275	0.268147	0.267365	0.268949	0.279373	Central memory CD8 T cells	0.0259014	Central memory CD8 T cells
22_CAACCTCCAATCGGTT-1	0.314527	0.232843	0.249467	0.328164	0.20647	Naive CD8 T cells	0.0127434	Naive CD8 T cells
22_CAACCTCTCCAAAGTC-1	0.281253	0.20993	0.229039	0.312865	0.208661	Naive CD8 T cells	0.107676	Naive CD8 T cells
22_CAACTAGCACATCCGG-1	0.247229	0.168706	0.168558	0.323052	0.15853	Naive CD8 T cells	0.0758233	Naive CD8 T cells
22_CAACTAGTCAGGCGAA-1	0.26268	0.171203	0.19799	0.334147	0.173982	Naive CD8 T cells	0.0714674	Naive CD8 T cells
22_CAAGAAATCATCATTC-1	0.269017	0.181877	0.225676	0.341202	0.175197	Naive CD8 T cells	0.0721851	Naive CD8 T cells
22_CAAGATCAGCTAACAA-1	0.319408	0.260258	0.274878	0.313637	0.247166	Central memory CD8 T cells	0.0431508	Central memory CD8 T cells
22_CAAGGCCCAGTAAGCG-1	0.309565	0.240417	0.233017	0.316988	0.224644	Central memory CD8 T cells	0.0134598	Central memory CD8 T cells
22_CAAGGCCTCGTTTATC-1	0.286988	0.21744	0.228663	0.328059	0.200547	Naive CD8 T cells	0.126029	Naive CD8 T cells
22_CAAGTTGGTGACGCCT-1	0.289699	0.212886	0.23542	0.32765	0.202029	Naive CD8 T cells	0.126204	Naive CD8 T cells
22_CACACAACAATGTAAG-1	0.323607	0.227988	0.248344	0.375273	0.221963	Naive CD8 T cells	0.0516658	Naive CD8 T cells
22_CACACAAGTAGCGCAA-1	0.287199	0.214654	0.23691	0.325649	0.219051	Naive CD8 T cells	0.0631124	Naive CD8 T cells
22_CACACTCCAGACAAGC-1	0.252975	0.185958	0.187771	0.283408	0.194313	Naive CD8 T cells	0.0807517	Naive CD8 T cells
22_CACAGGCGTGATGTGG-1	0.290394	0.219813	0.214251	0.321859	0.212625	Naive CD8 T cells	0.0885631	Naive CD8 T cells
22_CACAGGCTCCACTGGG-1	0.235978	0.171997	0.184688	0.285004	0.182081	Naive CD8 T cells	0.146101	Naive CD8 T cells
22_CACAGGCTCTTTAGGG-1	0.231894	0.19279	0.185175	0.269748	0.186404	Naive CD8 T cells	0.0956658	Naive CD8 T cells
22_CACCAGGGTCACCCAG-1	0.284917	0.202235	0.222009	0.337227	0.189622	Naive CD8 T cells	0.05231	Naive CD8 T cells
22_CACTCCAGTTATCACG-1	0.26417	0.200224	0.2066	0.311486	0.186947	Naive CD8 T cells	0.136018	Naive CD8 T cells
22_CAGCATAAGGTTACCT-1	0.272495	0.196693	0.200554	0.333877	0.181189	Naive CD8 T cells	0.0613824	Naive CD8 T cells
22_CAGCCGACATATACGC-1	0.297573	0.215255	0.212687	0.3317	0.211398	Naive CD8 T cells	0.108781	Naive CD8 T cells
22_CAGTCCTGTTATCCGA-1	0.301432	0.212659	0.208869	0.360015	0.20651	Naive CD8 T cells	0.0585831	Naive CD8 T cells
22_CATATTCGTTCCACAA-1	0.278399	0.213507	0.229749	0.308122	0.202452	Naive CD8 T cells	0.0658125	Naive CD8 T cells
22_CATCGAAAGCGGCTTC-1	0.287357	0.188991	0.226907	0.346419	0.192641	Naive CD8 T cells	0.0590627	Naive CD8 T cells
22_CATCGGGCATGGGACA-1	0.253565	0.174872	0.161878	0.313291	0.173236	Naive CD8 T cells	0.0597262	Naive CD8 T cells
22_CATGACAGTTGTGGAG-1	0.313653	0.238216	0.246354	0.365765	0.238634	Naive CD8 T cells	0.0521122	Naive CD8 T cells
22_CATGCCTTCATCGATG-1	0.229142	0.187944	0.195409	0.234881	0.186201	Naive CD8 T cells	0.00573896	Naive CD8 T cells
22_CATGGCGGTCTGCGGT-1	0.331361	0.243096	0.226084	0.364009	0.239432	Naive CD8 T cells	0.0940157	Naive CD8 T cells
22_CATTATCCAATGACCT-1	0.318227	0.256575	0.257857	0.364328	0.238016	Naive CD8 T cells	0.142235	Naive CD8 T cells
22_CATTATCCAGGCAGTA-1	0.289631	0.237724	0.239015	0.312785	0.224506	Naive CD8 T cells	0.0902178	Naive CD8 T cells
22_CATTCGCTCAGCTGGC-1	0.252492	0.208001	0.200428	0.259737	0.21541	Naive CD8 T cells	0.0150976	Naive CD8 T cells
22_CCACGGAGTTCAACCA-1	0.317522	0.221869	0.235209	0.387113	0.215652	Naive CD8 T cells	0.0695909	Naive CD8 T cells
22_CCACGGAGTTGCGTTA-1	0.287754	0.222595	0.230803	0.32439	0.208894	Naive CD8 T cells	0.129208	Naive CD8 T cells
22_CCACTACCAGTTAACC-1	0.301882	0.231016	0.215491	0.372512	0.219431	Naive CD8 T cells	0.0706294	Naive CD8 T cells
22_CCGTACTGTGTAATGA-1	0.334362	0.247878	0.26912	0.361706	0.22896	Naive CD8 T cells	0.0742916	Naive CD8 T cells
22_CCGTACTTCTAACTGG-1	0.299737	0.213356	0.232694	0.344097	0.195325	Naive CD8 T cells	0.112786	Naive CD8 T cells
22_CCGTGGAGTAATCGTC-1	0.307586	0.231151	0.228196	0.362141	0.217089	Naive CD8 T cells	0.0545554	Naive CD8 T cells
22_CCGTGGATCCCGGATG-1	0.274934	0.187393	0.207483	0.333196	0.181185	Naive CD8 T cells	0.0582621	Naive CD8 T cells
22_CCTAAAGTCAGGCGAA-1	0.260581	0.194793	0.203921	0.29043	0.183345	Naive CD8 T cells	0.11934	Naive CD8 T cells
22_CCTACACCATGGATGG-1	0.2894	0.222716	0.225723	0.338532	0.210278	Naive CD8 T cells	0.174108	Naive CD8 T cells
22_CCTACACTCGAGGTAG-1	0.28104	0.190835	0.216703	0.335432	0.184393	Naive CD8 T cells	0.0543925	Naive CD8 T cells
22_CCTACCATCTTGGGTA-1	0.305997	0.218996	0.241986	0.379685	0.195993	Naive CD8 T cells	0.0736878	Naive CD8 T cells
22_CCTCTGAAGAATAGGG-1	0.269928	0.203432	0.212311	0.344531	0.192866	Naive CD8 T cells	0.0746034	Naive CD8 T cells
22_CCTCTGACAAAGCAAT-1	0.315034	0.206212	0.21418	0.388403	0.185662	Naive CD8 T cells	0.073369	Naive CD8 T cells
22_CCTTCCCGTTAGTGGG-1	0.231616	0.1587	0.174197	0.292804	0.16159	Naive CD8 T cells	0.0611875	Naive CD8 T cells
22_CGAACATAGCGCCTCA-1	0.283458	0.232454	0.233934	0.310768	0.238623	Naive CD8 T cells	0.0762081	Naive CD8 T cells
22_CGAGAAGCACGAGAGT-1	0.336972	0.231636	0.252089	0.383537	0.224116	Naive CD8 T cells	0.140869	Naive CD8 T cells
22_CGAGCACCACCAGATT-1	0.256462	0.210845	0.216663	0.284377	0.21295	Naive CD8 T cells	0.0899224	Naive CD8 T cells
22_CGATGGCGTTTGGCGC-1	0.315261	0.23809	0.265446	0.361788	0.244877	Naive CD8 T cells	0.150265	Naive CD8 T cells
22_CGATGTACACAACGCC-1	0.299943	0.238428	0.248876	0.331776	0.228095	Naive CD8 T cells	0.108843	Naive CD8 T cells
22_CGATTGATCTTCGAGA-1	0.331406	0.254962	0.27567	0.359021	0.236691	Naive CD8 T cells	0.10672	Naive CD8 T cells
22_CGCTGGAAGATCACGG-1	0.286759	0.202661	0.225932	0.353414	0.199696	Naive CD8 T cells	0.0666545	Naive CD8 T cells
22_CGGACGTCAGTTTACG-1	0.248765	0.186078	0.21064	0.317878	0.182184	Naive CD8 T cells	0.0691124	Naive CD8 T cells
22_CGGACTGTCCTTGCCA-1	0.339519	0.256776	0.259995	0.397215	0.246399	Naive CD8 T cells	0.0576958	Naive CD8 T cells
22_CGGAGCTGTTCAGACT-1	0.301287	0.235087	0.209503	0.330523	0.226355	Naive CD8 T cells	0.0685991	Naive CD8 T cells
22_CGGGTCAAGAGACGAA-1	0.316742	0.219026	0.232477	0.391846	0.212599	Naive CD8 T cells	0.0751043	Naive CD8 T cells
22_CGTAGCGGTCCCGACA-1	0.284676	0.191797	0.220237	0.327353	0.188163	Naive CD8 T cells	0.102862	Naive CD8 T cells
22_CGTAGGCAGAGGGATA-1	0.293552	0.212057	0.225992	0.34622	0.209292	Naive CD8 T cells	0.0526685	Naive CD8 T cells
22_CGTCACTGTTCTGTTT-1	0.280775	0.203306	0.196094	0.344074	0.196591	Naive CD8 T cells	0.0632993	Naive CD8 T cells
22_CGTCACTGTTGTCGCG-1	0.276802	0.191645	0.211075	0.321078	0.187949	Naive CD8 T cells	0.122724	Naive CD8 T cells
22_CGTCAGGGTAAGCACG-1	0.298512	0.219146	0.233463	0.32981	0.196243	Naive CD8 T cells	0.06461	Naive CD8 T cells
22_CGTCTACCATGCTAGT-1	0.32902	0.253787	0.268452	0.363207	0.246433	Naive CD8 T cells	0.100615	Naive CD8 T cells
22_CGTGAGCGTATATGAG-1	0.276459	0.213475	0.216781	0.335594	0.202099	Naive CD8 T cells	0.0591356	Naive CD8 T cells
22_CGTGTAAAGCCCTAAT-1	0.21831	0.174707	0.184696	0.27755	0.166351	Naive CD8 T cells	0.05924	Naive CD8 T cells
22_CGTTAGAGTTAAGACA-1	0.28423	0.215246	0.225789	0.321649	0.217323	Naive CD8 T cells	0.0627562	Naive CD8 T cells
22_CGTTCTGGTTGGACCC-1	0.276572	0.243401	0.243272	0.301508	0.226518	Naive CD8 T cells	0.076915	Naive CD8 T cells
22_CGTTGGGAGTTTAGGA-1	0.305925	0.208213	0.24175	0.371025	0.202255	Naive CD8 T cells	0.0651	Naive CD8 T cells
22_CTAACTTAGGCGATAC-1	0.305239	0.200517	0.245892	0.383581	0.195063	Naive CD8 T cells	0.0783416	Naive CD8 T cells
22_CTAACTTTCAGTGCAT-1	0.331787	0.21985	0.228011	0.392541	0.204042	Naive CD8 T cells	0.0607544	Naive CD8 T cells
22_CTAAGACGTACAAGTA-1	0.296372	0.218496	0.236003	0.342251	0.204534	Naive CD8 T cells	0.14006	Naive CD8 T cells
22_CTACATTGTAGCTTGT-1	0.328131	0.234912	0.238271	0.386653	0.211641	Naive CD8 T cells	0.0585226	Naive CD8 T cells
22_CTACGTCCAGTAAGCG-1	0.281972	0.223517	0.229276	0.314634	0.209871	Naive CD8 T cells	0.0708435	Naive CD8 T cells
22_CTAGCCTCACGAGGTA-1	0.278652	0.210996	0.227262	0.323597	0.211962	Naive CD8 T cells	0.155398	Naive CD8 T cells
22_CTAGCCTTCACGACTA-1	0.253863	0.177596	0.175439	0.298455	0.163524	Naive CD8 T cells	0.107268	Naive CD8 T cells
22_CTAGTGAGTTCACCTC-1	0.25215	0.19309	0.209102	0.303162	0.193019	Naive CD8 T cells	0.0510113	Naive CD8 T cells
22_CTCACACCACATCTTT-1	0.310997	0.213896	0.24509	0.361399	0.207414	Naive CD8 T cells	0.0504015	Naive CD8 T cells
22_CTCACACGTCAAAGCG-1	0.301613	0.234021	0.240337	0.330114	0.226136	Naive CD8 T cells	0.0585923	Naive CD8 T cells
22_CTCAGAATCGGTGTCG-1	0.316516	0.242754	0.266255	0.364325	0.232431	Naive CD8 T cells	0.145242	Naive CD8 T cells
22_CTCATTACAGGGCATA-1	0.273411	0.217304	0.225766	0.319338	0.204608	Naive CD8 T cells	0.13843	Naive CD8 T cells
22_CTCATTACATACCATG-1	0.327681	0.251686	0.265361	0.37217	0.251139	Naive CD8 T cells	0.111367	Naive CD8 T cells
22_CTCCTAGGTCTACCTC-1	0.270276	0.177828	0.205993	0.326765	0.161788	Naive CD8 T cells	0.0564887	Naive CD8 T cells
22_CTCCTAGTCTTAACCT-1	0.304082	0.221572	0.233953	0.373185	0.206121	Naive CD8 T cells	0.0691028	Naive CD8 T cells
22_CTCGGGAAGCGGATCA-1	0.276281	0.202611	0.211796	0.322501	0.202067	Naive CD8 T cells	0.134488	Naive CD8 T cells
22_CTCGGGAGTTCCATGA-1	0.358122	0.306132	0.308526	0.33459	0.291398	Central memory CD8 T cells	0.0503223	Central memory CD8 T cells
22_CTCTAATCATCACAAC-1	0.339694	0.259495	0.291778	0.355898	0.235692	Naive CD8 T cells	0.0298334	Naive CD8 T cells
22_CTGAAACGTCTAAAGA-1	0.283742	0.22637	0.224027	0.312752	0.221005	Naive CD8 T cells	0.0890172	Naive CD8 T cells
22_CTGATCCCAGCTGTTA-1	0.298043	0.217947	0.24371	0.357276	0.197966	Naive CD8 T cells	0.0592335	Naive CD8 T cells
22_CTGCGGAGTGGCAAAC-1	0.276022	0.216924	0.221831	0.301273	0.212935	Naive CD8 T cells	0.0489751	Naive CD8 T cells
22_CTGTTTACATACTACG-1	0.343347	0.271432	0.286585	0.370583	0.258215	Naive CD8 T cells	0.062057	Naive CD8 T cells
22_CTTACCGAGTAGTGCG-1	0.284581	0.222655	0.215147	0.309964	0.207409	Naive CD8 T cells	0.0827427	Naive CD8 T cells
22_CTTTGCGGTTCGTCTC-1	0.242176	0.172367	0.191981	0.278297	0.173995	Naive CD8 T cells	0.0711842	Naive CD8 T cells
22_GAAATGAAGTTAGCGG-1	0.343076	0.288093	0.289501	0.333121	0.273272	Central memory CD8 T cells	0.0435827	Central memory CD8 T cells
22_GAACCTAAGAGGGATA-1	0.220028	0.174858	0.188782	0.261337	0.174723	Naive CD8 T cells	0.110495	Naive CD8 T cells
22_GAACCTATCCGTAGGC-1	0.275275	0.209843	0.205543	0.318487	0.183003	Naive CD8 T cells	0.0909474	Naive CD8 T cells
22_GAACGGATCACAACGT-1	0.288609	0.234584	0.235953	0.300085	0.224266	Naive CD8 T cells	0.0191975	Naive CD8 T cells
22_GAACGGATCAGTCCCT-1	0.258604	0.202417	0.21692	0.280246	0.203364	Naive CD8 T cells	0.00441339	Naive CD8 T cells
22_GAAGCAGAGTCCATAC-1	0.318112	0.251204	0.26426	0.329556	0.247143	Naive CD8 T cells	0.0056645	Naive CD8 T cells
22_GAAGCAGCATTAACCG-1	0.282604	0.213896	0.233038	0.332091	0.205625	Naive CD8 T cells	0.152764	Naive CD8 T cells
22_GAATAAGTCACAACGT-1	0.303192	0.229457	0.253546	0.362614	0.227898	Naive CD8 T cells	0.0594224	Naive CD8 T cells
22_GACAGAGGTGACGGTA-1	0.300112	0.231202	0.216597	0.349273	0.225977	Naive CD8 T cells	0.13072	Naive CD8 T cells
22_GACCAATAGCCGCCTA-1	0.27164	0.204145	0.208867	0.309859	0.199202	Naive CD8 T cells	0.103752	Naive CD8 T cells
22_GACCAATCAGCGATCC-1	0.315552	0.248544	0.261911	0.350522	0.247841	Naive CD8 T cells	0.0885787	Naive CD8 T cells
22_GACGTTATCTATCCCG-1	0.296442	0.232796	0.252087	0.344875	0.224826	Naive CD8 T cells	0.110794	Naive CD8 T cells
22_GACTACATCTTTACAC-1	0.338111	0.248145	0.265529	0.381915	0.233998	Naive CD8 T cells	0.124044	Naive CD8 T cells
22_GACTGCGGTCCTAGCG-1	0.287432	0.202626	0.222837	0.34526	0.185166	Naive CD8 T cells	0.0578285	Naive CD8 T cells
22_GATCGCGGTTCCAACA-1	0.282805	0.192935	0.232896	0.330669	0.19938	Naive CD8 T cells	0.13243	Naive CD8 T cells
22_GATTCAGCAACACCTA-1	0.29013	0.206352	0.225137	0.354203	0.195772	Naive CD8 T cells	0.0640734	Naive CD8 T cells
22_GCAATCAGTCAGATAA-1	0.323096	0.243723	0.253155	0.35882	0.23487	Naive CD8 T cells	0.119219	Naive CD8 T cells
22_GCAATCATCTACCTGC-1	0.280595	0.203772	0.21209	0.325273	0.191639	Naive CD8 T cells	0.092727	Naive CD8 T cells
22_GCAGTTACAGGGCATA-1	0.299349	0.214898	0.236582	0.344848	0.20786	Naive CD8 T cells	0.104788	Naive CD8 T cells
22_GCATGATTCATCTGTT-1	0.35143	0.250446	0.255514	0.406804	0.218438	Naive CD8 T cells	0.0553738	Naive CD8 T cells
22_GCATGCGTCACAACGT-1	0.286899	0.228175	0.237058	0.33842	0.223629	Naive CD8 T cells	0.0515208	Naive CD8 T cells
22_GCATGTAGTCCAGTAT-1	0.274766	0.214733	0.228598	0.309335	0.199727	Naive CD8 T cells	0.076573	Naive CD8 T cells
22_GCGCAGTGTGTGAATA-1	0.254239	0.22663	0.225788	0.244837	0.220702	Central memory CD8 T cells	0.00940229	Central memory CD8 T cells
22_GCTCCTAGTCTAACGT-1	0.293824	0.195651	0.189789	0.367141	0.194006	Naive CD8 T cells	0.0733167	Naive CD8 T cells
22_GCTCTGTGTTGAGGTG-1	0.279155	0.203558	0.209078	0.330387	0.19228	Naive CD8 T cells	0.0512317	Naive CD8 T cells
22_GGAACTTAGGCCCGTT-1	0.273172	0.201298	0.221199	0.320689	0.190779	Naive CD8 T cells	0.0943688	Naive CD8 T cells
22_GGAACTTCAGGTTTCA-1	0.290412	0.219236	0.232063	0.32465	0.219505	Naive CD8 T cells	0.0651263	Naive CD8 T cells
22_GGACAGAAGAGACTTA-1	0.273268	0.206568	0.220335	0.328999	0.202274	Naive CD8 T cells	0.0557318	Naive CD8 T cells
22_GGACGTCGTACATCCA-1	0.278155	0.223989	0.233648	0.29372	0.221316	Naive CD8 T cells	0.032037	Naive CD8 T cells
22_GGAGCAAAGATCCCGC-1	0.261399	0.199452	0.208483	0.294285	0.189473	Naive CD8 T cells	0.116357	Naive CD8 T cells
22_GGAGCAAAGTCAAGCG-1	0.273805	0.193958	0.21088	0.32665	0.185052	Naive CD8 T cells	0.0528448	Naive CD8 T cells
22_GGATGTTAGAGAGCTC-1	0.309958	0.242719	0.254034	0.320683	0.223414	Naive CD8 T cells	0.0413487	Naive CD8 T cells
22_GGATGTTTCTTGCAAG-1	0.254447	0.178047	0.20059	0.322557	0.162907	Naive CD8 T cells	0.0681099	Naive CD8 T cells
22_GGCGACTCAAGTAATG-1	0.289011	0.224777	0.218815	0.324154	0.207926	Naive CD8 T cells	0.091119	Naive CD8 T cells
22_GGCGACTTCGTAGGTT-1	0.273584	0.201944	0.219752	0.311064	0.199811	Naive CD8 T cells	0.083019	Naive CD8 T cells
22_GGGAATGAGAGCCTAG-1	0.291958	0.216151	0.236481	0.33749	0.192335	Naive CD8 T cells	0.0950691	Naive CD8 T cells
22_GGGAATGAGGCTCTTA-1	0.299988	0.217017	0.220555	0.365764	0.21427	Naive CD8 T cells	0.0657762	Naive CD8 T cells
22_GGGAATGCAGACGCTC-1	0.300586	0.231359	0.239213	0.336394	0.213919	Naive CD8 T cells	0.106821	Naive CD8 T cells
22_GGGAATGGTAGCGTGA-1	0.288751	0.211093	0.23622	0.338958	0.200521	Naive CD8 T cells	0.0502062	Naive CD8 T cells
22_GGGAGATGTAGATTAG-1	0.256214	0.191176	0.204479	0.316129	0.199859	Naive CD8 T cells	0.0599145	Naive CD8 T cells
22_GGGAGATTCATGTCCC-1	0.296144	0.23144	0.249158	0.351516	0.218399	Naive CD8 T cells	0.0553716	Naive CD8 T cells
22_GGGCACTAGAGCTGGT-1	0.292287	0.209144	0.21873	0.347084	0.200057	Naive CD8 T cells	0.0547975	Naive CD8 T cells
22_GGGCACTAGCTATGCT-1	0.271662	0.201566	0.2135	0.30011	0.185892	Naive CD8 T cells	0.103363	Naive CD8 T cells
22_GGGTCTGAGTCTCCTC-1	0.301512	0.228391	0.24459	0.337792	0.220132	Naive CD8 T cells	0.074631	Naive CD8 T cells
22_GGTGCGTCACCGATAT-1	0.307768	0.212197	0.252865	0.362705	0.214472	Naive CD8 T cells	0.054937	Naive CD8 T cells
22_GGTGTTAAGGAATCGC-1	0.300894	0.206728	0.22283	0.349053	0.192117	Naive CD8 T cells	0.135363	Naive CD8 T cells
22_GTACTCCCAACGATCT-1	0.300976	0.206853	0.223325	0.358448	0.215746	Naive CD8 T cells	0.0574724	Naive CD8 T cells
22_GTACTCCTCAAACGGG-1	0.277394	0.196558	0.21739	0.324323	0.191588	Naive CD8 T cells	0.129334	Naive CD8 T cells
22_GTAGGCCCAAACGCGA-1	0.255369	0.189292	0.198034	0.312017	0.192599	Naive CD8 T cells	0.0566472	Naive CD8 T cells
22_GTAGTCATCAATACCG-1	0.264282	0.197364	0.193913	0.309747	0.200186	Naive CD8 T cells	0.163235	Naive CD8 T cells
22_GTATCTTTCCTGCCAT-1	0.312055	0.266994	0.249745	0.298368	0.237947	Central memory CD8 T cells	0.023756	Central memory CD8 T cells
22_GTATCTTTCGTTTAGG-1	0.307945	0.232567	0.24227	0.335324	0.22561	Naive CD8 T cells	0.0536535	Naive CD8 T cells
22_GTATTCTAGCTGTTCA-1	0.298292	0.225722	0.255598	0.354122	0.226505	Naive CD8 T cells	0.0558304	Naive CD8 T cells
22_GTATTCTGTGGTAACG-1	0.283139	0.213099	0.229724	0.318662	0.215327	Naive CD8 T cells	0.109897	Naive CD8 T cells
22_GTCAAGTGTAAGGATT-1	0.378754	0.294566	0.315434	0.3648	0.274177	Central memory CD8 T cells	0.0555561	Central memory CD8 T cells
22_GTCACAAAGACTGTAA-1	0.290184	0.222962	0.240309	0.338561	0.220188	Naive CD8 T cells	0.176087	Naive CD8 T cells
22_GTCACAACAGTATCTG-1	0.271339	0.199832	0.226882	0.316518	0.207645	Naive CD8 T cells	0.150274	Naive CD8 T cells
22_GTCACGGTCCCAAGAT-1	0.312228	0.231544	0.233164	0.333925	0.228561	Naive CD8 T cells	0.0570758	Naive CD8 T cells
22_GTCTCGTAGACTAGAT-1	0.336443	0.261002	0.238466	0.367125	0.232884	Naive CD8 T cells	0.0585452	Naive CD8 T cells
22_GTCTTCGGTGCAGACA-1	0.324398	0.243012	0.261356	0.36716	0.234837	Naive CD8 T cells	0.107307	Naive CD8 T cells
22_GTGGGTCCAAGGGTCA-1	0.289895	0.195102	0.225024	0.354824	0.202049	Naive CD8 T cells	0.0649288	Naive CD8 T cells
22_GTGGGTCTCTGTTGAG-1	0.284436	0.182966	0.213644	0.3196	0.179674	Naive CD8 T cells	0.0438767	Naive CD8 T cells
22_GTGTTAGTCTAACTCT-1	0.281683	0.210959	0.230679	0.344018	0.198216	Naive CD8 T cells	0.0623347	Naive CD8 T cells
22_GTTTCTATCTGTCAAG-1	0.274856	0.199115	0.211343	0.317132	0.192853	Naive CD8 T cells	0.149904	Naive CD8 T cells
22_TAAGAGAAGCTGAAAT-1	0.280695	0.220619	0.235213	0.313082	0.212677	Naive CD8 T cells	0.119346	Naive CD8 T cells
22_TACACGACAATAACGA-1	0.300349	0.211003	0.224287	0.35984	0.212715	Naive CD8 T cells	0.0594913	Naive CD8 T cells
22_TACCTATCATGTTGAC-1	0.342844	0.238991	0.263518	0.401676	0.233044	Naive CD8 T cells	0.0588324	Naive CD8 T cells
22_TACCTATTCATATCGG-1	0.319159	0.255571	0.264	0.350521	0.240497	Naive CD8 T cells	0.0970896	Naive CD8 T cells
22_TACGGATCAGTTTACG-1	0.334866	0.249956	0.267964	0.351641	0.254189	Central memory CD8 T cells	0.0167129	Central memory CD8 T cells
22_TACGGATGTAGCGCAA-1	0.289536	0.229837	0.244403	0.304595	0.246452	Naive CD8 T cells	0.0363563	Naive CD8 T cells
22_TACTCATAGTGAACAT-1	0.38577	0.275643	0.297321	0.432372	0.254973	Naive CD8 T cells	0.0844989	Naive CD8 T cells
22_TACTCGCTCAAACCGT-1	0.297711	0.206092	0.217767	0.337604	0.189904	Naive CD8 T cells	0.0750351	Naive CD8 T cells
22_TACTTGTAGTGTGGCA-1	0.2954	0.202549	0.228159	0.366125	0.187559	Naive CD8 T cells	0.070725	Naive CD8 T cells
22_TAGACCATCTTAGCCC-1	0.326247	0.239542	0.266117	0.357072	0.232653	Naive CD8 T cells	0.0944553	Naive CD8 T cells
22_TAGCCGGCACAGATTC-1	0.28838	0.206056	0.224851	0.358348	0.214059	Naive CD8 T cells	0.0699689	Naive CD8 T cells
22_TAGCCGGGTCTGATCA-1	0.322301	0.25127	0.258078	0.35309	0.251932	Naive CD8 T cells	0.0684548	Naive CD8 T cells
22_TAGCCGGTCAGCATGT-1	0.314473	0.229489	0.233602	0.372462	0.221945	Naive CD8 T cells	0.057989	Naive CD8 T cells
22_TAGTGGTAGAAGGACA-1	0.24556	0.175404	0.193441	0.299761	0.163593	Naive CD8 T cells	0.0542012	Naive CD8 T cells
22_TATCAGGGTTGCTCCT-1	0.298545	0.23242	0.237862	0.336259	0.221237	Naive CD8 T cells	0.120377	Naive CD8 T cells
22_TATCTCAGTAGCGCAA-1	0.309775	0.245726	0.244144	0.325627	0.246994	Naive CD8 T cells	0.0537829	Naive CD8 T cells
22_TATGCCCAGACCGGAT-1	0.310213	0.235534	0.245975	0.380106	0.210412	Naive CD8 T cells	0.0698921	Naive CD8 T cells
22_TATGCCCCACCCAGTG-1	0.330401	0.252083	0.265463	0.376476	0.238074	Naive CD8 T cells	0.115264	Naive CD8 T cells
22_TATGCCCTCCCACTTG-1	0.304702	0.226853	0.244448	0.350954	0.209554	Naive CD8 T cells	0.109056	Naive CD8 T cells
22_TATGCCCTCCGCGCAA-1	0.291275	0.236212	0.234983	0.32716	0.234691	Naive CD8 T cells	0.116238	Naive CD8 T cells
22_TCAATCTGTGGCAAAC-1	0.251627	0.190086	0.189353	0.304298	0.174433	Naive CD8 T cells	0.0526712	Naive CD8 T cells
22_TCACAAGGTCTGGAGA-1	0.276038	0.219997	0.228285	0.314215	0.214889	Naive CD8 T cells	0.121528	Naive CD8 T cells
22_TCACGAACACCAGGTC-1	0.275525	0.208089	0.235934	0.323489	0.205677	Naive CD8 T cells	0.148361	Naive CD8 T cells
22_TCACGAATCAACGAAA-1	0.302206	0.224489	0.254269	0.334351	0.220882	Naive CD8 T cells	0.0777824	Naive CD8 T cells
22_TCAGATGAGTAACCCT-1	0.321431	0.253601	0.260099	0.311711	0.238097	Central memory CD8 T cells	0.0435684	Central memory CD8 T cells
22_TCAGGATCACCCATGG-1	0.311543	0.20924	0.230726	0.376561	0.196513	Naive CD8 T cells	0.0650183	Naive CD8 T cells
22_TCATTACTCTGAGGGA-1	0.226917	0.158611	0.170993	0.283623	0.158419	Naive CD8 T cells	0.056706	Naive CD8 T cells
22_TCGGGACAGAGCTGCA-1	0.240404	0.185116	0.181832	0.300753	0.169829	Naive CD8 T cells	0.0603486	Naive CD8 T cells
22_TCGGGACGTAAACACA-1	0.300583	0.230833	0.243167	0.319883	0.22082	Naive CD8 T cells	0.061432	Naive CD8 T cells
22_TCGGTAACACTGTGTA-1	0.295272	0.236154	0.258151	0.307989	0.233481	Naive CD8 T cells	0.0178564	Naive CD8 T cells
22_TCTCATACATGGTAGG-1	0.245451	0.206665	0.211462	0.279389	0.203289	Naive CD8 T cells	0.106279	Naive CD8 T cells
22_TCTGAGATCGGTCTAA-1	0.252501	0.199095	0.21331	0.309336	0.200311	Naive CD8 T cells	0.0568349	Naive CD8 T cells
22_TCTTCGGGTCTGCAAT-1	0.266495	0.176686	0.189256	0.350687	0.161954	Naive CD8 T cells	0.0841913	Naive CD8 T cells
22_TCTTTCCAGAACTCGG-1	0.315031	0.24228	0.258567	0.358612	0.230575	Naive CD8 T cells	0.118328	Naive CD8 T cells
22_TCTTTCCAGAGCTGGT-1	0.314917	0.224507	0.232591	0.370522	0.215937	Naive CD8 T cells	0.0556044	Naive CD8 T cells
22_TCTTTCCTCATGGTCA-1	0.288437	0.215835	0.212967	0.340592	0.213374	Naive CD8 T cells	0.052155	Naive CD8 T cells
22_TGAAAGACACCGTTGG-1	0.292052	0.196991	0.206149	0.340693	0.19111	Naive CD8 T cells	0.121258	Naive CD8 T cells
22_TGACTAGTCGTTTAGG-1	0.326553	0.246085	0.23868	0.36724	0.217036	Naive CD8 T cells	0.094235	Naive CD8 T cells
22_TGAGAGGAGCAGCGTA-1	0.2747	0.191389	0.214564	0.316369	0.190955	Naive CD8 T cells	0.120842	Naive CD8 T cells
22_TGAGGGAAGTACGTAA-1	0.301948	0.215849	0.255151	0.360684	0.221105	Naive CD8 T cells	0.0587356	Naive CD8 T cells
22_TGCCAAAAGAGAGCTC-1	0.288959	0.237042	0.242671	0.314474	0.238298	Naive CD8 T cells	0.108367	Naive CD8 T cells
22_TGCCCATGTGGTCTCG-1	0.281051	0.182019	0.201975	0.335907	0.181262	Naive CD8 T cells	0.0548561	Naive CD8 T cells
22_TGCCCATTCAAACCAC-1	0.251353	0.185249	0.192081	0.291296	0.171729	Naive CD8 T cells	0.0977416	Naive CD8 T cells
22_TGCCCTAAGAATGTTG-1	0.254591	0.187283	0.193441	0.306499	0.178423	Naive CD8 T cells	0.0519083	Naive CD8 T cells
22_TGCCCTAAGGGTTCCC-1	0.274955	0.208507	0.217419	0.326845	0.203157	Naive CD8 T cells	0.0518897	Naive CD8 T cells
22_TGCCCTATCAAGCCTA-1	0.273464	0.192012	0.205821	0.321645	0.189622	Naive CD8 T cells	0.099337	Naive CD8 T cells
22_TGCGGGTAGCCTTGAT-1	0.305814	0.244252	0.245878	0.343031	0.224656	Naive CD8 T cells	0.0837088	Naive CD8 T cells
22_TGCGGGTGTGAGCGAT-1	0.290272	0.222681	0.219308	0.335805	0.211098	Naive CD8 T cells	0.144092	Naive CD8 T cells
22_TGCTGCTTCCAGTATG-1	0.303427	0.224724	0.248263	0.36018	0.214773	Naive CD8 T cells	0.0567533	Naive CD8 T cells
22_TGCTGCTTCTTAGCCC-1	0.276979	0.20053	0.208313	0.335728	0.200505	Naive CD8 T cells	0.0587484	Naive CD8 T cells
22_TGGCTGGAGCGAGAAA-1	0.291024	0.20746	0.215751	0.357353	0.1856	Naive CD8 T cells	0.0663284	Naive CD8 T cells
22_TGGTTAGGTTCCGGCA-1	0.30645	0.232114	0.252558	0.333514	0.231193	Naive CD8 T cells	0.12658	Naive CD8 T cells
22_TGTCCCAAGAGCTATA-1	0.331725	0.228652	0.236286	0.392915	0.213719	Naive CD8 T cells	0.0611897	Naive CD8 T cells
22_TGTGTTTGTGGTCCGT-1	0.278129	0.202638	0.191706	0.323316	0.189296	Naive CD8 T cells	0.121434	Naive CD8 T cells
22_TGTTCCGGTCGACTGC-1	0.267695	0.205832	0.192865	0.308449	0.210254	Naive CD8 T cells	0.104793	Naive CD8 T cells
22_TTAGGACCATACCATG-1	0.285723	0.204774	0.197977	0.33495	0.203678	Naive CD8 T cells	0.154818	Naive CD8 T cells
22_TTAGGACTCGGAGGTA-1	0.297851	0.220922	0.244348	0.346761	0.21919	Naive CD8 T cells	0.141143	Naive CD8 T cells
22_TTAGGCAAGGCCCTTG-1	0.305076	0.220134	0.236855	0.353096	0.21246	Naive CD8 T cells	0.159226	Naive CD8 T cells
22_TTATGCTTCTGCAGTA-1	0.320119	0.211623	0.233844	0.383598	0.192809	Naive CD8 T cells	0.0634796	Naive CD8 T cells
22_TTCGAAGCATCACGAT-1	0.287305	0.203587	0.211242	0.337178	0.192402	Naive CD8 T cells	0.160137	Naive CD8 T cells
22_TTCTACATCAAAGACA-1	0.301562	0.235036	0.244335	0.342476	0.224115	Naive CD8 T cells	0.107165	Naive CD8 T cells
22_TTCTCCTTCATTGCCC-1	0.228241	0.168517	0.186496	0.261479	0.170849	Naive CD8 T cells	0.066194	Naive CD8 T cells
22_TTCTTAGAGTGTCCCG-1	0.287235	0.217436	0.225315	0.339337	0.215417	Naive CD8 T cells	0.0521023	Naive CD8 T cells
22_TTGACTTGTCCAGTAT-1	0.280656	0.192409	0.195926	0.354395	0.173219	Naive CD8 T cells	0.0737389	Naive CD8 T cells
22_TTGCGTCAGATGGGTC-1	0.268668	0.191798	0.212677	0.324449	0.18958	Naive CD8 T cells	0.0557812	Naive CD8 T cells
22_TTGGCAATCTGCTGTC-1	0.306839	0.236865	0.254072	0.346702	0.223821	Naive CD8 T cells	0.129546	Naive CD8 T cells
22_TTGTAGGCAGTCAGAG-1	0.263792	0.17925	0.200731	0.321243	0.172959	Naive CD8 T cells	0.0574511	Naive CD8 T cells
22_TTTGCGCAGCGCTCCA-1	0.29181	0.209528	0.22834	0.347573	0.206161	Naive CD8 T cells	0.0557634	Naive CD8 T cells
22_TTTGCGCCAGGCAGTA-1	0.268491	0.206628	0.23577	0.309625	0.211875	Naive CD8 T cells	0.110748	Naive CD8 T cells
22_TTTGTCATCAGGTAAA-1	0.326286	0.259183	0.282289	0.34676	0.247446	Naive CD8 T cells	0.0319024	Naive CD8 T cells
23_AAACGGGCAGAAGCAC-1	0.266157	0.193319	0.222727	0.316338	0.192198	Naive CD8 T cells	0.0501815	Naive CD8 T cells
23_AAATGCCGTATGAATG-1	0.302336	0.227053	0.251144	0.366035	0.227665	Naive CD8 T cells	0.0636988	Naive CD8 T cells
23_AACCATGCATCCGCGA-1	0.244435	0.181974	0.186346	0.299602	0.175326	Naive CD8 T cells	0.0551669	Naive CD8 T cells
23_AACGTTGTCAAAGTAG-1	0.320642	0.234107	0.243314	0.328868	0.233132	Central memory CD8 T cells	0.00802498	Central memory CD8 T cells
23_AACGTTGTCAACCATG-1	0.275279	0.212328	0.224117	0.313641	0.205655	Naive CD8 T cells	0.111781	Naive CD8 T cells
23_AACGTTGTCGTGGACC-1	0.305178	0.219863	0.236248	0.324401	0.208614	Naive CD8 T cells	0.0710838	Naive CD8 T cells
23_AACTCAGAGCCAGTTT-1	0.279883	0.229552	0.242992	0.274693	0.224635	Central memory CD8 T cells	0.0155224	Central memory CD8 T cells
23_AACTCCCTCGGCATCG-1	0.274202	0.181686	0.20045	0.330993	0.174049	Naive CD8 T cells	0.0567912	Naive CD8 T cells
23_AACTCTTGTTAAGGGC-1	0.253361	0.165084	0.189034	0.306059	0.170635	Naive CD8 T cells	0.0526984	Naive CD8 T cells
23_AACTGGTCATTGGCGC-1	0.266689	0.179751	0.216945	0.337589	0.17303	Naive CD8 T cells	0.0708996	Naive CD8 T cells
23_AACTTTCCACGCGAAA-1	0.311904	0.242916	0.266543	0.345991	0.232162	Naive CD8 T cells	0.0808162	Naive CD8 T cells
23_AAGGAGCAGGAGTTTA-1	0.291447	0.219614	0.241366	0.328582	0.220726	Naive CD8 T cells	0.0312075	Naive CD8 T cells
23_AAGGAGCTCATGCTCC-1	0.387748	0.314972	0.289135	0.39364	0.296014	Central memory CD8 T cells	0.00610296	Central memory CD8 T cells
23_AAGGAGCTCCGCGCAA-1	0.28806	0.223619	0.218588	0.322956	0.228506	Naive CD8 T cells	0.118264	Naive CD8 T cells
23_AAGGCAGCAATGGACG-1	0.264561	0.195834	0.214398	0.292314	0.200261	Naive CD8 T cells	0.0734898	Naive CD8 T cells
23_AAGTCTGAGCGATAGC-1	0.309642	0.23906	0.237447	0.356931	0.234287	Naive CD8 T cells	0.138111	Naive CD8 T cells
23_AATCCAGCAAACGCGA-1	0.271461	0.206174	0.218667	0.3229	0.197761	Naive CD8 T cells	0.0514393	Naive CD8 T cells
23_AATCCAGGTTGGACCC-1	0.276695	0.206013	0.19661	0.332505	0.204341	Naive CD8 T cells	0.0558091	Naive CD8 T cells
23_AATCGGTGTCCGAATT-1	0.268734	0.164905	0.178023	0.352401	0.156116	Naive CD8 T cells	0.0836665	Naive CD8 T cells
23_ACATGGTAGAACAACT-1	0.346234	0.306176	0.326944	0.307106	0.310962	Central memory CD8 T cells	0.0192902	Central memory CD8 T cells
23_ACGAGCCCACAGCGTC-1	0.265495	0.216306	0.213894	0.298981	0.212313	Naive CD8 T cells	0.123939	Naive CD8 T cells
23_ACGAGCCCACTCGACG-1	0.284385	0.196176	0.21904	0.319137	0.195513	Naive CD8 T cells	0.0715271	Naive CD8 T cells
23_ACGAGGAGTATTCTCT-1	0.318832	0.221122	0.237254	0.357813	0.212317	Naive CD8 T cells	0.120036	Naive CD8 T cells
23_ACGAGGATCCAAAGTC-1	0.306963	0.211637	0.243082	0.382337	0.203428	Naive CD8 T cells	0.0753736	Naive CD8 T cells
23_ACGAGGATCTTTCCTC-1	0.268453	0.189046	0.202809	0.31626	0.179342	Naive CD8 T cells	0.121331	Naive CD8 T cells
23_ACGCCGAGTAGATTAG-1	0.313266	0.243614	0.247104	0.337778	0.240163	Naive CD8 T cells	0.0843407	Naive CD8 T cells
23_ACGGAGAGTCACAAGG-1	0.296243	0.227113	0.237632	0.333091	0.224285	Naive CD8 T cells	0.102536	Naive CD8 T cells
23_ACGGCCACACGGTAGA-1	0.294707	0.223793	0.233298	0.341493	0.225124	Naive CD8 T cells	0.156298	Naive CD8 T cells
23_ACGGGCTCATGGTTGT-1	0.267241	0.192253	0.213162	0.329672	0.173817	Naive CD8 T cells	0.0624316	Naive CD8 T cells
23_ACGTCAACATGAACCT-1	0.325056	0.237467	0.248454	0.375066	0.234435	Naive CD8 T cells	0.0500095	Naive CD8 T cells
23_ACTATCTTCCAAATGC-1	0.285183	0.209334	0.23787	0.33527	0.189402	Naive CD8 T cells	0.0500861	Naive CD8 T cells
23_ACTTGTTTCAGCTCGG-1	0.290996	0.215838	0.231453	0.326631	0.220807	Naive CD8 T cells	0.0811222	Naive CD8 T cells
23_ACTTTCACATGTCCTC-1	0.295216	0.201772	0.239116	0.352025	0.202344	Naive CD8 T cells	0.0568092	Naive CD8 T cells
23_AGAGCGAAGTGTACGG-1	0.338539	0.243714	0.251346	0.363265	0.227908	Naive CD8 T cells	0.0506221	Naive CD8 T cells
23_AGCTTGATCCCAGGTG-1	0.2871	0.209167	0.228898	0.316504	0.193172	Naive CD8 T cells	0.0603064	Naive CD8 T cells
23_AGGCCGTCACTACAGT-1	0.300445	0.245431	0.267203	0.324649	0.249833	Naive CD8 T cells	0.0802909	Naive CD8 T cells
23_AGGGAGTCACTTAACG-1	0.272029	0.17796	0.225589	0.330827	0.178696	Naive CD8 T cells	0.0587974	Naive CD8 T cells
23_AGGTCATGTCTAAAGA-1	0.273768	0.207109	0.22837	0.30963	0.201434	Naive CD8 T cells	0.108896	Naive CD8 T cells
23_AGGTCCGAGCTCAACT-1	0.309975	0.23078	0.260089	0.357189	0.232446	Naive CD8 T cells	0.106361	Naive CD8 T cells
23_AGGTCCGCACCAGGCT-1	0.31045	0.242892	0.27483	0.35693	0.236709	Naive CD8 T cells	0.140747	Naive CD8 T cells
23_AGTCTTTGTGCACTTA-1	0.311363	0.219699	0.229782	0.367087	0.195979	Naive CD8 T cells	0.0557243	Naive CD8 T cells
23_AGTCTTTTCGCAGGCT-1	0.309429	0.209721	0.219983	0.376124	0.19687	Naive CD8 T cells	0.0666951	Naive CD8 T cells
23_AGTTGGTAGTGATCGG-1	0.283005	0.209823	0.210951	0.327907	0.212124	Naive CD8 T cells	0.130418	Naive CD8 T cells
23_ATAAGAGGTCTAACGT-1	0.325005	0.240906	0.246172	0.371678	0.227741	Naive CD8 T cells	0.128105	Naive CD8 T cells
23_ATCACGACACAGAGGT-1	0.28556	0.240201	0.255552	0.305186	0.225302	Naive CD8 T cells	0.0944421	Naive CD8 T cells
23_ATCATCTTCTGCAAGT-1	0.313146	0.238171	0.240358	0.36289	0.239232	Naive CD8 T cells	0.138939	Naive CD8 T cells
23_ATCCGAATCTTTACAC-1	0.292871	0.198042	0.238379	0.374652	0.187498	Naive CD8 T cells	0.081781	Naive CD8 T cells
23_ATCTGCCAGGCCATAG-1	0.306009	0.218158	0.241979	0.365788	0.20446	Naive CD8 T cells	0.0597793	Naive CD8 T cells
23_ATCTGCCGTGGAAAGA-1	0.307569	0.233221	0.24734	0.354468	0.218861	Naive CD8 T cells	0.11207	Naive CD8 T cells
23_ATGGGAGCACCGAATT-1	0.325373	0.228695	0.252525	0.366502	0.216024	Naive CD8 T cells	0.0756739	Naive CD8 T cells
23_ATGTGTGTCGCAAACT-1	0.323515	0.237747	0.267239	0.373095	0.241885	Naive CD8 T cells	0.145521	Naive CD8 T cells
23_ATTACTCAGTTGTCGT-1	0.295445	0.216703	0.244366	0.331611	0.220415	Naive CD8 T cells	0.0540074	Naive CD8 T cells
23_ATTATCCTCTCGATGA-1	0.303188	0.217163	0.233561	0.374423	0.199657	Naive CD8 T cells	0.071235	Naive CD8 T cells
23_ATTCTACCAGTAAGCG-1	0.355211	0.267296	0.252693	0.385175	0.257179	Naive CD8 T cells	0.122425	Naive CD8 T cells
23_ATTCTACTCGACCAGC-1	0.314066	0.231875	0.251026	0.365205	0.222444	Naive CD8 T cells	0.0511392	Naive CD8 T cells
23_ATTGGTGCAGTCGATT-1	0.292471	0.213555	0.215104	0.335315	0.206266	Naive CD8 T cells	0.120299	Naive CD8 T cells
23_CAACCAAAGTAGATGT-1	0.313443	0.239478	0.221006	0.337919	0.237372	Naive CD8 T cells	0.0608537	Naive CD8 T cells
23_CAACCAACACCCATTC-1	0.271093	0.197151	0.225373	0.333271	0.191809	Naive CD8 T cells	0.0621784	Naive CD8 T cells
23_CAACCTCCAATGTTGC-1	0.298937	0.198441	0.204432	0.367906	0.170165	Naive CD8 T cells	0.0689686	Naive CD8 T cells
23_CAACCTCGTACATGTC-1	0.262798	0.165236	0.173514	0.344742	0.158548	Naive CD8 T cells	0.0819443	Naive CD8 T cells
23_CAAGGCCGTGGCCCTA-1	0.276198	0.195935	0.219837	0.324858	0.201013	Naive CD8 T cells	0.137253	Naive CD8 T cells
23_CACAAACAGACGCAAC-1	0.28187	0.193473	0.219732	0.343801	0.194471	Naive CD8 T cells	0.0619303	Naive CD8 T cells
23_CACAAACCAATAGAGT-1	0.307457	0.231949	0.251322	0.356862	0.219348	Naive CD8 T cells	0.133232	Naive CD8 T cells
23_CACAAACGTGGCGAAT-1	0.307493	0.231964	0.245437	0.349823	0.220147	Naive CD8 T cells	0.127454	Naive CD8 T cells
23_CACACTCTCTCAAGTG-1	0.278788	0.189568	0.200978	0.344552	0.188883	Naive CD8 T cells	0.0657637	Naive CD8 T cells
23_CACAGTAAGCCACGCT-1	0.302208	0.233684	0.265957	0.321259	0.228761	Naive CD8 T cells	0.0175375	Naive CD8 T cells
23_CACAGTAGTCTGGAGA-1	0.378303	0.401711	0.291662	0.258025	0.334918	Central memory CD8 T cells	0.0118854	Central memory CD8 T cells
23_CACAGTATCATACGGT-1	0.275785	0.193511	0.205013	0.321033	0.195241	Naive CD8 T cells	0.109289	Naive CD8 T cells
23_CACCACTAGACTGTAA-1	0.28361	0.20228	0.216548	0.359994	0.183043	Naive CD8 T cells	0.076384	Naive CD8 T cells
23_CACCAGGTCGGCCGAT-1	0.357724	0.271615	0.26871	0.356091	0.247698	Central memory CD8 T cells	0.0130477	Central memory CD8 T cells
23_CACTCCATCGTACGGC-1	0.289602	0.208042	0.223819	0.339634	0.202091	Naive CD8 T cells	0.0500329	Naive CD8 T cells
23_CAGAATCGTATGGTTC-1	0.312883	0.262403	0.290661	0.296957	0.26729	Central memory CD8 T cells	0.0149125	Central memory CD8 T cells
23_CAGCATAGTAGCGCTC-1	0.279374	0.206066	0.206057	0.343951	0.181975	Naive CD8 T cells	0.064577	Naive CD8 T cells
23_CAGCATAGTGATAAGT-1	0.275331	0.1858	0.199774	0.342197	0.177617	Naive CD8 T cells	0.0668663	Naive CD8 T cells
23_CAGCCGAAGGTGCTTT-1	0.327016	0.251595	0.243724	0.382077	0.242081	Naive CD8 T cells	0.0550605	Naive CD8 T cells
23_CAGCGACCAAGCCTAT-1	0.273819	0.220319	0.212218	0.32244	0.208189	Naive CD8 T cells	0.149678	Naive CD8 T cells
23_CAGCGACGTCGAACAG-1	0.355792	0.304638	0.29356	0.301979	0.280371	Central memory CD8 T cells	0.0511533	Central memory CD8 T cells
23_CATATGGGTTTCCACC-1	0.265551	0.187556	0.198022	0.313704	0.184685	Naive CD8 T cells	0.0930597	Naive CD8 T cells
23_CATATGGTCAGCTTAG-1	0.263616	0.19514	0.213422	0.331339	0.202003	Naive CD8 T cells	0.0677228	Naive CD8 T cells
23_CATATTCCAAGGCTCC-1	0.287962	0.23355	0.219039	0.341767	0.219513	Naive CD8 T cells	0.0538057	Naive CD8 T cells
23_CATATTCGTGATGTGG-1	0.374133	0.328196	0.354277	0.326082	0.318577	Central memory CD8 T cells	0.0591447	Central memory CD8 T cells
23_CATATTCGTGTGGTTT-1	0.259142	0.182793	0.187145	0.326838	0.171003	Naive CD8 T cells	0.0676956	Naive CD8 T cells
23_CATCAGACATCTACGA-1	0.352157	0.275385	0.277882	0.35929	0.264334	Naive CD8 T cells	0.0279324	Naive CD8 T cells
23_CATGCCTGTGAAGGCT-1	0.335243	0.25385	0.256537	0.391828	0.231661	Naive CD8 T cells	0.0565851	Naive CD8 T cells
23_CATGCCTTCCGAATGT-1	0.264629	0.186833	0.204977	0.314117	0.182115	Naive CD8 T cells	0.168511	Naive CD8 T cells
23_CATGGCGCATGCCTTC-1	0.267597	0.181473	0.203452	0.324653	0.174247	Naive CD8 T cells	0.0570557	Naive CD8 T cells
23_CATTCGCTCGGAATCT-1	0.36082	0.286373	0.294034	0.357654	0.292143	Central memory CD8 T cells	0.0784365	Central memory CD8 T cells
23_CCAATCCCAAGCGTAG-1	0.279148	0.209211	0.209207	0.319866	0.20298	Naive CD8 T cells	0.101003	Naive CD8 T cells
23_CCACCTATCCGATATG-1	0.256985	0.188251	0.188828	0.28011	0.175665	Naive CD8 T cells	0.0445027	Naive CD8 T cells
23_CCACTACGTACCGCTG-1	0.295638	0.214804	0.216785	0.349979	0.205651	Naive CD8 T cells	0.0543417	Naive CD8 T cells
23_CCAGCGAGTGCGCTTG-1	0.219381	0.159713	0.180254	0.274008	0.156553	Naive CD8 T cells	0.0546268	Naive CD8 T cells
23_CCATGTCAGCGATAGC-1	0.289416	0.206273	0.231926	0.361742	0.184068	Naive CD8 T cells	0.072326	Naive CD8 T cells
23_CCCAATCGTAGCTCCG-1	0.291745	0.204086	0.239241	0.347955	0.216012	Naive CD8 T cells	0.05621	Naive CD8 T cells
23_CCCAATCTCTGTGCAA-1	0.350231	0.281773	0.289864	0.382393	0.265243	Naive CD8 T cells	0.101718	Naive CD8 T cells
23_CCGGGATGTATATGGA-1	0.326903	0.254287	0.251639	0.377207	0.23869	Naive CD8 T cells	0.0503039	Naive CD8 T cells
23_CCGGTAGAGCGCCTTG-1	0.24272	0.19031	0.198184	0.288488	0.182866	Naive CD8 T cells	0.14117	Naive CD8 T cells
23_CCGTACTAGCCAGTTT-1	0.318459	0.2184	0.225501	0.363705	0.198186	Naive CD8 T cells	0.0857457	Naive CD8 T cells
23_CCGTGGATCCGCGTTT-1	0.276732	0.222182	0.228916	0.319615	0.217085	Naive CD8 T cells	0.113742	Naive CD8 T cells
23_CCTAGCTAGAGCTGGT-1	0.220117	0.167666	0.17604	0.271747	0.172209	Naive CD8 T cells	0.0516307	Naive CD8 T cells
23_CCTATTATCTACCTGC-1	0.318354	0.245742	0.25561	0.362172	0.235191	Naive CD8 T cells	0.110903	Naive CD8 T cells
23_CCTCAGTCAAATACAG-1	0.320728	0.224621	0.264223	0.376441	0.23465	Naive CD8 T cells	0.0557129	Naive CD8 T cells
23_CCTCTGAAGCTACCTA-1	0.274689	0.186444	0.22706	0.334942	0.178565	Naive CD8 T cells	0.0602521	Naive CD8 T cells
23_CCTTACGCAGTAAGAT-1	0.320141	0.227849	0.238622	0.374985	0.218514	Naive CD8 T cells	0.0548447	Naive CD8 T cells
23_CCTTTCTAGCGATGAC-1	0.29175	0.211046	0.227707	0.349761	0.205248	Naive CD8 T cells	0.0580115	Naive CD8 T cells
23_CGAGCACGTTAAGACA-1	0.274391	0.200961	0.222041	0.330572	0.196518	Naive CD8 T cells	0.0561803	Naive CD8 T cells
23_CGCGGTAGTGCTTCTC-1	0.282601	0.211235	0.214027	0.347395	0.205705	Naive CD8 T cells	0.0647945	Naive CD8 T cells
23_CGCGTTTTCGACCAGC-1	0.291488	0.203481	0.215387	0.350286	0.204218	Naive CD8 T cells	0.0587977	Naive CD8 T cells
23_CGCTGGAAGGATGTAT-1	0.276708	0.181651	0.204045	0.351422	0.183904	Naive CD8 T cells	0.0747138	Naive CD8 T cells
23_CGCTTCAAGACTAAGT-1	0.322829	0.239536	0.257152	0.363888	0.236115	Naive CD8 T cells	0.134357	Naive CD8 T cells
23_CGCTTCATCGCTAGCG-1	0.273282	0.199478	0.227297	0.305226	0.201769	Naive CD8 T cells	0.104109	Naive CD8 T cells
23_CGGACTGGTTAAGTAG-1	0.305929	0.208362	0.22827	0.3592	0.205125	Naive CD8 T cells	0.0532702	Naive CD8 T cells
23_CGGAGTCGTGGTCTCG-1	0.273936	0.184005	0.198151	0.343648	0.179616	Naive CD8 T cells	0.0697122	Naive CD8 T cells
23_CGGCTAGGTCATACTG-1	0.275597	0.20571	0.203806	0.305454	0.181175	Naive CD8 T cells	0.0850052	Naive CD8 T cells
23_CGTAGCGCAATCGGTT-1	0.265918	0.193378	0.20212	0.294735	0.183535	Naive CD8 T cells	0.0950101	Naive CD8 T cells
23_CGTAGCGGTCAGCTAT-1	0.351831	0.264192	0.257461	0.364775	0.241039	Naive CD8 T cells	0.0356827	Naive CD8 T cells
23_CGTCAGGAGATCCGAG-1	0.287979	0.214811	0.206818	0.347228	0.208797	Naive CD8 T cells	0.0592497	Naive CD8 T cells
23_CGTCCATTCATCGATG-1	0.316949	0.222509	0.239999	0.380381	0.216037	Naive CD8 T cells	0.063432	Naive CD8 T cells
23_CGTCTACAGTTGCAGG-1	0.261576	0.170942	0.188595	0.325234	0.163679	Naive CD8 T cells	0.063658	Naive CD8 T cells
23_CGTGTCTAGATGTAAC-1	0.280928	0.188946	0.203672	0.334303	0.178202	Naive CD8 T cells	0.0533758	Naive CD8 T cells
23_CGTGTCTTCAGAGCTT-1	0.312156	0.245318	0.245738	0.342448	0.244643	Naive CD8 T cells	0.0506052	Naive CD8 T cells
23_CGTTCTGTCCGTTGTC-1	0.318499	0.234315	0.252499	0.366138	0.230149	Naive CD8 T cells	0.116183	Naive CD8 T cells
23_CTAAGACAGATGTAAC-1	0.330191	0.219647	0.229848	0.373193	0.20369	Naive CD8 T cells	0.136261	Naive CD8 T cells
23_CTAAGACCAGCTTCGG-1	0.313926	0.241882	0.238908	0.348927	0.226057	Naive CD8 T cells	0.0623514	Naive CD8 T cells
23_CTAATGGAGATGTAAC-1	0.290375	0.210808	0.232465	0.351902	0.202848	Naive CD8 T cells	0.0615271	Naive CD8 T cells
23_CTAATGGGTAGCTTGT-1	0.193132	0.146838	0.139288	0.179183	0.140137	Central memory CD8 T cells	0.125564	Central memory CD8 T cells
23_CTACCCAAGCCCAACC-1	0.344906	0.26319	0.287597	0.348367	0.250896	Central memory CD8 T cells	0.0219041	Central memory CD8 T cells
23_CTACGTCAGCTCCCAG-1	0.300993	0.268854	0.269316	0.285112	0.248164	Central memory CD8 T cells	0.0309856	Central memory CD8 T cells
23_CTAGCCTTCCGCAAGC-1	0.304065	0.226784	0.243571	0.352431	0.218585	Naive CD8 T cells	0.112886	Naive CD8 T cells
23_CTAGTGATCAACCAAC-1	0.299003	0.201316	0.215873	0.339211	0.198667	Naive CD8 T cells	0.141511	Naive CD8 T cells
23_CTAGTGATCATTGCGA-1	0.279705	0.200508	0.214866	0.333798	0.1945	Naive CD8 T cells	0.0540925	Naive CD8 T cells
23_CTCACACCACAACGCC-1	0.330913	0.257716	0.259471	0.346772	0.250497	Naive CD8 T cells	0.044828	Naive CD8 T cells
23_CTCATTATCCCAGGTG-1	0.3193	0.228034	0.228246	0.374472	0.211345	Naive CD8 T cells	0.0551722	Naive CD8 T cells
23_CTCGTACTCGCTGATA-1	0.307487	0.231677	0.254525	0.344551	0.229991	Naive CD8 T cells	0.0965293	Naive CD8 T cells
23_CTCTACGTCCATGAGT-1	0.277866	0.192215	0.207868	0.355789	0.18995	Naive CD8 T cells	0.0779228	Naive CD8 T cells
23_CTCTGGTAGCCAACAG-1	0.250188	0.17242	0.186926	0.33266	0.161819	Naive CD8 T cells	0.082472	Naive CD8 T cells
23_CTGAAGTGTTCGCGAC-1	0.262143	0.193141	0.221106	0.310007	0.197466	Naive CD8 T cells	0.169002	Naive CD8 T cells
23_CTGCCTAAGAGGACGG-1	0.289164	0.212958	0.236133	0.344137	0.210714	Naive CD8 T cells	0.0549739	Naive CD8 T cells
23_CTGCCTACAACTTGAC-1	0.369834	0.32076	0.3414	0.335677	0.31771	Central memory CD8 T cells	0.0601064	Central memory CD8 T cells
23_CTGCTGTAGGGCTTGA-1	0.311406	0.222435	0.243148	0.359853	0.221197	Naive CD8 T cells	0.165595	Naive CD8 T cells
23_CTGGTCTAGATGTTAG-1	0.362549	0.316069	0.327599	0.313637	0.319269	Central memory CD8 T cells	0.0349496	Central memory CD8 T cells
23_CTGTTTACAGTTCATG-1	0.353037	0.282654	0.2867	0.338852	0.269841	Central memory CD8 T cells	0.045527	Central memory CD8 T cells
23_CTGTTTAGTCTCTCTG-1	0.304093	0.231395	0.247183	0.333532	0.238967	Naive CD8 T cells	0.0572834	Naive CD8 T cells
23_CTTTGCGGTTGCGCAC-1	0.28377	0.208704	0.220479	0.330266	0.20596	Naive CD8 T cells	0.123131	Naive CD8 T cells
23_GAAATGAAGGGTGTGT-1	0.279132	0.189046	0.196542	0.342479	0.195697	Naive CD8 T cells	0.0633472	Naive CD8 T cells
23_GAAATGAGTGTTGAGG-1	0.296096	0.228114	0.229875	0.354056	0.217016	Naive CD8 T cells	0.0579607	Naive CD8 T cells
23_GAACATCTCACTGGGC-1	0.30028	0.226233	0.235687	0.353905	0.211058	Naive CD8 T cells	0.0536247	Naive CD8 T cells
23_GAACCTAGTTGTCTTT-1	0.289656	0.227332	0.238954	0.349567	0.216899	Naive CD8 T cells	0.0599114	Naive CD8 T cells
23_GAATAAGCAAGGACAC-1	0.248735	0.197424	0.217002	0.297215	0.202107	Naive CD8 T cells	0.107359	Naive CD8 T cells
23_GACAGAGGTATATCCG-1	0.219391	0.141238	0.154368	0.250561	0.128635	Naive CD8 T cells	0.080654	Naive CD8 T cells
23_GACAGAGTCTCCCTGA-1	0.262982	0.190353	0.192506	0.324111	0.191262	Naive CD8 T cells	0.0611288	Naive CD8 T cells
23_GACGTTAAGCTACCTA-1	0.264414	0.180788	0.188207	0.345276	0.17163	Naive CD8 T cells	0.0808621	Naive CD8 T cells
23_GATCGATAGCTCAACT-1	0.307156	0.232873	0.251632	0.33805	0.222913	Naive CD8 T cells	0.0245424	Naive CD8 T cells
23_GATCGATCAAGTCTAC-1	0.310309	0.23491	0.238551	0.349059	0.228194	Naive CD8 T cells	0.110403	Naive CD8 T cells
23_GATCGATCAGCCAATT-1	0.286458	0.222871	0.229989	0.302905	0.231657	Naive CD8 T cells	0.0180615	Naive CD8 T cells
23_GATCGCGCAATTCCTT-1	0.290859	0.215614	0.226152	0.313951	0.20217	Naive CD8 T cells	0.0806306	Naive CD8 T cells
23_GATCGCGCATTCGACA-1	0.30006	0.218826	0.2422	0.346746	0.209559	Naive CD8 T cells	0.125012	Naive CD8 T cells
23_GATGAAAAGCGCCTTG-1	0.312143	0.219389	0.223346	0.367756	0.213882	Naive CD8 T cells	0.0556138	Naive CD8 T cells
23_GATGAGGAGCTATGCT-1	0.334708	0.21902	0.224415	0.391613	0.20986	Naive CD8 T cells	0.0569044	Naive CD8 T cells
23_GCAGTTATCCTAGTGA-1	0.297911	0.208185	0.246495	0.356435	0.198091	Naive CD8 T cells	0.0585244	Naive CD8 T cells
23_GCATGATGTCGAAAGC-1	0.308679	0.214549	0.2426	0.35853	0.203814	Naive CD8 T cells	0.143099	Naive CD8 T cells
23_GCATGCGTCTACCTGC-1	0.327123	0.253169	0.258166	0.344229	0.249941	Naive CD8 T cells	0.00143538	Naive CD8 T cells
23_GCCTCTACAGGATTGG-1	0.298088	0.218354	0.232279	0.364524	0.211077	Naive CD8 T cells	0.0664357	Naive CD8 T cells
23_GCGACCAAGAACTGTA-1	0.37238	0.256458	0.261196	0.452396	0.228569	Naive CD8 T cells	0.0800161	Naive CD8 T cells
23_GCGACCAAGCTGCAAG-1	0.259405	0.182011	0.200374	0.308344	0.191203	Naive CD8 T cells	0.157339	Naive CD8 T cells
23_GCGACCACACGAAACG-1	0.298112	0.24828	0.251876	0.316914	0.235873	Central memory CD8 T cells	0.0051748	Central memory CD8 T cells
23_GCGCCAAAGTTGCAGG-1	0.25042	0.182074	0.196502	0.323312	0.192623	Naive CD8 T cells	0.072892	Naive CD8 T cells
23_GCGGGTTAGGCGATAC-1	0.275005	0.196799	0.209365	0.323076	0.19	Naive CD8 T cells	0.13686	Naive CD8 T cells
23_GCGGGTTGTGATGATA-1	0.326869	0.235227	0.23841	0.372096	0.220658	Naive CD8 T cells	0.114528	Naive CD8 T cells
23_GCGGGTTTCTAACTGG-1	0.311634	0.211538	0.234082	0.378814	0.202001	Naive CD8 T cells	0.0671802	Naive CD8 T cells
23_GCTCCTATCCATGCTC-1	0.246221	0.169946	0.170658	0.289196	0.164484	Naive CD8 T cells	0.0984198	Naive CD8 T cells
23_GGAACTTCACGGATAG-1	0.321019	0.256636	0.271945	0.352103	0.259809	Naive CD8 T cells	0.10138	Naive CD8 T cells
23_GGACAGATCACCGTAA-1	0.2837	0.224164	0.215861	0.309099	0.214482	Naive CD8 T cells	0.0812958	Naive CD8 T cells
23_GGCCGATAGAAGATTC-1	0.236462	0.169312	0.188509	0.275281	0.165099	Naive CD8 T cells	0.139237	Naive CD8 T cells
23_GGCCGATGTCAGAAGC-1	0.28379	0.215183	0.211523	0.336159	0.205821	Naive CD8 T cells	0.0523682	Naive CD8 T cells
23_GGCTCGATCTGAAAGA-1	0.231618	0.156251	0.163348	0.293681	0.151149	Naive CD8 T cells	0.0620628	Naive CD8 T cells
23_GGGCACTCATGGGAAC-1	0.358848	0.236378	0.257091	0.421758	0.217681	Naive CD8 T cells	0.0629102	Naive CD8 T cells
23_GGGCATCTCTTAACCT-1	0.293341	0.219955	0.237234	0.322974	0.215723	Naive CD8 T cells	0.0851246	Naive CD8 T cells
23_GGTGAAGAGCCGTCGT-1	0.281052	0.253023	0.237587	0.274218	0.253038	Central memory CD8 T cells	0.00683438	Central memory CD8 T cells
23_GGTGAAGCAGACACTT-1	0.259462	0.201212	0.229943	0.30536	0.196391	Naive CD8 T cells	0.134454	Naive CD8 T cells
23_GGTGTTAGTCAACTGT-1	0.302889	0.217398	0.243898	0.384137	0.205774	Naive CD8 T cells	0.0812475	Naive CD8 T cells
23_GTAACGTGTGACGGTA-1	0.29543	0.223839	0.237091	0.33671	0.211816	Naive CD8 T cells	0.0780806	Naive CD8 T cells
23_GTAACTGTCATTTGGG-1	0.271073	0.206004	0.203658	0.316424	0.199265	Naive CD8 T cells	0.140978	Naive CD8 T cells
23_GTAACTGTCTGTCCGT-1	0.295876	0.197109	0.230596	0.343597	0.194923	Naive CD8 T cells	0.149678	Naive CD8 T cells
23_GTACGTAAGTTTCCTT-1	0.29648	0.21614	0.221105	0.349624	0.201392	Naive CD8 T cells	0.0531438	Naive CD8 T cells
23_GTAGTCAGTATGGTTC-1	0.280905	0.199406	0.209232	0.340154	0.190094	Naive CD8 T cells	0.0592495	Naive CD8 T cells
23_GTATTCTAGTAAGTAC-1	0.340155	0.236486	0.254177	0.419998	0.23431	Naive CD8 T cells	0.079843	Naive CD8 T cells
23_GTCACAAAGATCTGAA-1	0.298594	0.225863	0.251057	0.348805	0.231388	Naive CD8 T cells	0.0502112	Naive CD8 T cells
23_GTCACAACAGGTCCAC-1	0.289518	0.212478	0.210041	0.344055	0.207536	Naive CD8 T cells	0.0545371	Naive CD8 T cells
23_GTCTCGTGTCGGGTCT-1	0.286229	0.214919	0.222657	0.317304	0.186807	Naive CD8 T cells	0.107762	Naive CD8 T cells
23_GTCTTCGCAAGCCGTC-1	0.261418	0.180732	0.190904	0.312179	0.174266	Naive CD8 T cells	0.0507601	Naive CD8 T cells
23_GTGCTTCGTCGAACAG-1	0.261111	0.192387	0.206061	0.311665	0.19748	Naive CD8 T cells	0.0505542	Naive CD8 T cells
23_GTGGGTCAGAAGGTGA-1	0.272283	0.199578	0.222567	0.317224	0.20043	Naive CD8 T cells	0.122266	Naive CD8 T cells
23_GTGTGCGAGGCAGGTT-1	0.30853	0.232882	0.253661	0.32424	0.215759	Naive CD8 T cells	0.0344172	Naive CD8 T cells
23_GTGTTAGTCGTATCAG-1	0.310836	0.241907	0.252813	0.325811	0.230841	Naive CD8 T cells	0.0503664	Naive CD8 T cells
23_GTTCGGGGTCTTTCAT-1	0.326592	0.25063	0.242417	0.351975	0.238502	Naive CD8 T cells	0.0717659	Naive CD8 T cells
23_GTTTCTAGTGACGGTA-1	0.296026	0.216671	0.240027	0.349072	0.213501	Naive CD8 T cells	0.0530463	Naive CD8 T cells
23_TAAACCGGTAATTGGA-1	0.301528	0.242148	0.241861	0.357937	0.235812	Naive CD8 T cells	0.0564087	Naive CD8 T cells
23_TAAGTGCTCTTCCTTC-1	0.336496	0.256031	0.293858	0.365389	0.260935	Naive CD8 T cells	0.0738009	Naive CD8 T cells
23_TACAGTGAGTACTTGC-1	0.35308	0.219901	0.248006	0.444304	0.204614	Naive CD8 T cells	0.0912238	Naive CD8 T cells
23_TACAGTGGTTAGTGGG-1	0.281958	0.196701	0.225006	0.339293	0.204171	Naive CD8 T cells	0.0573357	Naive CD8 T cells
23_TACCTATCATGCTGGC-1	0.343719	0.259932	0.285668	0.378357	0.249566	Naive CD8 T cells	0.0579524	Naive CD8 T cells
23_TACGGTACATGCTGGC-1	0.275334	0.213924	0.233707	0.317494	0.204351	Naive CD8 T cells	0.110298	Naive CD8 T cells
23_TACTCATAGTATGACA-1	0.253811	0.159094	0.192876	0.324587	0.163541	Naive CD8 T cells	0.070776	Naive CD8 T cells
23_TACTTACCAGCCAATT-1	0.302288	0.247806	0.270776	0.321442	0.244481	Naive CD8 T cells	0.0164258	Naive CD8 T cells
23_TAGACCATCCTATGTT-1	0.279293	0.175334	0.186677	0.355926	0.166278	Naive CD8 T cells	0.0766323	Naive CD8 T cells
23_TAGAGCTCACACAGAG-1	0.247105	0.178583	0.198292	0.285919	0.169499	Naive CD8 T cells	0.100795	Naive CD8 T cells
23_TAGTTGGCAGTCGATT-1	0.276165	0.196102	0.209907	0.334264	0.186717	Naive CD8 T cells	0.0580991	Naive CD8 T cells
23_TATTACCCAGGCTGAA-1	0.302265	0.222405	0.225993	0.351255	0.204615	Naive CD8 T cells	0.121019	Naive CD8 T cells
23_TCAACGATCTTAGCCC-1	0.366269	0.351095	0.307501	0.298808	0.318593	Central memory CD8 T cells	0.0708261	Central memory CD8 T cells
23_TCAATCTGTGAGTATA-1	0.317113	0.213712	0.250555	0.383416	0.209651	Naive CD8 T cells	0.0663029	Naive CD8 T cells
23_TCACAAGAGGTCATCT-1	0.273864	0.195042	0.211642	0.328981	0.175372	Naive CD8 T cells	0.0551177	Naive CD8 T cells
23_TCACGAATCGGCGCTA-1	0.291289	0.20854	0.24566	0.330018	0.204331	Naive CD8 T cells	0.0885115	Naive CD8 T cells
23_TCAGATGAGAAACGCC-1	0.209461	0.144359	0.144468	0.268541	0.155883	Naive CD8 T cells	0.0590793	Naive CD8 T cells
23_TCAGCAAAGGCTCAGA-1	0.277471	0.189601	0.212982	0.358066	0.181469	Naive CD8 T cells	0.0805941	Naive CD8 T cells
23_TCGAGGCCATCGTCGG-1	0.309932	0.225835	0.231786	0.370448	0.20611	Naive CD8 T cells	0.0605154	Naive CD8 T cells
23_TCGGGACTCAACACCA-1	0.327749	0.293071	0.293407	0.29027	0.303208	Central memory CD8 T cells	0.0245419	Central memory CD8 T cells
23_TCGGGACTCACCCTCA-1	0.201854	0.143542	0.15837	0.259338	0.138993	Naive CD8 T cells	0.0574839	Naive CD8 T cells
23_TCGGGACTCTCCCTGA-1	0.302237	0.220463	0.21616	0.352617	0.203301	Naive CD8 T cells	0.0503798	Naive CD8 T cells
23_TCGGTAAAGCCGCCTA-1	0.269363	0.175208	0.203458	0.320591	0.160177	Naive CD8 T cells	0.0512282	Naive CD8 T cells
23_TCGTAGATCACTCTTA-1	0.289887	0.221922	0.240997	0.349527	0.229461	Naive CD8 T cells	0.0596396	Naive CD8 T cells
23_TCTATTGAGAAGATTC-1	0.281874	0.213226	0.22911	0.336549	0.215734	Naive CD8 T cells	0.0546752	Naive CD8 T cells
23_TCTATTGGTGCCTGGT-1	0.279881	0.178557	0.196239	0.357092	0.172618	Naive CD8 T cells	0.0772113	Naive CD8 T cells
23_TCTATTGTCGTATCAG-1	0.29428	0.218594	0.230501	0.344883	0.212801	Naive CD8 T cells	0.0506028	Naive CD8 T cells
23_TCTCTAAAGCGCCTTG-1	0.329739	0.272885	0.260625	0.322954	0.238663	Central memory CD8 T cells	0.0486894	Central memory CD8 T cells
23_TCTCTAACACACATGT-1	0.244991	0.164782	0.193963	0.299705	0.165717	Naive CD8 T cells	0.0547135	Naive CD8 T cells
23_TCTCTAATCCTGCAGG-1	0.276346	0.203918	0.225017	0.347211	0.187104	Naive CD8 T cells	0.0708656	Naive CD8 T cells
23_TCTCTAATCTCGAGTA-1	0.289997	0.213397	0.240983	0.335363	0.216085	Naive CD8 T cells	0.127723	Naive CD8 T cells
23_TCTGAGAAGATCTGAA-1	0.281127	0.2041	0.219958	0.328959	0.195198	Naive CD8 T cells	0.125763	Naive CD8 T cells
23_TCTGGAAAGGGTCTCC-1	0.349461	0.250823	0.256566	0.386196	0.233677	Naive CD8 T cells	0.112471	Naive CD8 T cells
23_TCTGGAAGTCACTTCC-1	0.270096	0.169358	0.194472	0.35068	0.164759	Naive CD8 T cells	0.080584	Naive CD8 T cells
23_TCTTCGGTCATAACCG-1	0.28203	0.201339	0.208643	0.322941	0.180446	Naive CD8 T cells	0.112922	Naive CD8 T cells
23_TGACGGCTCAGCTCTC-1	0.330093	0.22688	0.245074	0.381617	0.233672	Naive CD8 T cells	0.0515237	Naive CD8 T cells
23_TGACTAGAGAGGTTAT-1	0.301223	0.199005	0.230017	0.349789	0.195148	Naive CD8 T cells	0.139017	Naive CD8 T cells
23_TGACTTTGTTCACGGC-1	0.274934	0.223153	0.220388	0.298073	0.201329	Naive CD8 T cells	0.0854671	Naive CD8 T cells
23_TGAGAGGAGCCCAATT-1	0.255615	0.185191	0.202587	0.288774	0.17389	Naive CD8 T cells	0.0294015	Naive CD8 T cells
23_TGAGAGGAGGATGTAT-1	0.303573	0.209586	0.220778	0.363758	0.19656	Naive CD8 T cells	0.0601849	Naive CD8 T cells
23_TGAGGGACAATCCAAC-1	0.285073	0.203056	0.237524	0.343079	0.197523	Naive CD8 T cells	0.0580059	Naive CD8 T cells
23_TGCACCTCACAACGCC-1	0.259705	0.199333	0.203907	0.302729	0.193638	Naive CD8 T cells	0.0916672	Naive CD8 T cells
23_TGCCAAAGTAACGACG-1	0.295883	0.206639	0.231359	0.341763	0.200264	Naive CD8 T cells	0.137055	Naive CD8 T cells
23_TGCCCATTCTCTAGGA-1	0.260564	0.177488	0.197733	0.309346	0.167306	Naive CD8 T cells	0.154113	Naive CD8 T cells
23_TGCGGGTAGAGCAATT-1	0.281672	0.205398	0.210349	0.309174	0.188888	Naive CD8 T cells	0.0856148	Naive CD8 T cells
23_TGCGTGGGTTCACGGC-1	0.289312	0.219619	0.21668	0.31495	0.210851	Naive CD8 T cells	0.0877062	Naive CD8 T cells
23_TGGACGCTCTCTAAGG-1	0.29524	0.23311	0.239475	0.335156	0.214322	Naive CD8 T cells	0.0953354	Naive CD8 T cells
23_TGGCCAGAGTCCATAC-1	0.30158	0.218691	0.227011	0.348125	0.220486	Naive CD8 T cells	0.127688	Naive CD8 T cells
23_TGGTTCCCACATCTTT-1	0.246965	0.207147	0.206949	0.279828	0.19994	Naive CD8 T cells	0.0934637	Naive CD8 T cells
23_TGGTTCCTCGAACGGA-1	0.291586	0.239726	0.248076	0.33027	0.224877	Naive CD8 T cells	0.133323	Naive CD8 T cells
23_TGTCCCAAGGCGCTCT-1	0.27372	0.195989	0.202544	0.345527	0.191966	Naive CD8 T cells	0.071807	Naive CD8 T cells
23_TGTCCCAGTAGATTAG-1	0.252052	0.203291	0.188279	0.303255	0.190742	Naive CD8 T cells	0.0512032	Naive CD8 T cells
23_TTAACTCCACCGCTAG-1	0.289915	0.188612	0.211261	0.371327	0.205491	Naive CD8 T cells	0.0814125	Naive CD8 T cells
23_TTAACTCCATGTCTCC-1	0.280366	0.191117	0.207225	0.34369	0.185095	Naive CD8 T cells	0.063324	Naive CD8 T cells
23_TTAGGCAGTAAGTGGC-1	0.296613	0.226841	0.227566	0.337125	0.213738	Naive CD8 T cells	0.138074	Naive CD8 T cells
23_TTCCCAGCAAAGAATC-1	0.299711	0.223147	0.229841	0.328729	0.230656	Naive CD8 T cells	0.0437079	Naive CD8 T cells
23_TTCGGTCCAAGTCTGT-1	0.272557	0.197167	0.222755	0.318348	0.189655	Naive CD8 T cells	0.110895	Naive CD8 T cells
23_TTCTCAAGTCTGCGGT-1	0.310629	0.215809	0.242165	0.373941	0.215462	Naive CD8 T cells	0.0633117	Naive CD8 T cells
23_TTGACTTAGACACGAC-1	0.302819	0.219031	0.23615	0.353023	0.219079	Naive CD8 T cells	0.050204	Naive CD8 T cells
23_TTGACTTGTAGGAGTC-1	0.297219	0.242183	0.230684	0.333982	0.237805	Naive CD8 T cells	0.156359	Naive CD8 T cells
23_TTGCGTCGTTACGTCA-1	0.2694	0.20863	0.229627	0.290544	0.21541	Naive CD8 T cells	0.0521916	Naive CD8 T cells
23_TTGGAACTCATGGTCA-1	0.290009	0.213475	0.216145	0.313928	0.202368	Naive CD8 T cells	0.0652058	Naive CD8 T cells
23_TTGGCAAGTATAGTAG-1	0.328289	0.249819	0.236373	0.383767	0.228694	Naive CD8 T cells	0.055478	Naive CD8 T cells
23_TTGTAGGGTTCTCATT-1	0.261059	0.198928	0.211069	0.306109	0.190237	Naive CD8 T cells	0.172838	Naive CD8 T cells
23_TTTACTGAGTGTGAAT-1	0.311612	0.243422	0.252518	0.366798	0.237981	Naive CD8 T cells	0.0551862	Naive CD8 T cells
23_TTTACTGTCGGCGCTA-1	0.314369	0.25777	0.25222	0.307556	0.235484	Central memory CD8 T cells	0.0866898	Central memory CD8 T cells
23_TTTGGTTCACGGATAG-1	0.295485	0.223542	0.247404	0.345675	0.230163	Naive CD8 T cells	0.0501901	Naive CD8 T cells
23_TTTGGTTGTTCACCTC-1	0.330733	0.23219	0.246411	0.394282	0.219838	Naive CD8 T cells	0.0635484	Naive CD8 T cells
24_AACACGTGTTGACGTT-1	0.278704	0.213624	0.22516	0.311549	0.210623	Naive CD8 T cells	0.0622817	Naive CD8 T cells
24_AACTCAGAGAAAGTGG-1	0.30187	0.229567	0.247277	0.327686	0.232047	Naive CD8 T cells	0.0710634	Naive CD8 T cells
24_AACTCAGTCGCCAAAT-1	0.26744	0.194141	0.206468	0.319408	0.192681	Naive CD8 T cells	0.0519678	Naive CD8 T cells
24_AACTCCCGTATCACCA-1	0.239688	0.190736	0.206554	0.250601	0.197357	Naive CD8 T cells	0.0641648	Naive CD8 T cells
24_AACTGGTGTGGCTCCA-1	0.305318	0.211956	0.239116	0.370422	0.20359	Naive CD8 T cells	0.0651045	Naive CD8 T cells
24_AACTGGTTCCGCAGTG-1	0.288693	0.208766	0.214251	0.341344	0.208708	Naive CD8 T cells	0.0526506	Naive CD8 T cells
24_AAGACCTGTACCGGCT-1	0.277706	0.206319	0.228622	0.33298	0.199314	Naive CD8 T cells	0.0552737	Naive CD8 T cells
24_AAGACCTGTAGGGTAC-1	0.278864	0.21052	0.221417	0.327298	0.207421	Naive CD8 T cells	0.107661	Naive CD8 T cells
24_ACACCAACATCACAAC-1	0.305973	0.233376	0.227845	0.30289	0.218183	Central memory CD8 T cells	0.0217188	Central memory CD8 T cells
24_ACATACGTCGATCCCT-1	0.271164	0.19231	0.223176	0.325738	0.204126	Naive CD8 T cells	0.054574	Naive CD8 T cells
24_ACATGGTCAGTCCTTC-1	0.288355	0.214508	0.230384	0.328649	0.197624	Naive CD8 T cells	0.142214	Naive CD8 T cells
24_ACCAGTAAGACAGAGA-1	0.319878	0.249132	0.221767	0.330798	0.225929	Central memory CD8 T cells	0.0396874	Central memory CD8 T cells
24_ACGAGCCAGGACACCA-1	0.285643	0.215722	0.218729	0.328825	0.210696	Naive CD8 T cells	0.143461	Naive CD8 T cells
24_ACGAGCCCATGGAATA-1	0.257001	0.176424	0.19091	0.30839	0.178266	Naive CD8 T cells	0.051389	Naive CD8 T cells
24_ACGCCGAAGCTTCGCG-1	0.240884	0.185849	0.21244	0.314438	0.186409	Naive CD8 T cells	0.0735541	Naive CD8 T cells
24_ACGCCGACATTCTTAC-1	0.317524	0.226145	0.262108	0.378363	0.220129	Naive CD8 T cells	0.0608388	Naive CD8 T cells
24_ACGGGCTTCACTTATC-1	0.278491	0.208696	0.222092	0.32048	0.203246	Naive CD8 T cells	0.117735	Naive CD8 T cells
24_ACGGGTCAGCTAACTC-1	0.236469	0.170436	0.176302	0.305955	0.154225	Naive CD8 T cells	0.0694855	Naive CD8 T cells
24_ACTATCTCAAACCCAT-1	0.293124	0.208169	0.214404	0.335171	0.201095	Naive CD8 T cells	0.0807949	Naive CD8 T cells
24_ACTATCTGTGCAGACA-1	0.287869	0.202005	0.223463	0.339941	0.211613	Naive CD8 T cells	0.0520719	Naive CD8 T cells
24_ACTGAGTAGCCTCGTG-1	0.257031	0.208245	0.233253	0.298557	0.212928	Naive CD8 T cells	0.127133	Naive CD8 T cells
24_ACTGATGCATCTGGTA-1	0.264927	0.190546	0.222288	0.309082	0.179022	Naive CD8 T cells	0.128631	Naive CD8 T cells
24_ACTGCTCAGCTGTCTA-1	0.276268	0.206506	0.224418	0.305131	0.209175	Naive CD8 T cells	0.0578291	Naive CD8 T cells
24_ACTGCTCGTGATGCCC-1	0.202954	0.167817	0.16958	0.232888	0.161446	Naive CD8 T cells	0.108304	Naive CD8 T cells
24_ACTGTCCAGTACGTTC-1	0.310117	0.233287	0.216803	0.358156	0.224762	Naive CD8 T cells	0.145142	Naive CD8 T cells
24_ACTGTCCTCCGTAGGC-1	0.305211	0.247739	0.253421	0.310986	0.243176	Naive CD8 T cells	0.0183192	Naive CD8 T cells
24_AGACGTTTCGTTTGCC-1	0.309774	0.242551	0.245097	0.363367	0.237146	Naive CD8 T cells	0.0535931	Naive CD8 T cells
24_AGAGCGAGTAGCAAAT-1	0.290307	0.213388	0.230257	0.328044	0.209226	Naive CD8 T cells	0.0996519	Naive CD8 T cells
24_AGAGCGAGTTTAAGCC-1	0.258741	0.206848	0.216124	0.299898	0.21187	Naive CD8 T cells	0.150506	Naive CD8 T cells
24_AGAGCTTTCCTTTACA-1	0.276932	0.20727	0.198967	0.316884	0.202353	Naive CD8 T cells	0.107279	Naive CD8 T cells
24_AGATTGCAGGAGTTGC-1	0.281588	0.203076	0.212733	0.3343	0.202977	Naive CD8 T cells	0.0527115	Naive CD8 T cells
24_AGCAGCCAGGCGCTCT-1	0.299762	0.216061	0.224479	0.344995	0.206502	Naive CD8 T cells	0.134922	Naive CD8 T cells
24_AGCATACTCATTTGGG-1	0.273548	0.20929	0.214945	0.330451	0.202138	Naive CD8 T cells	0.0569029	Naive CD8 T cells
24_AGCGTATGTCTCTTTA-1	0.276295	0.205834	0.228589	0.305688	0.207306	Naive CD8 T cells	0.119505	Naive CD8 T cells
24_AGCGTCGCATACAGCT-1	0.289165	0.228083	0.250168	0.325157	0.216604	Naive CD8 T cells	0.125545	Naive CD8 T cells
24_AGCTCCTAGATGTGGC-1	0.31393	0.230283	0.231806	0.35651	0.21413	Naive CD8 T cells	0.0934495	Naive CD8 T cells
24_AGCTCCTAGCGATGAC-1	0.312207	0.221493	0.217581	0.373821	0.203455	Naive CD8 T cells	0.0616139	Naive CD8 T cells
24_AGCTCCTGTCTACCTC-1	0.338487	0.260069	0.251974	0.369454	0.242118	Naive CD8 T cells	0.0797259	Naive CD8 T cells
24_AGGGTGACAGTGGGAT-1	0.294036	0.19821	0.223128	0.354221	0.184394	Naive CD8 T cells	0.0601851	Naive CD8 T cells
24_AGGTCATTCCCGGATG-1	0.274084	0.218994	0.231239	0.273544	0.222185	Naive CD8 T cells	0.0157071	Naive CD8 T cells
24_AGTCTTTAGTAACCCT-1	0.343649	0.268966	0.283797	0.36608	0.265867	Naive CD8 T cells	0.0279896	Naive CD8 T cells
24_AGTCTTTCACTCTGTC-1	0.371357	0.293491	0.311411	0.373905	0.273543	Central memory CD8 T cells	0.0150507	Central memory CD8 T cells
24_AGTGAGGGTAGGAGTC-1	0.284854	0.210969	0.209962	0.349096	0.198476	Naive CD8 T cells	0.0642422	Naive CD8 T cells
24_AGTGAGGTCATCGGAT-1	0.284902	0.221421	0.222583	0.32428	0.202434	Naive CD8 T cells	0.112365	Naive CD8 T cells
24_AGTGGGACATTAACCG-1	0.290918	0.224907	0.221104	0.334245	0.215728	Naive CD8 T cells	0.12727	Naive CD8 T cells
24_AGTGTCAGTATAGGTA-1	0.291014	0.225992	0.246531	0.317078	0.215551	Naive CD8 T cells	0.0714559	Naive CD8 T cells
24_ATAACGCAGATTACCC-1	0.27444	0.201858	0.21482	0.292414	0.195963	Naive CD8 T cells	0.0232549	Naive CD8 T cells
24_ATAAGAGAGATAGGAG-1	0.333338	0.260916	0.25489	0.375601	0.254589	Naive CD8 T cells	0.107408	Naive CD8 T cells
24_ATAGACCGTCTGCCAG-1	0.26754	0.200128	0.205554	0.327601	0.198278	Naive CD8 T cells	0.0600617	Naive CD8 T cells
24_ATCACGATCACCAGGC-1	0.289212	0.193707	0.208035	0.354209	0.180502	Naive CD8 T cells	0.0649972	Naive CD8 T cells
24_ATCATGGAGTCATGCT-1	0.33394	0.252495	0.274207	0.382656	0.235612	Naive CD8 T cells	0.130429	Naive CD8 T cells
24_ATCCACCGTGGACGAT-1	0.310858	0.216339	0.233499	0.369482	0.207256	Naive CD8 T cells	0.0586236	Naive CD8 T cells
24_ATCCGAAAGCCACCTG-1	0.306843	0.238217	0.257313	0.34458	0.239783	Naive CD8 T cells	0.10803	Naive CD8 T cells
24_ATCGAGTGTACTCAAC-1	0.285924	0.209594	0.231409	0.323777	0.221662	Naive CD8 T cells	0.146731	Naive CD8 T cells
24_ATGAGGGCACACCGAC-1	0.276393	0.196672	0.222624	0.293547	0.190113	Naive CD8 T cells	0.0477822	Naive CD8 T cells
24_ATGCGATTCCATGAGT-1	0.276816	0.180554	0.190449	0.344007	0.192875	Naive CD8 T cells	0.0671915	Naive CD8 T cells
24_ATGGGAGTCTGCTGCT-1	0.310306	0.214482	0.248189	0.367361	0.220085	Naive CD8 T cells	0.0570549	Naive CD8 T cells
24_ATGTGTGAGTCGTACT-1	0.279471	0.210358	0.221582	0.32568	0.206996	Naive CD8 T cells	0.138421	Naive CD8 T cells
24_ATTATCCGTCCAACTA-1	0.312237	0.235596	0.248336	0.350016	0.216802	Naive CD8 T cells	0.114176	Naive CD8 T cells
24_ATTTCTGCATCGACGC-1	0.277012	0.183473	0.209925	0.338544	0.187751	Naive CD8 T cells	0.0615325	Naive CD8 T cells
24_CAACCAATCTTAACCT-1	0.298913	0.220969	0.247335	0.345588	0.218446	Naive CD8 T cells	0.104069	Naive CD8 T cells
24_CAACCTCGTATGGTTC-1	0.279617	0.202175	0.222772	0.355456	0.195647	Naive CD8 T cells	0.0758383	Naive CD8 T cells
24_CAAGAAACACTGAAGG-1	0.325256	0.244578	0.269235	0.359236	0.235674	Naive CD8 T cells	0.112813	Naive CD8 T cells
24_CAAGAAAGTGAGTGAC-1	0.287462	0.230777	0.244689	0.327364	0.225253	Naive CD8 T cells	0.122671	Naive CD8 T cells
24_CAAGAAATCGATCCCT-1	0.268595	0.219757	0.22885	0.311694	0.216375	Naive CD8 T cells	0.135976	Naive CD8 T cells
24_CAAGTTGTCACTCCTG-1	0.330135	0.252178	0.257991	0.383005	0.228202	Naive CD8 T cells	0.0528701	Naive CD8 T cells
24_CACAAACCAAGGGTCA-1	0.285206	0.222969	0.244468	0.318518	0.217798	Naive CD8 T cells	0.0561132	Naive CD8 T cells
24_CACACAAGTGCGATAG-1	0.264675	0.200916	0.223871	0.328833	0.210086	Naive CD8 T cells	0.0641585	Naive CD8 T cells
24_CACCACTGTTCGGCAC-1	0.290739	0.225709	0.231129	0.312503	0.221197	Naive CD8 T cells	0.0935357	Naive CD8 T cells
24_CACCACTTCAAGCCTA-1	0.371306	0.377381	0.386967	0.337069	0.406104	Terminal effector CD8 T cells	0.0315742	Terminal effector CD8 T cells
24_CAGAGAGTCCGAACGC-1	0.285588	0.219611	0.215086	0.320163	0.205001	Naive CD8 T cells	0.102473	Naive CD8 T cells
24_CAGATCACACCAGGTC-1	0.270819	0.188467	0.224558	0.347598	0.185188	Naive CD8 T cells	0.0767786	Naive CD8 T cells
24_CAGCATAAGCGATCCC-1	0.312317	0.247524	0.25658	0.342941	0.236183	Naive CD8 T cells	0.0671475	Naive CD8 T cells
24_CAGCGACTCTTTACAC-1	0.290159	0.221971	0.21944	0.341834	0.213071	Naive CD8 T cells	0.0516746	Naive CD8 T cells
24_CAGGTGCCATCGGAAG-1	0.268264	0.188049	0.212096	0.319697	0.182831	Naive CD8 T cells	0.0514326	Naive CD8 T cells
24_CAGTAACAGACATAAC-1	0.320082	0.257542	0.272813	0.338038	0.243292	Naive CD8 T cells	0.00799822	Naive CD8 T cells
24_CAGTAACCAAACTGCT-1	0.2888	0.202916	0.224601	0.349954	0.191284	Naive CD8 T cells	0.0611539	Naive CD8 T cells
24_CATATGGAGACTAAGT-1	0.279349	0.213246	0.230829	0.328049	0.21652	Naive CD8 T cells	0.127321	Naive CD8 T cells
24_CATATGGTCCACGAAT-1	0.263239	0.20529	0.204503	0.303631	0.206516	Naive CD8 T cells	0.118819	Naive CD8 T cells
24_CATCAGACACACGCTG-1	0.289923	0.21458	0.221599	0.336994	0.196793	Naive CD8 T cells	0.149326	Naive CD8 T cells
24_CATCCACAGTGTGGCA-1	0.293442	0.197637	0.219534	0.36289	0.196813	Naive CD8 T cells	0.0694478	Naive CD8 T cells
24_CATCGAAGTCTTCTCG-1	0.291677	0.216237	0.23394	0.364751	0.225042	Naive CD8 T cells	0.0730736	Naive CD8 T cells
24_CATGACAAGAGGTTGC-1	0.293696	0.214578	0.23557	0.332827	0.210845	Naive CD8 T cells	0.113723	Naive CD8 T cells
24_CATGGCGAGGCTCATT-1	0.321549	0.221644	0.235244	0.363067	0.216264	Naive CD8 T cells	0.120243	Naive CD8 T cells
24_CCAATCCTCACCAGGC-1	0.255407	0.180768	0.21696	0.283846	0.188915	Naive CD8 T cells	0.0898708	Naive CD8 T cells
24_CCACCTAAGCCGGTAA-1	0.221055	0.159351	0.178784	0.233404	0.152859	Naive CD8 T cells	0.0195723	Naive CD8 T cells
24_CCATTCGGTAAATGAC-1	0.307187	0.218248	0.244128	0.329248	0.214011	Naive CD8 T cells	0.0764191	Naive CD8 T cells
24_CCCAGTTTCACCATAG-1	0.289211	0.222394	0.225558	0.343081	0.221469	Naive CD8 T cells	0.0538699	Naive CD8 T cells
24_CCGGGATAGTCTCGGC-1	0.305271	0.233562	0.25492	0.334493	0.23074	Naive CD8 T cells	0.0649037	Naive CD8 T cells
24_CCGGGATGTGCCTGTG-1	0.318625	0.223937	0.226995	0.364397	0.202491	Naive CD8 T cells	0.131039	Naive CD8 T cells
24_CCGGTAGCAATTCCTT-1	0.322954	0.239798	0.251623	0.368531	0.23355	Naive CD8 T cells	0.120409	Naive CD8 T cells
24_CCGTGGAGTAACGCGA-1	0.286451	0.202833	0.220324	0.326673	0.207001	Naive CD8 T cells	0.125432	Naive CD8 T cells
24_CCGTGGATCATCACCC-1	0.296871	0.226266	0.212353	0.326553	0.218008	Naive CD8 T cells	0.110276	Naive CD8 T cells
24_CCGTGGATCGTCGTTC-1	0.301144	0.231119	0.220503	0.32933	0.22907	Naive CD8 T cells	0.0609301	Naive CD8 T cells
24_CCTACACCACACCGAC-1	0.28787	0.221686	0.226102	0.328028	0.216893	Naive CD8 T cells	0.0921042	Naive CD8 T cells
24_CCTAGCTAGTACGTTC-1	0.326409	0.247529	0.268718	0.383319	0.232947	Naive CD8 T cells	0.0569094	Naive CD8 T cells
24_CCTAGCTCAAACTGCT-1	0.239228	0.171777	0.174751	0.30558	0.178016	Naive CD8 T cells	0.0663519	Naive CD8 T cells
24_CCTTACGAGCCTTGAT-1	0.357007	0.267138	0.286602	0.396103	0.262177	Naive CD8 T cells	0.135655	Naive CD8 T cells
24_CCTTTCTTCACGGTTA-1	0.310964	0.208358	0.227442	0.382876	0.191039	Naive CD8 T cells	0.0719117	Naive CD8 T cells
24_CGAACATTCGAGCCCA-1	0.31839	0.253189	0.261561	0.33045	0.232194	Central memory CD8 T cells	0.00208523	Central memory CD8 T cells
24_CGAATGTTCAGTTTGG-1	0.333483	0.264505	0.265675	0.401633	0.25728	Naive CD8 T cells	0.0681498	Naive CD8 T cells
24_CGACCTTTCGTCTGCT-1	0.292877	0.189125	0.240137	0.372238	0.201072	Naive CD8 T cells	0.0793605	Naive CD8 T cells
24_CGATCGGGTCGACTAT-1	0.2994	0.235068	0.250271	0.353352	0.235586	Naive CD8 T cells	0.0539518	Naive CD8 T cells
24_CGATGGCGTGCGCTTG-1	0.34534	0.265698	0.245295	0.384299	0.246973	Naive CD8 T cells	0.0744182	Naive CD8 T cells
24_CGATGTAGTAAATACG-1	0.334644	0.256272	0.271675	0.377876	0.244404	Naive CD8 T cells	0.106625	Naive CD8 T cells
24_CGATTGATCTGACCTC-1	0.311175	0.222972	0.251894	0.373804	0.220436	Naive CD8 T cells	0.0626283	Naive CD8 T cells
24_CGCCAAGGTGCAACGA-1	0.330218	0.256252	0.25265	0.349796	0.238318	Naive CD8 T cells	0.0252038	Naive CD8 T cells
24_CGCGTTTTCGGCTTGG-1	0.306401	0.219101	0.235596	0.327162	0.208295	Naive CD8 T cells	0.060662	Naive CD8 T cells
24_CGCTATCGTAGCTGCC-1	0.302964	0.233164	0.242759	0.351334	0.204748	Naive CD8 T cells	0.120584	Naive CD8 T cells
24_CGCTGGAAGAGTGAGA-1	0.304952	0.22348	0.238479	0.353601	0.21788	Naive CD8 T cells	0.100222	Naive CD8 T cells
24_CGCTGGAGTAGAAGGA-1	0.321134	0.241475	0.256514	0.369026	0.230262	Naive CD8 T cells	0.126678	Naive CD8 T cells
24_CGGACACAGTGACATA-1	0.239044	0.163598	0.193572	0.30138	0.153514	Naive CD8 T cells	0.0623361	Naive CD8 T cells
24_CGGACACCATGATCCA-1	0.278557	0.211179	0.206899	0.339652	0.208689	Naive CD8 T cells	0.0610956	Naive CD8 T cells
24_CGGACACGTTTGACAC-1	0.299638	0.21555	0.229771	0.361399	0.208098	Naive CD8 T cells	0.061761	Naive CD8 T cells
24_CGGACGTTCAACGGGA-1	0.207013	0.150782	0.180324	0.273682	0.161572	Naive CD8 T cells	0.0666686	Naive CD8 T cells
24_CGGACTGGTCTGCAAT-1	0.26072	0.196409	0.201229	0.310836	0.198822	Naive CD8 T cells	0.0501163	Naive CD8 T cells
24_CGGACTGTCACCGTAA-1	0.289216	0.206989	0.231403	0.333672	0.205625	Naive CD8 T cells	0.142369	Naive CD8 T cells
24_CGGAGCTGTGTGACGA-1	0.296718	0.219748	0.211209	0.344499	0.215184	Naive CD8 T cells	0.176379	Naive CD8 T cells
24_CGGAGTCCAAGACGTG-1	0.26156	0.180691	0.20212	0.31902	0.183535	Naive CD8 T cells	0.0574601	Naive CD8 T cells
24_CGGCTAGAGTGGGTTG-1	0.349153	0.342253	0.323954	0.296973	0.307345	Central memory CD8 T cells	0.0124023	Central memory CD8 T cells
24_CGGCTAGGTTCCACAA-1	0.342206	0.253504	0.252911	0.358972	0.241389	Naive CD8 T cells	0.0117717	Naive CD8 T cells
24_CGTAGCGGTATTCTCT-1	0.300541	0.226272	0.247942	0.353482	0.231981	Naive CD8 T cells	0.0529415	Naive CD8 T cells
24_CGTCACTGTCCTAGCG-1	0.301798	0.236273	0.270674	0.350105	0.234865	Naive CD8 T cells	0.201905	Naive CD8 T cells
24_CGTCTACCACAGCCCA-1	0.293748	0.211005	0.240182	0.350066	0.201468	Naive CD8 T cells	0.0563184	Naive CD8 T cells
24_CGTGTAACAAACGTGG-1	0.267946	0.197861	0.196511	0.296076	0.190662	Naive CD8 T cells	0.0419563	Naive CD8 T cells
24_CTACACCTCGGCGCAT-1	0.292791	0.2386	0.222563	0.302187	0.223031	Central memory CD8 T cells	0.0137979	Central memory CD8 T cells
24_CTACATTGTCGACTGC-1	0.295006	0.207278	0.242672	0.353663	0.209629	Naive CD8 T cells	0.0586577	Naive CD8 T cells
24_CTACCCACACCTCGGA-1	0.313	0.245028	0.253743	0.338953	0.231432	Naive CD8 T cells	0.0570726	Naive CD8 T cells
24_CTACGTCAGCCAGGAT-1	0.286681	0.204253	0.234539	0.329393	0.201313	Naive CD8 T cells	0.0715325	Naive CD8 T cells
24_CTAGAGTAGGCCCTTG-1	0.294868	0.20974	0.232561	0.354181	0.194002	Naive CD8 T cells	0.0593126	Naive CD8 T cells
24_CTAGTGAAGGTGCTAG-1	0.337983	0.250759	0.264651	0.381029	0.245772	Naive CD8 T cells	0.0802879	Naive CD8 T cells
24_CTAGTGACACCAACCG-1	0.334785	0.260186	0.265693	0.35445	0.242145	Naive CD8 T cells	0.0210607	Naive CD8 T cells
24_CTCAGAACAATGACCT-1	0.396109	0.309028	0.329892	0.392156	0.284958	Central memory CD8 T cells	0.0581557	Central memory CD8 T cells
24_CTCGAAAAGAGCTGGT-1	0.324277	0.291733	0.29056	0.278003	0.297167	Central memory CD8 T cells	0.0271101	Central memory CD8 T cells
24_CTCGAGGAGGGTGTTG-1	0.27233	0.204938	0.220782	0.314735	0.203029	Naive CD8 T cells	0.106155	Naive CD8 T cells
24_CTCGAGGGTAAACACA-1	0.29374	0.225857	0.222472	0.332395	0.214751	Naive CD8 T cells	0.0586439	Naive CD8 T cells
24_CTCGTACCAAGCCTAT-1	0.300711	0.213031	0.22089	0.361514	0.193411	Naive CD8 T cells	0.0608028	Naive CD8 T cells
24_CTCGTACCATGCGCAC-1	0.312777	0.24285	0.239737	0.321778	0.232	Naive CD8 T cells	0.0172577	Naive CD8 T cells
24_CTCTACGAGCTGAACG-1	0.332739	0.266965	0.274403	0.351197	0.245228	Naive CD8 T cells	0.0813551	Naive CD8 T cells
24_CTCTACGCAGATCCAT-1	0.274987	0.19273	0.210545	0.314217	0.202524	Naive CD8 T cells	0.112302	Naive CD8 T cells
24_CTCTACGGTGTAATGA-1	0.286323	0.208707	0.211758	0.334065	0.195294	Naive CD8 T cells	0.13133	Naive CD8 T cells
24_CTCTGGTAGTCTCCTC-1	0.28945	0.220075	0.241324	0.338757	0.222716	Naive CD8 T cells	0.18498	Naive CD8 T cells
24_CTCTGGTTCAGGTTCA-1	0.31009	0.206664	0.224819	0.375006	0.193195	Naive CD8 T cells	0.0649162	Naive CD8 T cells
24_CTGAAACTCCGATATG-1	0.271096	0.208121	0.211938	0.301629	0.202781	Naive CD8 T cells	0.0595719	Naive CD8 T cells
24_CTGAAACTCGTCCGTT-1	0.319212	0.241801	0.255041	0.373745	0.239598	Naive CD8 T cells	0.0545333	Naive CD8 T cells
24_CTGAAGTAGTGACATA-1	0.265795	0.211881	0.220673	0.288039	0.207909	Naive CD8 T cells	0.0696116	Naive CD8 T cells
24_CTGAAGTCACGGTAGA-1	0.279172	0.22049	0.230306	0.311104	0.211087	Naive CD8 T cells	0.107315	Naive CD8 T cells
24_CTGCCTACATTAGGCT-1	0.281552	0.205381	0.19151	0.321191	0.182465	Naive CD8 T cells	0.10851	Naive CD8 T cells
24_CTGCCTATCCCGGATG-1	0.285789	0.21936	0.253701	0.330812	0.222325	Naive CD8 T cells	0.148362	Naive CD8 T cells
24_CTGCCTATCTGCAAGT-1	0.263326	0.186536	0.193034	0.288922	0.162823	Naive CD8 T cells	0.057787	Naive CD8 T cells
24_CTGTGCTGTGACTACT-1	0.284085	0.201288	0.218627	0.362669	0.181942	Naive CD8 T cells	0.078584	Naive CD8 T cells
24_CTTAACTAGGTAGCCA-1	0.312198	0.243048	0.253738	0.359672	0.229432	Naive CD8 T cells	0.131543	Naive CD8 T cells
24_CTTACCGAGACAATAC-1	0.292398	0.211359	0.216441	0.357176	0.198763	Naive CD8 T cells	0.0647777	Naive CD8 T cells
24_CTTAGGATCATCACCC-1	0.277043	0.200152	0.209919	0.310609	0.197707	Naive CD8 T cells	0.0808254	Naive CD8 T cells
24_GAAACTCGTCGCTTTC-1	0.281832	0.202822	0.209026	0.337938	0.19302	Naive CD8 T cells	0.0561065	Naive CD8 T cells
24_GAAACTCTCCTGCAGG-1	0.316304	0.235729	0.238287	0.373894	0.224078	Naive CD8 T cells	0.0575893	Naive CD8 T cells
24_GAACATCGTTGTGGAG-1	0.328758	0.251064	0.247063	0.399664	0.228793	Naive CD8 T cells	0.0709061	Naive CD8 T cells
24_GAACCTAAGTGGAGAA-1	0.323731	0.248257	0.25256	0.343535	0.244543	Naive CD8 T cells	0.0907896	Naive CD8 T cells
24_GAACCTATCCTGCTTG-1	0.3109	0.242462	0.250194	0.342268	0.223075	Naive CD8 T cells	0.0914778	Naive CD8 T cells
24_GAATAAGTCCACTCCA-1	0.299092	0.202913	0.213711	0.363603	0.193345	Naive CD8 T cells	0.0645109	Naive CD8 T cells
24_GACCAATCAGGGATTG-1	0.254988	0.19625	0.204226	0.299166	0.181931	Naive CD8 T cells	0.15591	Naive CD8 T cells
24_GACCAATGTCTCCATC-1	0.36232	0.248039	0.255218	0.412916	0.224835	Naive CD8 T cells	0.0505957	Naive CD8 T cells
24_GACCTGGGTCCAACTA-1	0.292438	0.217372	0.23493	0.338731	0.209538	Naive CD8 T cells	0.155141	Naive CD8 T cells
24_GACGCGTGTGGTGTAG-1	0.257447	0.195299	0.204302	0.314638	0.189865	Naive CD8 T cells	0.0571903	Naive CD8 T cells
24_GACGGCTCACAGATTC-1	0.255317	0.186547	0.199314	0.318538	0.187268	Naive CD8 T cells	0.0632214	Naive CD8 T cells
24_GACGGCTTCTGTCTCG-1	0.310903	0.25678	0.276478	0.34222	0.25853	Naive CD8 T cells	0.0775958	Naive CD8 T cells
24_GACGTGCCACCAGGTC-1	0.283895	0.205489	0.208138	0.31853	0.200084	Naive CD8 T cells	0.070276	Naive CD8 T cells
24_GACGTTACATCGACGC-1	0.259335	0.200317	0.208293	0.304629	0.205361	Naive CD8 T cells	0.150589	Naive CD8 T cells
24_GACGTTACATGTTGAC-1	0.300528	0.207276	0.220094	0.336991	0.195119	Naive CD8 T cells	0.0411925	Naive CD8 T cells
24_GACGTTATCAAGCCTA-1	0.27098	0.193343	0.220174	0.357839	0.190483	Naive CD8 T cells	0.0868589	Naive CD8 T cells
24_GACTAACGTTGAGGTG-1	0.281881	0.202833	0.218445	0.342599	0.199436	Naive CD8 T cells	0.0607171	Naive CD8 T cells
24_GACTGCGAGATCTGCT-1	0.299341	0.206447	0.223662	0.3625	0.18508	Naive CD8 T cells	0.0631591	Naive CD8 T cells
24_GAGCAGAAGGAGTTTA-1	0.331293	0.277615	0.273408	0.322901	0.272587	Central memory CD8 T cells	0.0336969	Central memory CD8 T cells
24_GAGTCCGAGTACGTAA-1	0.253514	0.193103	0.19181	0.303844	0.197397	Naive CD8 T cells	0.0503294	Naive CD8 T cells
24_GAGTCCGAGTCTCAAC-1	0.356862	0.251975	0.307878	0.389658	0.259492	Naive CD8 T cells	0.0557494	Naive CD8 T cells
24_GATCAGTTCCCTAATT-1	0.321721	0.234098	0.260041	0.364566	0.227973	Naive CD8 T cells	0.140065	Naive CD8 T cells
24_GATCGCGCAAGCGTAG-1	0.365503	0.283391	0.262893	0.357572	0.276266	Central memory CD8 T cells	0.0315313	Central memory CD8 T cells
24_GATCTAGCAATCGAAA-1	0.256204	0.191561	0.191828	0.307553	0.184197	Naive CD8 T cells	0.0513489	Naive CD8 T cells
24_GATGAAAAGCCAGGAT-1	0.249519	0.194338	0.180331	0.2344	0.197576	Central memory CD8 T cells	0.0517441	Central memory CD8 T cells
24_GATGAAACATACCATG-1	0.267134	0.221063	0.222563	0.283979	0.211714	Naive CD8 T cells	0.0685437	Naive CD8 T cells
24_GATGAGGCACTTAAGC-1	0.338971	0.25091	0.251453	0.386296	0.227329	Naive CD8 T cells	0.133371	Naive CD8 T cells
24_GATGAGGTCTCCGGTT-1	0.295447	0.221623	0.248017	0.336482	0.218014	Naive CD8 T cells	0.119884	Naive CD8 T cells
24_GATGCTACACACCGCA-1	0.266323	0.189947	0.198994	0.301259	0.183393	Naive CD8 T cells	0.0731778	Naive CD8 T cells
24_GCACTCTCACGGCGTT-1	0.288505	0.232241	0.244419	0.304796	0.226625	Naive CD8 T cells	0.0580855	Naive CD8 T cells
24_GCAGCCAAGCGACGTA-1	0.291652	0.221773	0.229344	0.321095	0.20794	Naive CD8 T cells	0.0497143	Naive CD8 T cells
24_GCAGTTAAGCACAGGT-1	0.341749	0.263722	0.259476	0.386793	0.250306	Naive CD8 T cells	0.118292	Naive CD8 T cells
24_GCATACAAGACCACGA-1	0.265868	0.180919	0.198615	0.310368	0.175967	Naive CD8 T cells	0.0987664	Naive CD8 T cells
24_GCATGCGCAAAGCGGT-1	0.292288	0.209733	0.252282	0.322859	0.207378	Naive CD8 T cells	0.0691284	Naive CD8 T cells
24_GCATGTAAGTATCGAA-1	0.278843	0.179494	0.217214	0.347887	0.17895	Naive CD8 T cells	0.0690446	Naive CD8 T cells
24_GCCAAATAGATGTGGC-1	0.278901	0.194871	0.19506	0.32709	0.193816	Naive CD8 T cells	0.145048	Naive CD8 T cells
24_GCCAAATTCGTGGTCG-1	0.294092	0.229074	0.217257	0.313179	0.226426	Naive CD8 T cells	0.0192009	Naive CD8 T cells
24_GCGCGATAGACTGTAA-1	0.30927	0.236358	0.228226	0.339611	0.227351	Naive CD8 T cells	0.101133	Naive CD8 T cells
24_GCTCTGTCAGCCTATA-1	0.337407	0.277368	0.286962	0.328541	0.278685	Central memory CD8 T cells	0.0403608	Central memory CD8 T cells
24_GCTGGGTCAAGACACG-1	0.294481	0.187662	0.216727	0.371629	0.17737	Naive CD8 T cells	0.0771481	Naive CD8 T cells
24_GCTGGGTCAGTAAGCG-1	0.291057	0.194802	0.236164	0.35571	0.204411	Naive CD8 T cells	0.0646527	Naive CD8 T cells
24_GCTTCCACATAGGATA-1	0.255275	0.193421	0.203557	0.311239	0.18851	Naive CD8 T cells	0.0559646	Naive CD8 T cells
24_GGAATAAAGTGAAGTT-1	0.275167	0.203478	0.228672	0.312934	0.196608	Naive CD8 T cells	0.110972	Naive CD8 T cells
24_GGACAAGGTCTTCTCG-1	0.343064	0.259271	0.268683	0.360858	0.25151	Naive CD8 T cells	0.0415189	Naive CD8 T cells
24_GGACAAGTCAAACGGG-1	0.267194	0.20287	0.22899	0.306604	0.216232	Naive CD8 T cells	0.13495	Naive CD8 T cells
24_GGACAGAAGACACGAC-1	0.246931	0.17889	0.203538	0.312129	0.175535	Naive CD8 T cells	0.0651977	Naive CD8 T cells
24_GGACATTAGATCGGGT-1	0.277917	0.204102	0.200125	0.291598	0.203007	Naive CD8 T cells	0.0513112	Naive CD8 T cells
24_GGATGTTAGGCACATG-1	0.305027	0.202723	0.214659	0.374262	0.191735	Naive CD8 T cells	0.0692348	Naive CD8 T cells
24_GGATGTTGTTCGGGCT-1	0.34291	0.264218	0.27258	0.382183	0.255289	Naive CD8 T cells	0.143236	Naive CD8 T cells
24_GGATTACGTTGTCGCG-1	0.324659	0.241613	0.264277	0.372392	0.231222	Naive CD8 T cells	0.111839	Naive CD8 T cells
24_GGATTACTCGAATCCA-1	0.330591	0.269877	0.274965	0.338025	0.248848	Central memory CD8 T cells	0.0102166	Central memory CD8 T cells
24_GGCAATTTCCGTTGTC-1	0.291251	0.204833	0.23104	0.341577	0.203877	Naive CD8 T cells	0.0503256	Naive CD8 T cells
24_GGCCGATCAGTCAGCC-1	0.270666	0.191327	0.196386	0.332571	0.192239	Naive CD8 T cells	0.0619046	Naive CD8 T cells
24_GGCGACTGTTCATGGT-1	0.292975	0.217534	0.211454	0.350482	0.212325	Naive CD8 T cells	0.0575062	Naive CD8 T cells
24_GGCTGGTCAAGCGTAG-1	0.318855	0.229056	0.238783	0.367285	0.219514	Naive CD8 T cells	0.143161	Naive CD8 T cells
24_GGCTGGTGTCAAAGAT-1	0.277311	0.2052	0.209648	0.322317	0.202397	Naive CD8 T cells	0.133975	Naive CD8 T cells
24_GGCTGGTGTCTTCAAG-1	0.13234	0.0467485	0.0993272	0.235718	0.0596226	Naive CD8 T cells	0.103378	Naive CD8 T cells
24_GGCTGGTGTGTCCTCT-1	0.306725	0.226318	0.244483	0.348632	0.201748	Naive CD8 T cells	0.0883582	Naive CD8 T cells
24_GGGACCTAGAAGGCCT-1	0.263233	0.19209	0.200807	0.328844	0.191144	Naive CD8 T cells	0.0656111	Naive CD8 T cells
24_GGGACCTTCGTAGGTT-1	0.25624	0.197834	0.205919	0.316582	0.180473	Naive CD8 T cells	0.0603418	Naive CD8 T cells
24_GGGAGATCATTCCTGC-1	0.329401	0.224452	0.254193	0.37008	0.219375	Naive CD8 T cells	0.0381736	Naive CD8 T cells
24_GGGAGATGTTCCGGCA-1	0.284698	0.221373	0.225522	0.329228	0.218366	Naive CD8 T cells	0.144199	Naive CD8 T cells
24_GGGCACTAGCCCTAAT-1	0.327988	0.245609	0.263221	0.363913	0.242553	Naive CD8 T cells	0.0957361	Naive CD8 T cells
24_GGTGTTATCCAGTATG-1	0.297988	0.214277	0.252989	0.341244	0.222354	Naive CD8 T cells	0.0682791	Naive CD8 T cells
24_GTAACGTCAGAGTGTG-1	0.263312	0.213625	0.204337	0.288616	0.212575	Naive CD8 T cells	0.0822274	Naive CD8 T cells
24_GTAACGTCATATACGC-1	0.300907	0.226292	0.223363	0.33839	0.220456	Naive CD8 T cells	0.108668	Naive CD8 T cells
24_GTAACTGTCGTTTAGG-1	0.268624	0.194109	0.199927	0.292434	0.184319	Naive CD8 T cells	0.0331294	Naive CD8 T cells
24_GTACGTAGTATAGTAG-1	0.334572	0.254847	0.272527	0.383207	0.240254	Naive CD8 T cells	0.0894019	Naive CD8 T cells
24_GTACTTTGTTCCATGA-1	0.252462	0.193373	0.19933	0.286349	0.192012	Naive CD8 T cells	0.120736	Naive CD8 T cells
24_GTAGGCCAGAACAACT-1	0.253649	0.175875	0.179075	0.339794	0.180575	Naive CD8 T cells	0.0861449	Naive CD8 T cells
24_GTAGTCATCACTGGGC-1	0.281869	0.186951	0.199957	0.32411	0.190176	Naive CD8 T cells	0.116065	Naive CD8 T cells
24_GTATCTTGTTGATTGC-1	0.365763	0.284954	0.304102	0.369025	0.273115	Central memory CD8 T cells	0.00672803	Central memory CD8 T cells
24_GTGAAGGCACTAGTAC-1	0.279054	0.189081	0.199514	0.348848	0.18391	Naive CD8 T cells	0.0697943	Naive CD8 T cells
24_GTGCAGCGTTACTGAC-1	0.316609	0.243067	0.246622	0.339285	0.232622	Naive CD8 T cells	0.0400559	Naive CD8 T cells
24_GTGGGTCGTATCGCAT-1	0.326056	0.290177	0.299712	0.306926	0.281787	Central memory CD8 T cells	0.0191302	Central memory CD8 T cells
24_GTTCGGGTCCCAACGG-1	0.261323	0.190922	0.219125	0.304164	0.179757	Naive CD8 T cells	0.113922	Naive CD8 T cells
24_TAAGCGTGTCCGAATT-1	0.261525	0.181578	0.202488	0.287049	0.18181	Naive CD8 T cells	0.0742279	Naive CD8 T cells
24_TACAGTGTCCAAAGTC-1	0.291581	0.205038	0.231483	0.35353	0.202591	Naive CD8 T cells	0.0619491	Naive CD8 T cells
24_TACCTATGTCTTCTCG-1	0.307965	0.221381	0.209354	0.358574	0.210493	Naive CD8 T cells	0.0506095	Naive CD8 T cells
24_TACCTTACATCGACGC-1	0.270085	0.191214	0.206078	0.337268	0.189491	Naive CD8 T cells	0.0671833	Naive CD8 T cells
24_TACTCATAGACATAAC-1	0.315691	0.2559	0.249368	0.352106	0.243644	Naive CD8 T cells	0.096828	Naive CD8 T cells
24_TACTCATAGGGTGTTG-1	0.246404	0.194731	0.20511	0.279291	0.191969	Naive CD8 T cells	0.112181	Naive CD8 T cells
24_TACTCGCTCACTGGGC-1	0.292489	0.21719	0.21555	0.335621	0.214689	Naive CD8 T cells	0.121044	Naive CD8 T cells
24_TACTTACAGGAGTACC-1	0.294717	0.24411	0.254677	0.324198	0.244574	Naive CD8 T cells	0.085928	Naive CD8 T cells
24_TAGACCAAGTCCATAC-1	0.301741	0.226827	0.249585	0.353282	0.212638	Naive CD8 T cells	0.0515405	Naive CD8 T cells
24_TAGACCAGTAGATTAG-1	0.355104	0.285677	0.303862	0.326276	0.275238	Central memory CD8 T cells	0.0889515	Central memory CD8 T cells
24_TAGCCGGGTGACCAAG-1	0.315239	0.261047	0.25555	0.313724	0.241961	Central memory CD8 T cells	0.0408168	Central memory CD8 T cells
24_TATTACCAGAAACGAG-1	0.29451	0.202642	0.24954	0.330064	0.192008	Naive CD8 T cells	0.124126	Naive CD8 T cells
24_TATTACCAGGAGCGTT-1	0.277175	0.218106	0.234791	0.309166	0.222629	Naive CD8 T cells	0.106437	Naive CD8 T cells
24_TATTACCTCTGCGGCA-1	0.401202	0.354426	0.36712	0.351254	0.340394	Central memory CD8 T cells	0.110967	Central memory CD8 T cells
24_TCACAAGGTCGAATCT-1	0.259664	0.181694	0.196973	0.305209	0.171711	Naive CD8 T cells	0.112653	Naive CD8 T cells
24_TCAGATGGTGTGGTTT-1	0.27723	0.191346	0.198539	0.340328	0.178513	Naive CD8 T cells	0.0630979	Naive CD8 T cells
24_TCAGCAAGTTTGGGCC-1	0.229075	0.165268	0.197376	0.274056	0.170716	Naive CD8 T cells	0.130664	Naive CD8 T cells
24_TCCACACTCCTATTCA-1	0.277249	0.208271	0.220308	0.325179	0.203728	Naive CD8 T cells	0.171106	Naive CD8 T cells
24_TCCCGATTCACGATGT-1	0.30592	0.217624	0.237295	0.339537	0.207197	Naive CD8 T cells	0.120713	Naive CD8 T cells
24_TCGAGGCAGTAACCCT-1	0.300503	0.253613	0.24786	0.306136	0.241259	Naive CD8 T cells	0.00563768	Naive CD8 T cells
24_TCGAGGCTCTATCGCC-1	0.287025	0.225599	0.23944	0.35178	0.23165	Naive CD8 T cells	0.0647543	Naive CD8 T cells
24_TCGCGTTCAGCGATCC-1	0.275127	0.203742	0.239434	0.3085	0.203395	Naive CD8 T cells	0.0688482	Naive CD8 T cells
24_TCTATTGAGAAACGCC-1	0.286241	0.218357	0.238012	0.304869	0.208037	Naive CD8 T cells	0.0518655	Naive CD8 T cells
24_TCTCATACATGAAGTA-1	0.254501	0.183145	0.201278	0.297533	0.186583	Naive CD8 T cells	0.146734	Naive CD8 T cells
24_TCTCATAGTAGCGTGA-1	0.25505	0.195637	0.198122	0.288093	0.185425	Naive CD8 T cells	0.0702685	Naive CD8 T cells
24_TCTGGAATCTTGCAAG-1	0.382595	0.333988	0.382631	0.365982	0.310829	MAIT cells	0.00146292	MAIT cells
24_TCTTTCCGTAAACACA-1	0.339416	0.269105	0.292111	0.336688	0.254553	Central memory CD8 T cells	0.0266817	Central memory CD8 T cells
24_TGAAAGACATCACGAT-1	0.304488	0.22905	0.248013	0.350268	0.223174	Naive CD8 T cells	0.131874	Naive CD8 T cells
24_TGAAAGATCAACACCA-1	0.348997	0.287184	0.287143	0.377522	0.271613	Naive CD8 T cells	0.0648953	Naive CD8 T cells
[truncated: 27 more rows]

## Sheet: 3C
Cluster_number		logFC	logCPM	F	PValue	Group
[truncated: 3,144 more rows]

## Sheet: 3D
Cluster_number	Population	Direction	Term	Overlap	P.value	Adjusted.P.value	Old.P.value	Old.Adjusted.P.value	Odds.Ratio	Combined.Score	Genes	Gene_names	Fraction of transcripts associated with term	Names	Names_factor
[truncated: 30 more rows]

[truncated: 9 more sheets: 3E, 3F, 4A, 4B, 4C, 4D, 4E, 4F, 4G]
